# Supplementary material for: Mapping quantitative trait loci associated with leaf rust resistance in five spring wheat populations using single nucleotide polymorphism markers
Source: PLoS One. 2020 Apr 8;15(4):e0230855. doi: 10.1371/journal.pone.0230855 (PMC7141615; doi:10.1371/journal.pone.0230855)
Supplement: S1 File — (XLSX) [file pone.0230855.s001.xlsx]

## Sheet: Index
	Index
1	consensusmap_of_14_hexwheatpops!A1
2	Carberry x AC Cadillac'!A1
3	Carberry x Vesper'!A1
4	Vesper x Lillian'!A1
5	Stettler x Vesper'!A1
6	Stettler x Red Fife'!A1
7	8021V2 x AC Karma'!A1
8	AAC Concord x CDC Hughes'!A1
9	Attila x CDC Go'!A1
10	Carberry x Thatcher'!A1
11	Cutler x Barrie'!A1
12	Norstar x Capelle Despres'!A1
13	Norstar x Manitou'!A1
14	Norstar x Winter Manitou'!A1
15	RL4452 x AC Domain'!A1

## Sheet: consensusmap_of_14_hexwheatpops
A high density SNP consensus map generated based on fourteen Canadian hexaploid wheat mapping populations - Carberry/AC Cadillac, Carberry/Vesper, Vesper/Lillian, Stettler/Vesper and Stettler/Red fife, 8021V2/AC Karma, AAC Concord/CDC Hughes, Attila/CDC Go, Carberry/Thatcher, Cutler/AC Barrie, Norstar/Capelle Despres, Norstar/Manitou, Norstar/Winter Manitou and RL4452/AC Domain.
Chromosome	Marker name	Position
1A	wsnp_Ex_c1309_2502521	0
1A	BS00009926_51	11.28
1A	RAC875_c24163_501	13.3
1A	Tdurum_contig60323_456	15.32
1A	CAP11_rep_c7878_143	16.64
1A	RAC875_c95364_259	16.64
1A	Excalibur_c35316_154	16.97
1A	GENE.3142_72	16.97
1A	Ku_c28007_1398	16.97
1A	Tdurum_contig42405_197	17.06
1A	wsnp_Ku_c1818_3557849	17.16
1A	BS00014831_51	17.23
1A	BS00000713_51	17.27
1A	BS00022677_51	17.27
1A	BS00090003_51	17.27
1A	BS00003595_51	17.27
1A	BS00009423_51	17.27
1A	BS00064204_51	17.27
1A	BS00064205_51	17.27
1A	Kukri_c3888_1478	17.27
1A	BS00023176_51	17.27
1A	Tdurum_contig44888_837	17.27
1A	tplb0025b13_2792	17.27
1A	BS00026456_51	17.27
1A	BS00033750_51	17.27
1A	BS00071289_51	17.27
1A	gdm33a	17.27
1A	BobWhite_c31470_532	17.27
1A	Excalibur_c11258_1700	17.27
1A	Excalibur_c21898_153	17.27
1A	GENE-3142_72	17.27
1A	IAAV3919	17.27
1A	GENE.0014_262	17.27
1A	GENE.0014_317	17.27
1A	GENE.3954_370	17.27
1A	RAC875_rep_c110533_92	17.27
1A	wsnp_Ex_c17884_26647833	17.27
1A	BS00094793_51	17.3
1A	tplb0025b13_372	17.3
1A	BobWhite_c4246_367	17.38
1A	BS00096054_51	17.6
1A	wsnp_Ex_c10657_17376448	17.6
1A	Excalibur_c58555_110	18.57
1A	RFL_Contig3481_1669	18.57
1A	tplb0025b13_2054	18.57
1A	tplb0025b13_150	18.96
1A	wsnp_Ku_c1818_3557408	18.96
1A	wsnp_Ex_c12254_19574891	19.29
1A	BS00059422_51	20.44
1A	BS00082567_51	20.44
1A	BS00100774_51	20.44
1A	BobWhite_c20902_177	20.44
1A	TA001286-0611-w	20.44
1A	TA001286.0611.w	20.44
1A	CAP12_c3074_192	20.59
1A	RFL_Contig854_2201	21.21
1A	tplb0062i18_102	21.42
1A	BS00108242_51	21.49
1A	GENE-1118_58	21.49
1A	GENE.1118_58	21.49
1A	RAC875_c9457_507	21.49
1A	Kukri_c22349_754	21.61
1A	Ra_c11910_419	21.61
1A	wsnp_Ex_c2868_5293115	21.61
1A	wsnp_Ex_c2868_5293485	21.61
1A	BS00056550_51	21.83
1A	Kukri_rep_c102231_265	21.83
1A	Excalibur_c2868_451	22.06
1A	wsnp_CAP11_c710_458019	22.25
1A	Excalibur_c2868_486	22.47
1A	JD_c26750_378	25.21
1A	BobWhite_c39996_85	26.75
1A	BS00010128_51	27.42
1A	BS00012321_51	27.42
1A	BS00033749_51	27.42
1A	BS00022355_51	27.42
1A	BS00022448_51	27.42
1A	BS00050936_51	27.42
1A	BS00073243_51	27.42
1A	BS00085345_51	27.42
1A	Excalibur_c30739_72	27.42
1A	Excalibur_c9509_1180	27.42
1A	Excalibur_rep_c67141_73	27.42
1A	IAAV1194	27.42
1A	Ku_c8810_895	27.42
1A	Kukri_c10505_346	27.42
1A	Kukri_c2332_583	27.42
1A	Kukri_c5097_2340	27.42
1A	Kukri_c64049_279	27.42
1A	RAC875_c19569_765	27.42
1A	RAC875_c30657_82	27.42
1A	Tdurum_contig54074_979	27.42
1A	BS00023130_51	27.42
1A	BS00093327_51	27.42
1A	RAC875_c20883_801	27.42
1A	RAC875_c48669_226	27.42
1A	tplb0028p02_562	27.42
1A	wsnp_Ex_c10657_17376086	27.42
1A	BobWhite_c21669_430	27.42
1A	CAP12_c8501_370	27.42
1A	Excalibur_c11689_478	27.42
1A	Kukri_c1818_2380	27.42
1A	Kukri_c1818_2671	27.42
1A	tplb0025b13_2372	27.42
1A	tplb0025b13_2879	27.42
1A	RAC875_c42700_264	27.42
1A	BS00023201_51	27.42
1A	BS00079769_51	27.42
1A	Ku_c8810_903	27.42
1A	RAC875_c38756_141	27.42
1A	wsnp_RFL_Contig4735_5673999	27.42
1A	BS00068351_51	27.42
1A	Excalibur_rep_c70751_58	27.42
1A	IAAV5306	27.42
1A	Kukri_rep_c108573_60	27.42
1A	Kukri_rep_c68121_997	27.42
1A	RAC875_c95364_59	27.42
1A	tplb0051e20_1160	27.42
1A	wsnp_Ra_c11211_18227610	27.42
1A	BobWhite_c1361_1187	27.42
1A	Excalibur_c44612_474	27.42
1A	Excalibur_c94139_55	27.42
1A	GENE-0014_262	27.42
1A	GENE-0014_317	27.42
1A	GENE-3954_370	27.42
1A	Kukri_c2408_857	27.42
1A	Excalibur_c15165_367	27.42
1A	Kukri_c7192_1128	27.42
1A	tplb0025b13_1721	27.42
1A	BS00083563_51	27.42
1A	D_F5XZDLF01B50S3_317	27.42
1A	RAC875_rep_c104335_293	27.42
1A	RAC875_rep_c72805_651	27.42
1A	Ex_c57982_980	27.42
1A	Excalibur_c71158_54	27.42
1A	Excalibur_c71158_117	27.42
1A	wsnp_Ex_c57982_59470152	27.42
1A	wsnp_Ku_c183_358844	27.42
1A	Excalibur_c5139_198	27.42
1A	Excalibur_c82557_201	27.42
1A	RAC875_c1710_376	27.42
1A	RFL_Contig2831_1012	27.61
1A	BS00023377_51	27.8
1A	IACX2941	27.8
1A	BS00082566_51	27.8
1A	Jagger_c1888_277	27.8
1A	BobWhite_c39996_126	28.25
1A	Excalibur_c9676_163	28.25
1A	GENE-4120_155	28.25
1A	Kukri_c32052_171	28.25
1A	BS00022943_51	28.32
1A	IAAV7479	28.32
1A	BS00069278_51	28.32
1A	BS00109985_51	28.32
1A	GENE.4120_155	28.32
1A	Kukri_c46939_83	28.32
1A	Tdurum_contig68827_61	28.32
1A	Kukri_c29655_239	28.43
1A	BS00080187_51	28.52
1A	BobWhite_c20934_450	28.6
1A	Kukri_c2446_683	28.6
1A	IAAV1117	28.6
1A	Kukri_c54157_392	28.6
1A	BS00081035_51	28.73
1A	tplb0053o08_2004	28.83
1A	BS00010039_51	29.1
1A	BS00023102_51	29.1
1A	CAP11_c852_603	29.1
1A	CAP8_c2499_173	29.1
1A	D_GA8KES402HR8TV_187	29.1
1A	GENE-0411_723	29.1
1A	GENE-0411_807	29.1
1A	IAAV392	29.1
1A	RAC875_c30399_406	29.1
1A	RFL_Contig1027_442	29.1
1A	Tdurum_contig26035_231	29.1
1A	Tdurum_contig43475_155	29.1
1A	Tdurum_contig43475_978	29.1
1A	wsnp_Ex_rep_c106111_90308719	29.1
1A	BS00025755_51	29.1
1A	BS00074511_51	29.1
1A	BS00076278_51	29.1
1A	RAC875_c18640_821	29.1
1A	BS00108090_51	29.1
1A	BS00108351_51	29.1
1A	BobWhite_c56724_80	29.1
1A	RAC875_c41145_189	29.1
1A	wsnp_Ex_c13421_21142520	29.1
1A	CAP7_c8902_121	29.1
1A	Excalibur_c17152_454	29.1
1A	IAAV8297	29.1
1A	Jagger_c6846_109	29.1
1A	Kukri_c1977_1940	29.1
1A	Kukri_c24962_123	29.1
1A	Kukri_c29150_143	29.1
1A	RAC875_c75971_349	29.1
1A	RAC875_rep_c101110_474	29.1
1A	RAC875_rep_c101110_563	29.1
1A	Tdurum_contig46413_680	29.1
1A	Tdurum_contig46413_779	29.1
1A	BobWhite_c863_1064	29.55
1A	IAAV8085	29.85
1A	Excalibur_c1358_794	30.47
1A	gwm33	30.69
1A	barc55a	31.11
1A	cfd15	31.11
1A	wmc822b	31.34
1A	CAP8_c2448_355	31.56
1A	CAP11_c2581_302	31.81
1A	Tdurum_contig43943_56	31.81
1A	BS00010267_51	31.95
1A	Excalibur_c21298_515	31.95
1A	Excalibur_c97691_225	31.95
1A	Kukri_c11794_1044	31.95
1A	Tdurum_contig14847_354	31.95
1A	RAC875_c5831_1486	32.12
1A	Excalibur_c29380_255	32.29
1A	Kukri_c92306_132	32.29
1A	RAC875_c57939_175	32.52
1A	RAC875_c57939_78	32.52
1A	RAC875_c97040_104	32.52
1A	BS00022270_51	32.76
1A	BS00022304_51	32.76
1A	BS00108702_51	32.76
1A	Excalibur_c47455_133	32.76
1A	Ku_c2121_1232	32.76
1A	Kukri_c23081_2360	32.76
1A	Kukri_c4126_208	32.76
1A	RAC875_c53568_391	32.76
1A	BS00074341_51	32.76
1A	BobWhite_c18592_327	32.76
1A	D_GBF1XID02F3H8U_128	32.76
1A	RAC875_c16352_326	32.76
1A	BobWhite_c6558_234	32.76
1A	Excalibur_c44754_312	32.76
1A	wmc818	32.76
1A	Kukri_c5715_141	32.83
1A	BS00110709_51	33.02
1A	RAC875_c22821_542	33.02
1A	BS00022701_51	33.12
1A	RAC875_c34888_65	33.12
1A	wsnp_Ex_c4876_8692849	33.32
1A	Tdurum_contig42479_2158	33.36
1A	wsnp_Ex_c19717_28713417	34.4
1A	wsnp_Ex_c7252_12453079	34.4
1A	Excalibur_c38379_478	34.51
1A	BobWhite_c1764_139	34.56
1A	Ex_c28368_426	34.62
1A	BS00012052_51	34.66
1A	BS00026453_51	34.66
1A	BS00082266_51	34.66
1A	Excalibur_c105151_200	34.66
1A	Excalibur_c20777_315	34.66
1A	GENE-0449_141	34.66
1A	IAAV6899	34.66
1A	Kukri_rep_c102151_697	34.66
1A	Kukri_rep_c108031_378	34.66
1A	RAC875_c29598_147	34.66
1A	Tdurum_contig50845_82	34.66
1A	Tdurum_contig52332_94	34.66
1A	BS00064536_51	34.66
1A	RAC875_c2122_159	34.66
1A	RAC875_c54245_88	34.66
1A	Tdurum_contig29484_628	34.66
1A	Tdurum_contig61492_458	34.66
1A	Tdurum_contig61492_684	34.66
1A	wsnp_BF200531A_Ta_2_1	34.66
1A	Tdurum_contig83113_134	34.66
1A	wsnp_JD_c7522_8606553	35
1A	Kukri_c2121_1334	35.19
1A	Kukri_c2121_2345	35.27
1A	BS00022667_51	35.39
1A	BS00065909_51	35.39
1A	BS00066092_51	35.39
1A	Ku_c20069_531	35.39
1A	BS00083459_51	35.39
1A	IAAV4132	35.39
1A	BS00103478_51	35.39
1A	wsnp_Ex_c7965_13520238	35.39
1A	D_GBF1XID01C7T2Q_63	35.39
1A	Jagger_c8952_378	35.39
1A	Kukri_c13513_878	35.39
1A	Kukri_c37592_531	35.39
1A	Ku_c4823_673	35.39
1A	Tdurum_contig42479_1254	35.39
1A	Kukri_c35451_1631	35.39
1A	Kukri_c4126_240	35.39
1A	RAC875_c20875_753	35.39
1A	wsnp_Ex_c7442_12743707	35.39
1A	wsnp_Ex_c4876_8692783	35.51
1A	Excalibur_c25175_512	35.69
1A	Excalibur_c58154_84	35.69
1A	Tdurum_contig42479_3110	36.08
1A	wsnp_Ex_c1137_2183772	36.08
1A	RAC875_c10387_685	36.32
1A	RAC875_c57095_240	36.45
1A	BobWhite_c1265_247	36.76
1A	BobWhite_c685_1231	36.76
1A	BobWhite_s66792_249	36.76
1A	Excalibur_c42185_156	36.99
1A	BS00064829_51	37.21
1A	Excalibur_c114401_105	37.21
1A	GENE-0019_427	37.21
1A	GENE-0172_551	37.21
1A	Kukri_rep_c110443_269	37.21
1A	Excalibur_c9196_313	37.21
1A	Tdurum_contig43943_1165	37.21
1A	Kukri_c14149_462	37.21
1A	BS00069300_51	37.32
1A	BS00069301_51	37.32
1A	Excalibur_c12789_1184	37.32
1A	Excalibur_c44883_244	37.32
1A	IAAV2147	37.32
1A	IAAV6115	37.32
1A	Kukri_c17177_2181	37.32
1A	Kukri_c34536_259	37.32
1A	Kukri_c45607_199	37.32
1A	Kukri_c8211_761	37.32
1A	Kukri_rep_c69910_1153	37.32
1A	TA002993-0179-w	37.32
1A	TA003247-1072	37.32
1A	TA005766-0499	37.32
1A	wsnp_Ex_c38203_45790396	37.32
1A	BS00083339_51	37.32
1A	BS00083340_51	37.32
1A	BS00101392_51	37.32
1A	BobWhite_c48447_529	37.32
1A	Excalibur_c48152_818	37.32
1A	tplb0043h23_1346	37.32
1A	GENE-3336_136	37.32
1A	Jagger_rep_c10343_173	37.32
1A	Kukri_c35451_857	37.32
1A	RAC875_c67106_97	37.32
1A	RFL_Contig1074_818	37.32
1A	Tdurum_contig28774_365	37.32
1A	BobWhite_c27474_124	37.46
1A	Excalibur_c22240_938	37.46
1A	wsnp_Ex_c1137_2182795	37.46
1A	IACX9458	37.46
1A	Kukri_c41943_535	37.46
1A	RAC875_c7031_488	37.67
1A	wsnp_Ex_c7252_12452995	37.67
1A	Excalibur_c25891_1402	38.05
1A	Kukri_c2121_1936	38.05
1A	BS00077350_51	38.34
1A	tplb0061f07_961	38.34
1A	wsnp_Ex_c7965_13519586	38.34
1A	BS00077351_51	38.34
1A	BS00101309_51	38.34
1A	BobWhite_c1265_607	38.34
1A	CAP11_c65_237	38.34
1A	Excalibur_c48152_563	38.34
1A	Excalibur_rep_c113950_132	38.34
1A	wsnp_Ku_c5756_10191339	38.34
1A	wsnp_Ra_c5485_9703900	38.34
1A	BS00081680_51	38.34
1A	Kukri_rep_c113971_162	38.34
1A	RAC875_c13855_882	38.34
1A	RAC875_c50463_808	38.34
1A	BobWhite_c27474_65	38.67
1A	Tdurum_contig42479_1624	38.67
1A	BS00098484_51	40.63
1A	BS00079071_51	40.72
1A	BS00081682_51	40.86
1A	Kukri_c93866_431	40.86
1A	RAC875_c23587_271	40.86
1A	IAAV7856	41.4
1A	BS00078401_51	41.54
1A	Excalibur_c20777_428	41.54
1A	wsnp_Ex_c293_567035	41.74
1A	RAC875_c85031_525	41.9
1A	RFL_Contig1118_1073	41.99
1A	tplb0036l23_696	41.99
1A	RFL_Contig1118_65	41.99
1A	BobWhite_c1890_712	42.38
1A	BS00077492_51	42.51
1A	BS00110358_51	42.51
1A	Excalibur_c44711_453	42.51
1A	Kukri_c2121_1994	42.51
1A	tplb0036l23_243	42.51
1A	Tdurum_contig75476_167	42.62
1A	CAP7_c1645_359	42.83
1A	Tdurum_contig15335_249	42.98
1A	BS00039749_51	43.6
1A	Kukri_c18434_200	43.9
1A	Tdurum_contig20965_1446	43.9
1A	TA015410.0477	44.1
1A	Excalibur_c110483_103	44.26
1A	Excalibur_c55677_217	44.26
1A	RAC875_c64603_663	44.26
1A	BS00003761_51	44.29
1A	BS00003802_51	44.29
1A	BS00022738_51	44.29
1A	BobWhite_c3661_88	44.29
1A	IAAV1469	44.29
1A	IACX5892	44.29
1A	Tdurum_contig11756_1415	44.29
1A	Tdurum_contig11756_264	44.29
1A	Tdurum_contig11756_458	44.29
1A	wsnp_Ex_c5780_10154132	44.29
1A	BobWhite_c46501_92	44.29
1A	GENE-0211_139	44.29
1A	Tdurum_contig17530_822	44.29
1A	BS00062578_51	44.29
1A	Kukri_c24144_1568	44.29
1A	RAC875_c2654_1817	44.29
1A	BS00064608_51	44.29
1A	BS00065419_51	44.29
1A	BS00107852_51	44.29
1A	BobWhite_c34604_222	44.29
1A	D_contig08749_250	44.29
1A	Excalibur_c10065_570	44.29
1A	Excalibur_c40229_76	44.29
1A	gdm136b	44.29
1A	GENE-0249_122	44.29
1A	GENE-0249_161	44.29
1A	GENE.0249_122	44.29
1A	GENE.0249_161	44.29
1A	TA005995.0488	44.29
1A	IAAV3168	44.29
1A	Ku_c12689_1094	44.29
1A	Kukri_rep_c72397_600	44.29
1A	Kukri_rep_c81545_195	44.29
1A	RAC875_c37934_285	44.29
1A	RFL_Contig4104_670	44.29
1A	TA005995-0488	44.29
1A	Tdurum_contig30956_537	44.29
1A	wsnp_Ex_c64327_63176640	44.29
1A	BS00063263_51	45.18
1A	Excalibur_c18694_273	45.18
1A	Excalibur_c22642_90	45.18
1A	Excalibur_rep_c92985_510	45.18
1A	Excalibur_rep_c92985_618	45.18
1A	RAC875_c13012_174	45.18
1A	RAC875_c13012_1598	45.18
1A	RAC875_c56994_301	45.18
1A	Excalibur_c3941_537	45.35
1A	Ex_c3941_906	45.68
1A	Tdurum_contig34049_100	45.68
1A	BS00078982_51	46.21
1A	BS00105601_51	46.21
1A	Excalibur_c11941_612	46.31
1A	wsnp_Ex_c48087_53105842	46.39
1A	wsnp_Ku_rep_c101175_88380491	46.39
1A	CAP7_c4833_55	46.49
1A	RAC875_c1825_188	46.49
1A	CAP7_c4833_141	46.59
1A	Kukri_c16098_95	46.59
1A	wsnp_Ex_c10783_17555091	46.59
1A	wsnp_Ex_c10783_17554146	46.59
1A	Excalibur_c11941_675	46.6
1A	Kukri_c7436_2259	46.69
1A	wsnp_Ex_c5323_9408829	46.69
1A	RAC875_c8245_272	46.69
1A	TA006139-0953	46.69
1A	wsnp_Ex_c5323_9409407	46.69
1A	wsnp_Ku_c42878_50516167	46.79
1A	RAC875_c16820_419	47
1A	Excalibur_c25050_372	47.2
1A	Excalibur_c10689_254	47.39
1A	wsnp_Ku_c11896_19337444	47.49
1A	BS00065005_51	47.68
1A	BobWhite_c23763_350	47.68
1A	BobWhite_c4384_262	47.68
1A	BobWhite_c48591_394	47.68
1A	Excalibur_c7026_2635	47.68
1A	Kukri_c13136_1363	47.68
1A	RAC875_c14926_589	47.68
1A	Kukri_c13593_203	47.86
1A	wsnp_JD_c9290_10155594	47.86
1A	BobWhite_c4328_1345	48.02
1A	BS00011787_51	48.31
1A	Kukri_c22508_119	48.31
1A	GENE-0509_639	48.31
1A	GENE-0509_78	48.31
1A	wsnp_BF484606A_Ta_2_3	48.31
1A	RFL_Contig2160_524	48.99
1A	GENE.0002_856	49.91
1A	IAAV5252	49.91
1A	Kukri_c12534_559	49.91
1A	Kukri_c31964_109	49.91
1A	Kukri_c31964_56	49.91
1A	Kukri_rep_c102900_1715	49.91
1A	Tdurum_contig13937_2280	49.91
1A	Tdurum_contig8382_300	49.91
1A	wsnp_Ra_c26191_35761997	49.91
1A	RAC875_rep_c107325_644	50.17
1A	BobWhite_c12302_368	50.34
1A	Excalibur_c11047_160	50.34
1A	wsnp_Ex_c11047_17915225	50.34
1A	Ex_c7495_807	50.46
1A	wsnp_Ex_c11047_17915103	50.46
1A	RAC875_c9700_989	50.46
1A	Excalibur_rep_c100567_692	50.61
1A	Excalibur_c1014_371	50.64
1A	wsnp_JD_c149_241276	50.64
1A	BS00084022_51	50.86
1A	GENE-0507_285	51.11
1A	BS00009885_51	51.2
1A	GENE.0507_285	51.2
1A	JD_c12243_353	51.2
1A	Kukri_c51861_262	51.2
1A	wsnp_Ku_c34659_43981982	51.2
1A	BobWhite_c4499_153	51.32
1A	GENE-0002_856	51.6
1A	Excalibur_rep_c85213_146	51.94
1A	Kukri_c46010_146	51.94
1A	Tdurum_contig11004_613	51.94
1A	wsnp_Ex_c31983_40709607	51.94
1A	wsnp_Ex_c31983_40709866	51.94
1A	Kukri_c46010_872	52.04
1A	IACX1465	52.98
1A	Tdurum_contig13946_241	52.98
1A	Tdurum_contig13946_329	52.98
1A	Kukri_c82555_88	53.34
1A	Tdurum_contig77289_179	53.54
1A	RAC875_c14066_452	53.67
1A	Kukri_c7579_443	53.86
1A	Kukri_c7579_559	53.86
1A	Excalibur_c7237_1084	54
1A	RAC875_c10090_963	54
1A	Excalibur_c7237_1208	54
1A	RAC875_rep_c111911_116	54
1A	Tdurum_contig29280_216	54
1A	Tdurum_contig50355_269	54
1A	Tdurum_contig50355_685	54
1A	Tdurum_contig61515_259	54
1A	Tdurum_contig61515_522	54
1A	BS00029346_51	54.62
1A	RFL_Contig5090_1510	54.87
1A	wsnp_CAP12_c2438_1180601	54.96
1A	TA003773-0807	55.21
1A	RAC875_c826_2186	55.31
1A	wsnp_Ex_c200_391015	55.31
1A	BS00012210_51	55.59
1A	Excalibur_c200_1664	55.59
1A	IACX1592	55.59
1A	IAAV5652	55.76
1A	RAC875_c89908_105	55.93
1A	Excalibur_c46833_204	56.04
1A	wsnp_BE490041A_Ta_2_1	56.04
1A	barc28	56.4
1A	cfa2135	56.4
1A	gwm164	56.4
1A	wmc278	56.4
1A	wmc333	56.4
1A	wmc469	56.4
1A	wmc611b	56.4
1A	wmc826b	56.4
1A	BS00004145_51	56.57
1A	gwm357	56.62
1A	Excalibur_c75270_566	57.1
1A	Kukri_rep_c72587_123	57.25
1A	IAAV8987	57.55
1A	Kukri_rep_c69697_207	57.55
1A	Tdurum_contig47183_205	57.55
1A	Kukri_c47852_121	57.64
1A	Excalibur_rep_c114535_55	58.21
1A	Ku_c4018_1814	58.38
1A	RAC875_rep_c104986_200	58.43
1A	CAP7_c2317_217	58.76
1A	Tdurum_contig5008_635	58.95
1A	tplb0032k01_549	58.95
1A	BobWhite_c7352_218	59.05
1A	Tdurum_contig43646_147	59.05
1A	BS00013227_51	59.09
1A	Kukri_c3150_341	59.09
1A	Kukri_c49776_192	59.09
1A	BS00022426_51	59.09
1A	BS00022870_51	59.09
1A	RAC875_c18749_87	59.09
1A	BS00110151_51	59.09
1A	Kukri_c4900_2435	59.09
1A	Tdurum_contig5008_556	59.09
1A	Tdurum_contig69753_513	59.09
1A	Tdurum_contig9199_714	59.09
1A	Excalibur_c12215_352	59.18
1A	Ra_c27593_460	59.25
1A	BS00067339_51	59.33
1A	Kukri_c29134_108	59.33
1A	RAC875_c65431_351	59.52
1A	RFL_Contig3232_1224	59.52
1A	Excalibur_c7190_2995	59.61
1A	tplb0052b04_1651	59.63
1A	Kukri_rep_c107771_588	59.71
1A	RAC875_c42365_265	59.71
1A	BS00064197_51	59.85
1A	Kukri_c23985_229	59.85
1A	Kukri_rep_c104386_273	59.98
1A	RAC875_c5544_4156	59.98
1A	BobWhite_c4646_119	60.09
1A	Excalibur_c77035_156	60.09
1A	IACX5982	60.09
1A	Excalibur_c47654_70	60.24
1A	Kukri_c23985_166	60.24
1A	Ra_c56967_900	60.69
1A	wsnp_Ex_c12117_19381492	60.69
1A	wsnp_Ex_c12117_19381493	60.69
1A	BS00048892_51	62.56
1A	RAC875_rep_c116574_244	62.63
1A	RAC875_c41113_109	62.71
1A	CAP8_c2296_169	62.72
1A	Ex_c28144_1843	63.16
1A	IAAV213	63.16
1A	RAC875_c15426_1713	63.16
1A	RAC875_c30283_84	63.16
1A	IAAV4099	63.36
1A	Excalibur_c55370_192	63.45
1A	Excalibur_c42595_581	63.56
1A	BS00004399_51	64
1A	BS00063274_51	64.26
1A	Excalibur_c35309_277	64.26
1A	GENE.0235_245	64.44
1A	GENE.0446_243	64.44
1A	TA016013.1040	64.44
1A	Ex_c17168_1216	64.48
1A	IAAV5931	65.8
1A	RAC875_c46269_387	65.8
1A	IAAV2888	65.91
1A	wsnp_BE445121A_Ta_1_8	65.91
1A	wsnp_Ex_rep_c66980_65419811	65.91
1A	Ex_c68770_506	66.16
1A	IAAV814	66.36
1A	wsnp_Ex_c111741_93530669	66.36
1A	BobWhite_c18773_75	66.47
1A	Ex_c29914_480	66.47
1A	Ex_c60135_528	66.47
1A	IAAV3306	66.47
1A	wsnp_Ex_c31525_40302140	66.47
1A	wsnp_Ex_rep_c103028_88077819	66.47
1A	wsnp_RFL_Contig2185_1520256	66.47
1A	IAAV8458	66.47
1A	Kukri_c24897_140	66.47
1A	Tdurum_contig28369_190	66.47
1A	wsnp_Ex_c12101_19360213	66.47
1A	wsnp_Ex_c2181_4089639	66.47
1A	wsnp_Ku_rep_c107796_93118214	66.47
1A	wsnp_Ex_c24686_33942264	66.47
1A	wsnp_Ex_c29914_38896441	66.47
1A	IAAV1463	66.55
1A	Kukri_c4099_321	66.55
1A	RAC875_c19348_713	66.55
1A	Ra_c5696_1556	66.55
1A	wsnp_Ex_c2749_5091813	66.55
1A	wsnp_Ex_c31525_40302747	66.55
1A	RAC875_c37183_331	66.55
1A	wsnp_Ex_c24686_33941368	66.55
1A	wsnp_Ex_c3253_5994376	66.55
1A	wsnp_Ex_c2181_4089788	66.55
1A	wsnp_BF478737A_Ta_2_1	66.7
1A	BS00022625_51	66.93
1A	BobWhite_c34661_208	66.93
1A	IACX500	66.93
1A	RFL_Contig1563_1180	66.93
1A	BS00026015_51	67.06
1A	wsnp_CAP11_c3968_1874257	67.06
1A	JD_c50373_20	67.06
1A	RAC875_c2313_887	67.06
1A	wsnp_Ra_c26956_36503468	67.06
1A	BS00063363_51	67.06
1A	wsnp_Ex_c6020_10548131	67.06
1A	wsnp_Ex_c2389_4477880	67.06
1A	Ku_c2449_578	67.39
1A	CAP8_c4610_292	68.37
1A	Kukri_rep_c96140_621	68.46
1A	BS00021730_51	69.38
1A	BS00022156_51	69.38
1A	IAAV4916	69.38
1A	wsnp_Ex_c15188_23387754	69.38
1A	TA001042-0912	69.38
1A	RFL_Contig5699_1155	69.55
1A	wsnp_Ex_c15170_23366110	69.83
1A	Ra_c12999_321	70.02
1A	wsnp_Ex_c3567_6526582	70.02
1A	BS00010287_51	70.11
1A	BS00028874_51	70.11
1A	BS00077815_51	70.11
1A	BS00110039_51	70.11
1A	Ex_c23451_720	70.11
1A	Excalibur_c27500_469	70.11
1A	Excalibur_c35312_109	70.11
1A	RAC875_rep_c72774_131	70.11
1A	wsnp_Ex_c26800_36025663	70.11
1A	wsnp_Ex_rep_c66318_64485410	70.11
1A	Ex_c3567_1048	70.11
1A	IAAV3998	70.11
1A	Excalibur_c34268_81	70.11
1A	wsnp_Ex_c15852_24239968	70.11
1A	RAC875_c11899_366	70.11
1A	wsnp_Ex_c26800_36025427	70.11
1A	BS00022201_51	70.27
1A	Tdurum_contig10996_2485	70.39
1A	BS00084428_51	70.55
1A	Excalibur_c62832_446	70.55
1A	GENE-0572_334	70.55
1A	IACX10924	70.55
1A	RAC875_c41581_176	70.55
1A	Tdurum_contig43360_1592	70.55
1A	wsnp_Ex_c2178_4086161	70.55
1A	IACX542	70.55
1A	IACX9106	70.64
1A	BS00066549_51	70.83
1A	BS00009866_51	70.92
1A	BS00085851_51	70.92
1A	CAP7_c3885_73	70.92
1A	Excalibur_c37474_179	70.92
1A	Excalibur_c37474_242	70.92
1A	IAAV3552	70.92
1A	IACX7695	70.92
1A	IACX8300	70.92
1A	Kukri_c27717_316	70.92
1A	Kukri_c28532_103	70.92
1A	Ra_c2322_174	70.92
1A	Ra_c26970_1740	70.92
1A	wsnp_Ku_c30921_40705731	70.92
1A	BS00031200_51	70.92
1A	BobWhite_c478_1386	70.92
1A	Kukri_c609_328	70.92
1A	RAC875_c49760_107	70.92
1A	Ra_c10580_1629	70.92
1A	Ra_c2322_1067	70.92
1A	Tdurum_contig81558_272	70.92
1A	wsnp_Ex_c1959_3692097	70.92
1A	wsnp_Ku_rep_c71909_71634013	70.92
1A	wsnp_RFL_Contig2808_2585736	70.92
1A	BS00064679_51	70.92
1A	BS00072686_51	70.92
1A	BS00101116_51	70.92
1A	BobWhite_c3144_473	70.92
1A	Excalibur_rep_c110450_286	70.92
1A	RAC875_c60610_118	70.92
1A	wsnp_BE585780A_Ta_2_1	70.92
1A	wsnp_CAP7_c323_176386	70.92
1A	BS00011286_51	70.92
1A	BS00011835_51	70.92
1A	BS00021895_51	70.92
1A	BS00022207_51	70.92
1A	BS00048887_51	70.92
1A	BS00062969_51	70.92
1A	BS00102492_51	70.92
1A	Ex_c14515_218	70.92
1A	Ex_c759_2378	70.92
1A	Excalibur_c20133_87	70.92
1A	Excalibur_c57766_92	70.92
1A	Excalibur_c7692_139	70.92
1A	Excalibur_rep_c88290_94	70.92
1A	IACX7921	70.92
1A	Kukri_c362_151	70.92
1A	Kukri_c362_91	70.92
1A	Ra_c11042_1500	70.92
1A	wsnp_Ex_c18196_27006489	70.92
1A	wsnp_Ex_c3142_5808220	70.92
1A	wsnp_Ex_c3142_5808713	70.92
1A	wsnp_Ra_c6474_11298858	70.92
1A	BS00037255_51	70.92
1A	Excalibur_s107771_77	70.92
1A	wsnp_Ra_c41581_48764320	70.92
1A	BS00064357_51	70.92
1A	Excalibur_c22728_610	70.92
1A	Kukri_c25839_487	70.92
1A	BS00077504_51	70.92
1A	BobWhite_c31155_350	70.92
1A	Excalibur_c65280_322	70.92
1A	IAAV3846	70.92
1A	Ku_c2742_638	70.92
1A	Kukri_c31093_387	70.92
1A	wsnp_RFL_Contig373_3974834	70.92
1A	wsnp_Ra_c6474_11298812	70.92
1A	BobWhite_rep_c53779_108	70.92
1A	GENE-0287_28	70.92
1A	GENE-0379_108	70.92
1A	TA003382-0407	70.92
1A	TA004365-0417	70.92
1A	GENE-0405_237	70.92
1A	IAAV4243	70.92
1A	wsnp_CAP11_c23_61357	70.92
1A	IAAV742	71
1A	IAAV1851	71.09
1A	RAC875_c42104_639	71.09
1A	wsnp_Ex_c3365_6183009	71.09
1A	wsnp_Ex_c8666_14522816	71.09
1A	Excalibur_c64855_328	71.2
1A	wsnp_Ex_rep_c66282_64438053	71.2
1A	RAC875_c37025_2027	71.2
1A	BS00026917_51	71.34
1A	Ex_c2389_1828	71.34
1A	BS00033760_51	71.34
1A	BS00076538_51	71.34
1A	BobWhite_c22256_79	71.34
1A	IAAV839	71.34
1A	Jagger_c6610_109	71.34
1A	Kukri_c24402_564	71.34
1A	Ra_c7062_430	71.34
1A	Tdurum_contig27840_865	71.34
1A	wsnp_Ex_c11697_18821490	71.34
1A	wsnp_Ex_c2389_4477552	71.34
1A	wsnp_Ex_c3963_7179699	71.34
1A	wsnp_Ex_c591_1177097	71.34
1A	wsnp_Ex_c6075_10637792	71.34
1A	wsnp_Ex_c8162_13799067	71.34
1A	wsnp_Ex_c8374_14111734	71.34
1A	wsnp_Ex_rep_c67065_65532802	71.34
1A	wsnp_Ra_c20163_29413615	71.34
1A	wsnp_Ra_c7847_13421750	71.34
1A	Excalibur_c63243_361	71.34
1A	Kukri_c29652_858	71.34
1A	wsnp_Ex_c13724_21535046	71.34
1A	wsnp_Ex_rep_c70593_69508988	71.34
1A	Kukri_c26260_746	71.34
1A	RAC875_c7891_426	71.45
1A	Tdurum_contig92564_326	71.76
1A	Ex_c14361_506	71.83
1A	Tdurum_contig43203_318	72.46
1A	wsnp_Ex_c22963_32183009	72.46
1A	Tdurum_contig99671_174	72.49
1A	TA002594.0782	72.61
1A	RFL_Contig3715_263	72.68
1A	Kukri_c54467_100	72.95
1A	wsnp_Ex_rep_c69738_68695568	72.95
1A	TA001772.0625	72.95
1A	GENE.0053_224	72.99
1A	BS00003758_51	73.17
1A	BS00003813_51	73.17
1A	BS00010004_51	73.17
1A	BS00030644_51	73.17
1A	BS00037007_51	73.17
1A	BS00044052_51	73.17
1A	BS00067330_51	73.17
1A	BS00080438_51	73.17
1A	BobWhite_c20703_141	73.17
1A	BobWhite_c44224_71	73.17
1A	BobWhite_c45409_389	73.17
1A	Ex_c2389_1634	73.17
1A	Ex_c3799_2429	73.17
1A	Ex_c801_555	73.17
1A	Ex_c801_820	73.17
1A	Excalibur_c11374_1126	73.17
1A	Excalibur_c44731_1000	73.17
1A	Excalibur_c6141_1337	73.17
1A	Excalibur_c6255_1119	73.17
1A	Excalibur_c63753_211	73.17
1A	Excalibur_rep_c106065_511	73.17
1A	IAAV2342	73.17
1A	IAAV5581	73.17
1A	IAAV5756	73.17
1A	IAAV8664	73.17
1A	IAAV8824	73.17
1A	IACX7767	73.17
1A	Ku_c2898_1247	73.17
1A	Ku_c2898_1284	73.17
1A	Ku_c2898_221	73.17
1A	Kukri_c12000_1447	73.17
1A	Kukri_c23382_1431	73.17
1A	Kukri_c26669_515	73.17
1A	Kukri_c8682_360	73.17
1A	Kukri_c93273_605	73.17
1A	Kukri_rep_c101218_200	73.17
1A	Kukri_rep_c81206_235	73.17
1A	RAC875_c2021_1417	73.17
1A	RAC875_c2021_898	73.17
1A	RAC875_c21620_1359	73.17
1A	RAC875_c2202_1097	73.17
1A	RAC875_c2313_410	73.17
1A	RAC875_c25442_231	73.17
1A	RAC875_c40579_501	73.17
1A	RAC875_c53095_51	73.17
1A	RAC875_c7305_75	73.17
1A	RAC875_c7847_1352	73.17
1A	RAC875_c85778_184	73.17
1A	RAC875_rep_c70404_755	73.17
1A	Ra_c16532_425	73.17
1A	Tdurum_contig20581_256	73.17
1A	wsnp_CAP12_c2645_1267978	73.17
1A	wsnp_Ex_c11374_18361760	73.17
1A	wsnp_Ex_c13783_21613564	73.17
1A	wsnp_Ex_c15722_24074399	73.17
1A	wsnp_Ex_c17684_26426672	73.17
1A	wsnp_Ex_c17684_26426785	73.17
1A	wsnp_Ex_c18662_27538313	73.17
1A	wsnp_Ex_c19730_28728245	73.17
1A	wsnp_Ex_c21450_30588044	73.17
1A	wsnp_Ex_c2389_4479047	73.17
1A	wsnp_Ex_c25220_34487119	73.17
1A	wsnp_Ex_c28165_37310070	73.17
1A	wsnp_Ex_c2972_5477975	73.17
1A	wsnp_Ex_c3747_6824863	73.17
1A	wsnp_Ex_c39661_46902650	73.17
1A	wsnp_Ex_c39661_46902689	73.17
1A	wsnp_Ex_c40942_47886087	73.17
1A	wsnp_Ex_c41237_48104282	73.17
1A	wsnp_Ex_c43586_49862663	73.17
1A	wsnp_Ex_c44498_50537128	73.17
1A	wsnp_Ex_c45880_51550172	73.17
1A	wsnp_Ex_c645_1273590	73.17
1A	wsnp_Ex_c645_1273901	73.17
1A	wsnp_Ex_c66106_64268316	73.17
1A	wsnp_Ex_c6826_11775106	73.17
1A	wsnp_Ex_c6934_11953178	73.17
1A	wsnp_Ex_c9872_16271161	73.17
1A	wsnp_Ex_rep_c104050_88861052	73.17
1A	wsnp_Ex_rep_c105244_89727546	73.17
1A	wsnp_Ex_rep_c105244_89727666	73.17
1A	wsnp_Ex_rep_c105244_89727820	73.17
1A	wsnp_Ex_rep_c66382_64577768	73.17
1A	wsnp_Ex_rep_c66767_65124989	73.17
1A	wsnp_Ex_rep_c66875_65276404	73.17
1A	wsnp_Ex_rep_c67665_66326492	73.17
1A	wsnp_Ex_rep_c67763_66441222	73.17
1A	wsnp_Ex_rep_c68183_66958099	73.17
1A	wsnp_Ex_rep_c69775_68731015	73.17
1A	wsnp_JD_rep_c49359_33578909	73.17
1A	wsnp_Ku_c3468_6420199	73.17
1A	wsnp_Ku_rep_c104517_90964418	73.17
1A	wsnp_Ku_rep_c68419_67400635	73.17
1A	wsnp_Ra_rep_c105422_89367749	73.17
1A	BS00048117_51	73.17
1A	BS00048118_51	73.17
1A	BS00063063_51	73.17
1A	BS00092422_51	73.17
1A	BobWhite_c40914_538	73.17
1A	Ex_c14515_220	73.17
1A	Excalibur_rep_c69012_742	73.17
1A	IAAV9022	73.17
1A	Kukri_c46608_277	73.17
1A	wsnp_Ex_c6278_10941843	73.17
1A	wsnp_Ex_c6826_11774795	73.17
1A	BS00062965_51	73.17
1A	BS00053718_51	73.17
1A	wsnp_BE518393A_Td_2_3	73.17
1A	wsnp_Ex_c3142_5808330	73.17
1A	BS00062715_51	73.17
1A	BobWhite_c8428_346	73.17
1A	Ex_c5759_628	73.17
1A	wsnp_Ex_c43454_49770425	73.17
1A	wsnp_Ex_c7271_12483592	73.17
1A	BS00066308_51	73.17
1A	Excalibur_c2389_90	73.17
1A	wsnp_Ex_c2389_4477621	73.17
1A	wsnp_Ex_c2389_4478587	73.17
1A	wsnp_Ex_c2389_4479352	73.17
1A	BS00067277_51	73.17
1A	BS00076668_51	73.17
1A	BobWhite_c24113_529	73.17
1A	CAP11_c2984_419	73.17
1A	IAAV7414	73.17
1A	RAC875_c9965_354	73.17
1A	RAC875_rep_c76047_63	73.17
1A	tplb0032d09_1393	73.17
1A	wsnp_Ex_c14733_22819350	73.17
1A	wsnp_Ex_c14733_22819625	73.17
1A	wsnp_Ex_c48375_53299028	73.17
1A	wsnp_Ex_c49829_54319220	73.17
1A	wsnp_Ex_c50235_54588957	73.17
1A	wsnp_RFL_Contig1736_858448	73.17
1A	BS00086680_51	73.17
1A	BS00087437_51	73.17
1A	BobWhite_c4664_307	73.17
1A	Ex_c27351_850	73.17
1A	wsnp_Ex_c26098_35349418	73.17
1A	wsnp_Ex_c7258_12461939	73.17
1A	Ex_c9201_714	73.17
1A	RAC875_rep_c72400_1791	73.17
1A	RFL_Contig5894_1307	73.17
1A	wsnp_Ex_c8101_13712260	73.17
1A	Excalibur_c11273_284	73.17
1A	wsnp_Ex_c8364_14095508	73.17
1A	Excalibur_c13058_241	73.17
1A	Excalibur_c29402_61	73.17
1A	GENE-0041_182	73.17
1A	GENE-0561_101	73.17
1A	GENE-0561_311	73.17
1A	GENE-2795_120	73.17
1A	RAC875_c18355_804	73.17
1A	RAC875_c4878_170	73.17
1A	GENE.1214_288	73.17
1A	IAAV2709	73.17
1A	IAAV7131	73.17
1A	wsnp_Ex_c5634_9906981	73.17
1A	wsnp_Ex_c5634_9907829	73.17
1A	RAC875_c41113_144	73.17
1A	RFL_Contig5001_1099	73.17
1A	Ra_c16532_954	73.17
1A	Ra_c272_1632	73.17
1A	wsnp_Ex_c44049_50205614	73.17
1A	wsnp_Ex_c12352_19708127	73.17
1A	RAC875_c19509_174	73.31
1A	wsnp_CAP11_c1029_611774	73.47
1A	Ex_c2389_1834	73.62
1A	GENE-0431_573	73.62
1A	GENE-0431_601	73.62
1A	wsnp_Ex_rep_c104706_89338057	73.62
1A	RAC875_c65515_283	74.08
1A	RAC875_rep_c105092_114	74.08
1A	RFL_Contig5450_993	74.08
1A	wsnp_Ex_c15188_23387523	74.08
1A	wsnp_Ra_c34203_42948357	74.08
1A	BS00026777_51	74.23
1A	RAC875_c43011_95	74.23
1A	Tdurum_contig11090_290	74.23
1A	BS00090634_51	74.23
1A	Kukri_c6622_763	74.23
1A	Ex_c5759_663	74.23
1A	IAAV8147	74.23
1A	Excalibur_c15098_591	74.23
1A	wsnp_Ex_c34821_43076533	74.23
1A	wsnp_Ex_rep_c105541_89932598	74.23
1A	wsnp_Ku_c17726_26872129	74.23
1A	Excalibur_c24041_794	74.23
1A	RFL_Contig921_337	74.23
1A	wsnp_JD_c24506_20670773	74.23
1A	BS00028491_51	74.49
1A	BS00090408_51	74.49
1A	RAC875_c6338_1887	74.49
1A	RAC875_c6338_2719	74.49
1A	TA003542-0511	74.49
1A	RAC875_c10506_434	74.49
1A	BobWhite_c46349_402	74.49
1A	CAP12_c6266_187	74.49
1A	CAP12_c6266_298	74.49
1A	RAC875_c33300_141	74.49
1A	RAC875_c68797_400	74.49
1A	wsnp_Ku_c3844_7053669	74.49
1A	CAP12_c6266_339	74.49
1A	RAC875_c15998_53	74.49
1A	wsnp_Ex_c13564_21327699	74.49
1A	CAP8_rep_c7560_159	74.49
1A	Excalibur_c59486_172	74.49
1A	Excalibur_rep_c86757_244	74.49
1A	GENE-0071_115	74.49
1A	RAC875_c38417_246	74.49
1A	Ex_c12763_662	74.49
1A	Excalibur_c102582_360	74.49
1A	Ku_c6979_182	74.49
1A	RAC875_c18539_1159	74.49
1A	wsnp_Ex_c1374_2630879	74.49
1A	wsnp_Ex_c21592_30743815	74.49
1A	wsnp_Ex_c33831_42253707	74.49
1A	wsnp_Ex_c34260_42602746	74.49
1A	wsnp_JD_c40990_29127031	74.49
1A	wsnp_Ra_c18045_27024765	74.49
1A	Excalibur_rep_c107489_168	74.49
1A	wsnp_Ku_c18611_27943266	74.49
1A	Excalibur_rep_c68424_255	74.49
1A	GENE-0126_140	74.49
1A	Kukri_c42043_311	74.49
1A	Kukri_c43730_841	74.49
1A	wsnp_Ex_c21592_30743513	74.49
1A	RAC875_c55052_604	74.49
1A	wsnp_Ex_c1374_2630830	74.49
1A	wsnp_Ex_c3572_6531810	74.49
1A	wsnp_Ex_c3572_6533892	74.49
1A	wsnp_Ra_rep_c74936_72685894	74.49
1A	wsnp_Ex_c34260_42602649	74.49
1A	wsnp_Ku_c67495_66513940	74.49
1A	wsnp_Ex_c8885_14842394	74.49
1A	wsnp_Ex_c9979_16421462	74.49
1A	CAP8_c2843_226	74.53
1A	Kukri_rep_c103147_745	74.53
1A	wsnp_BF482891A_Ta_2_2	74.53
1A	Excalibur_c14943_695	74.53
1A	Excalibur_c17872_137	74.53
1A	Excalibur_c33881_618	74.53
1A	Excalibur_rep_c111311_58	74.53
1A	GENE.0071_115	74.53
1A	Kukri_c47825_138	75.15
1A	Ra_c11023_679	75.15
1A	wsnp_Ex_c2840_5247386	75.15
1A	wsnp_Ex_rep_c101746_87053634	75.15
1A	RAC875_c39125_365	75.19
1A	BS00002001_51	75.3
1A	BS00008865_51	75.3
1A	BS00011683_51	75.3
1A	BS00022216_51	75.3
1A	BS00022217_51	75.3
1A	BS00068036_51	75.3
1A	BS00069117_51	75.3
1A	BS00078977_51	75.3
1A	BobWhite_c13867_217	75.3
1A	BobWhite_c2506_332	75.3
1A	Ex_c2389_1633	75.3
1A	Excalibur_c8495_140	75.3
1A	GENE-0075_140	75.3
1A	GENE-0099_329	75.3
1A	GENE-0287_211	75.3
1A	IAAV5391	75.3
1A	IAAV5623	75.3
1A	IACX9019	75.3
1A	Kukri_c2286_85	75.3
1A	Kukri_c6106_470	75.3
1A	RAC875_c29884_1275	75.3
1A	RAC875_c53748_52	75.3
1A	RAC875_rep_c85118_294	75.3
1A	wsnp_Ex_c2389_4477096	75.3
1A	wsnp_Ex_c2389_4478238	75.3
1A	wsnp_Ex_c3963_7179957	75.3
1A	BS00021878_51	75.3
1A	RAC875_c3751_96	75.3
1A	Tdurum_contig55009_1153	75.3
1A	wsnp_Ex_c4605_8239915	75.3
1A	wsnp_Ex_c4605_8240189	75.3
1A	wsnp_Ex_c4605_8241260	75.3
1A	wsnp_Ex_rep_c101414_86780996	75.3
1A	wsnp_Ex_rep_c101414_86781128	75.3
1A	BS00065146_51	75.3
1A	wsnp_Ex_c6817_11761300	75.3
1A	D_contig35755_111	75.3
1A	Excalibur_rep_c107144_405	75.3
1A	IACX293	75.3
1A	Kukri_c12165_1148	75.3
1A	Kukri_rep_c115954_137	75.3
1A	RAC875_c10400_791	75.3
1A	wsnp_Ex_c5543_9763520	75.3
1A	wsnp_Ku_c47386_53862969	75.3
1A	RAC875_c31168_238	75.3
1A	wsnp_Ex_c18169_26977013	75.3
1A	wsnp_Ex_rep_c103087_88124573	75.3
1A	BS00066336_51	75.3
1A	BS00075425_51	75.3
1A	Kukri_c8422_642	75.3
1A	BS00081455_51	75.3
1A	BS00095100_51	75.3
1A	Excalibur_c43793_106	75.3
1A	GENE.0041_182	75.3
1A	GENE.0126_140	75.3
1A	GENE.0283_330	75.3
1A	GENE.0287_28	75.3
1A	GENE.0379_108	75.3
1A	GENE.0405_237	75.3
1A	GENE.0491_632	75.3
1A	GENE.0561_101	75.3
1A	GENE.0561_311	75.3
1A	GENE.0572_334	75.3
1A	GENE.2795_120	75.3
1A	Kukri_c32774_463	75.3
1A	Kukri_c4318_101	75.3
1A	Kukri_c48434_88	75.3
1A	Kukri_c50414_251	75.3
1A	Kukri_rep_c90849_211	75.3
1A	Kukri_rep_c99813_69	75.3
1A	RAC875_rep_c71967_180	75.3
1A	Ra_c4140_287	75.3
1A	TA001042.0912	75.3
1A	TA003382.0407	75.3
1A	TA004365.0417	75.3
1A	Tdurum_contig28245_450	75.3
1A	Tdurum_contig62552_256	75.3
1A	wsnp_Ex_c10595_17292077	75.3
1A	wsnp_Ex_c2357_4417439	75.3
1A	wsnp_Ex_c759_1493846	75.3
1A	BobWhite_c1488_504	75.3
1A	CAP7_c3269_236	75.3
1A	CAP8_c4897_397	75.3
1A	Excalibur_c49588_76	75.3
1A	CAP11_c6014_160	75.3
1A	Kukri_rep_c101316_375	75.3
1A	wsnp_Ra_c6182_10833256	75.3
1A	CAP8_c806_297	75.3
1A	RAC875_c34623_813	75.3
1A	RAC875_rep_c110052_194	75.3
1A	wsnp_Ex_rep_c102155_87382570	75.3
1A	wsnp_RFL_Contig1186_254286	75.3
1A	Ex_c36987_538	75.3
1A	GENE-1214_288	75.3
1A	IAAV5730	75.3
1A	IACX2325	75.3
1A	Kukri_c32885_145	75.3
1A	RAC875_c8515_653	75.3
1A	TA013367-0455	75.3
1A	TA013367.0455	75.3
1A	wsnp_Ex_c14361_22341570	75.3
1A	wsnp_Ra_c24776_34331660	75.3
1A	IAAV749	75.41
1A	wsnp_Ex_c3906_7086294	75.41
1A	wsnp_Ex_c41969_48673442	75.41
1A	BS00041358_51	77.04
1A	BS00068358_51	77.04
1A	Excalibur_rep_c113303_500	77.04
1A	Kukri_c61766_907	77.04
1A	Kukri_rep_c106037_96	77.04
1A	RAC875_c12808_182	77.04
1A	RAC875_c24560_604	77.04
1A	wsnp_Ex_c10100_16600633	77.04
1A	wsnp_Ex_c25628_34888253	77.04
1A	wsnp_Ex_c25628_34888439	77.04
1A	wsnp_Ex_c35563_43690084	77.04
1A	wsnp_Ex_c3565_6520901	77.04
1A	wsnp_Ex_c3565_6521098	77.04
1A	wsnp_Ex_c3986_7217641	77.04
1A	wsnp_Ex_rep_c66562_64849366	77.04
1A	wsnp_Ra_c4481_8119609	77.04
1A	BS00077199_51	77.04
1A	BS00094681_51	77.04
1A	BS00110766_51	77.04
1A	BobWhite_c12841_56	77.04
1A	Excalibur_c3565_2673	77.04
1A	GENE-0053_224	77.04
1A	GENE-0235_245	77.04
1A	GENE-0446_243	77.04
1A	IAAV7929	77.04
1A	Kukri_c19389_97	77.04
1A	RAC875_c25799_457	77.04
1A	TA001772-0625	77.04
1A	TA016013-1040	77.04
1A	Tdurum_contig48416_335	77.04
1A	wsnp_BE403956A_Ta_2_3	77.04
1A	wsnp_Ex_rep_c103087_88123733	77.04
1A	wsnp_Ku_c37925_46678703	77.04
1A	wsnp_Ku_c4413_8008008	77.04
1A	Kukri_c29668_338	77.04
1A	BS00110415_51	77.04
1A	RAC875_c105730_397	77.04
1A	BobWhite_c4942_140	77.04
1A	Excalibur_c65227_444	77.04
1A	Ex_c6765_2118	77.04
1A	GENE.0431_573	77.04
1A	GENE.0431_601	77.04
1A	IAAV7551	77.04
1A	Kukri_c67601_267	77.04
1A	wsnp_Ex_c3906_7086162	77.04
1A	RAC875_c26958_512	77.04
1A	wsnp_Ex_c6817_11762714	77.04
1A	wsnp_Ku_c37925_46679146	77.04
1A	wsnp_Ex_c44049_50205904	77.33
1A	GENE-0283_330	77.59
1A	BobWhite_c30109_240	77.9
1A	RAC875_c9833_297	77.9
1A	wsnp_BF475149A_Ta_2_1	78.05
1A	Tdurum_contig41931_480	78.36
1A	wsnp_Ex_c15383_23645972	78.36
1A	wsnp_JD_c28928_23159662	78.36
1A	Tdurum_contig43360_1381	78.82
1A	Tdurum_contig10572_626	79.87
1A	Excalibur_c44697_74	80.15
1A	Tdurum_contig28899_127	80.15
1A	IACX4168	80.3
1A	wsnp_Ex_c14866_22995097	80.47
1A	BS00066852_51	80.64
1A	IACX6344	80.64
1A	TA004725-0348	80.64
1A	TA004725.0348	80.64
1A	wsnp_Ex_c44049_50205457	80.83
1A	GENE-0491_632	81.56
1A	RAC875_c9899_510	81.56
1A	Excalibur_c16292_1338	81.73
1A	Kukri_rep_c69903_1525	81.89
1A	Excalibur_rep_c84731_611	82.23
1A	Kukri_c8332_120	82.23
1A	RFL_Contig530_2305	82.36
1A	TA002594-0782	82.36
1A	Ku_c11769_252	82.89
1A	barc148	82.89
1A	Excalibur_rep_c77404_218	83.95
1A	wsnp_Ex_c10257_16825240	84.1
1A	BobWhite_c37802_547	84.21
1A	Ex_c4242_1442	84.21
1A	RAC875_rep_c104557_1245	84.21
1A	wsnp_Ex_rep_c66846_65240088	84.21
1A	Ex_c12584_2014	84.21
1A	Ex_c25689_1606	84.21
1A	Ex_c4121_1205	84.21
1A	Kukri_c23350_433	84.21
1A	Ra_c54249_1031	84.21
1A	Ex_c25689_1603	84.21
1A	IAAV5939	84.21
1A	IACX219	84.21
1A	RAC875_c6664_63	84.21
1A	JD_c63991_766	84.21
1A	Ku_c23960_333	84.21
1A	Ra_c22663_367	84.22
1A	wmc24	84.42
1A	Tdurum_contig50221_210	84.63
1A	Excalibur_c13489_867	84.71
1A	JD_c17158_393	84.71
1A	Jagger_c1403_60	84.71
1A	Kukri_c20672_360	84.88
1A	Kukri_c35200_895	84.88
1A	tplb0059e14_515	84.88
1A	BobWhite_c16234_286	85.07
1A	IAAV9050	86.64
1A	Excalibur_c59894_97	86.76
1A	GENE.0106_229	86.76
1A	IAAV7203	86.76
1A	wsnp_Ex_c572_1138339	86.76
1A	wsnp_Ku_c4018_7333828	86.76
1A	Ra_c2895_591	86.76
1A	wsnp_Ex_c572_1138770	86.76
1A	Kukri_c22434_513	86.76
1A	wsnp_Ex_c4310_7770452	86.76
1A	GENE-0106_229	86.88
1A	RAC875_c86680_391	86.88
1A	Kukri_c88698_296	86.88
1A	wsnp_Ra_c2895_5488879	86.88
1A	Ex_c8514_1342	87.27
1A	RAC875_c42365_61	88.09
1A	BS00021719_51	89.01
1A	BS00067021_51	89.01
1A	BobWhite_c37935_124	89.01
1A	IACX18883	89.01
1A	wsnp_Ra_c32175_41221223	89.01
1A	Ra_c6038_588	89.01
1A	BobWhite_c38865_319	89.21
1A	IACX3496	89.67
1A	Excalibur_c56097_168	89.82
1A	RAC875_c21625_246	89.82
1A	RAC875_c31133_198	89.82
1A	Kukri_c10453_875	89.86
1A	BS00033469_51	89.97
1A	wsnp_Ex_c56097_58352130	89.97
1A	BS00063068_51	89.97
1A	BobWhite_rep_c49207_243	89.97
1A	wsnp_Ex_rep_c73818_71733737	89.97
1A	wsnp_Ku_c557_1166684	89.97
1A	Excalibur_c13183_128	89.97
1A	RAC875_c23158_301	89.97
1A	RAC875_c41275_131	89.97
1A	Ra_c58315_265	89.97
1A	wsnp_Ex_c25734_34995416	89.97
1A	wsnp_Ex_c56097_58351893	89.97
1A	Excalibur_c10167_1028	90.34
1A	Kukri_c10239_2186	90.34
1A	RAC875_c25507_551	90.34
1A	wsnp_Ex_c16592_25117132	90.34
1A	wsnp_Ku_c2815_5317230	90.34
1A	wsnp_Ra_c7818_13376644	90.34
1A	GENE-0112_64	90.47
1A	Kukri_c3582_87	90.47
1A	BS00065676_51	90.68
1A	IAAV1225	90.68
1A	RAC875_c42285_1007	90.78
1A	wsnp_JD_c13903_13781269	90.78
1A	BS00002216_51	90.82
1A	IAAV2072	90.82
1A	Kukri_c60564_136	90.82
1A	BS00004522_51	90.82
1A	BS00012283_51	90.82
1A	BS00023101_51	90.82
1A	BS00022698_51-0_B_F_2063565223	90.82
1A	BS00023126_51	90.82
1A	BS00067421_51	90.82
1A	BS00073585_51	90.82
1A	BS00087601_51	90.82
1A	Tdurum_contig31304_527	90.82
1A	CAP11_c239_295	90.82
1A	Ku_c1571_1457	90.82
1A	RAC875_c54380_249	90.82
1A	wsnp_Ex_rep_c70358_69302556	90.82
1A	Excalibur_c7033_159	90.82
1A	wsnp_BE495786A_Ta_2_1	90.82
1A	IACX11070	90.82
1A	IACX662	90.82
1A	Kukri_c10065_415	90.82
1A	Kukri_c27785_400	90.82
1A	RAC875_c2734_135	90.82
1A	RAC875_c53185_802	90.82
1A	tplb0041a22_935	90.82
1A	wsnp_Ex_c4539_8148835	90.82
1A	wsnp_Ku_c10065_16730445	90.82
1A	BS00087600_51	90.91
1A	wsnp_Ex_c572_1138503	90.91
1A	BS00021889_51	91.04
1A	Excalibur_rep_c112145_271	91.04
1A	Ku_c32078_885	91.04
1A	RFL_Contig2270_2610	91.04
1A	wsnp_Ex_c5216_9235964	91.14
1A	CAP7_c12435_63	91.29
1A	BS00022698_51	91.39
1A	BS00033262_51	91.39
1A	GENE-0004_635	91.39
1A	IACX4378	91.39
1A	RAC875_c94534_75	91.39
1A	Excalibur_c30591_637	91.56
1A	Tdurum_contig28296_243	91.56
1A	IAAV3049	91.76
1A	wsnp_Ra_c12148_19539667	91.76
1A	RAC875_c31276_1128	91.95
1A	BS00094925_51	92.04
1A	IACX742	92.04
1A	CAP11_c1972_285	92.04
1A	Ex_c5192_943	92.04
1A	wsnp_Ex_c5192_9203682	92.04
1A	Excalibur_c20286_882	92.04
1A	Excalibur_rep_c104216_671	92.04
1A	Ku_c8351_945	92.04
1A	Kukri_rep_c69946_1228	92.04
1A	GENE.0004_635	92.04
1A	Kukri_c39628_318	92.04
1A	Ra_c6701_1579	92.04
1A	wsnp_Ex_c1216_2336458	92.04
1A	wsnp_Ex_c42282_48901677	92.04
1A	RFL_Contig3203_1971	92.04
1A	wsnp_Ex_c12336_19686808	92.04
1A	wsnp_Ex_c27940_37101775	92.04
1A	wsnp_Ex_c5192_9203100	92.04
1A	wsnp_Ku_c21356_31093507	92.04
1A	wsnp_Ku_c24239_34199356	92.04
1A	wsnp_Ku_c39878_48218985	92.04
1A	BobWhite_c18881_338	92.18
1A	BobWhite_c5356_1272	92.18
1A	BobWhite_rep_c63278_349	92.18
1A	Excalibur_c49421_443	92.18
1A	wsnp_Ex_c34344_42677360	92.18
1A	wsnp_Ra_c37745_45806931	92.18
1A	Excalibur_c32167_59	92.18
1A	wsnp_Ex_c8588_14419007	92.18
1A	wsnp_Ku_c23926_33870364	92.18
1A	Excalibur_rep_c66449_1588	92.18
1A	IAAV5406	92.18
1A	Ku_c8351_2029	92.18
1A	Kukri_c52952_315	92.18
1A	wsnp_Ex_c34344_42676379	92.18
1A	wsnp_Ex_c42282_48900922	92.18
1A	wsnp_Ex_rep_c66628_64934660	92.18
1A	wsnp_Ex_c534_1058778	92.18
1A	RAC875_c16080_777	92.34
1A	wsnp_Ex_c12165_19452361	92.34
1A	BobWhite_c32653_369	92.48
1A	Excalibur_c21487_129	92.48
1A	RAC875_c38916_66	92.48
1A	wsnp_Ra_c16080_24638622	92.48
1A	RFL_Contig4231_575	92.48
1A	wsnp_Ex_c12336_19687074	92.62
1A	Kukri_c26093_861	92.89
1A	BS00021714_51	93.15
1A	RAC875_c23081_141	93.15
1A	wmc705b	93.15
1A	wsnp_JD_c722_1080592	93.15
1A	GENE-0410_71	93.28
1A	IACX11338	93.28
1A	BS00092585_51	93.38
1A	Excalibur_rep_c110246_86	93.76
1A	wsnp_Ex_rep_c68857_67737959	93.76
1A	BobWhite_c12568_900	94.05
1A	Excalibur_c34697_831	94.05
1A	Kukri_c25215_124	94.05
1A	Ra_c4159_2716	94.05
1A	wsnp_Ex_c21336_30465618	94.05
1A	BS00065843_51	94.24
1A	Ex_c4051_1826	94.24
1A	Ra_c9876_373	94.24
1A	wsnp_Ex_c21193_30320134	94.24
1A	IAAV8429	94.54
1A	Ra_c7552_772	94.54
1A	RAC875_c19579_377	94.64
1A	wsnp_Ex_rep_c105443_89868548	94.79
1A	BS00031066_51	94.96
1A	BS00032112_51	94.96
1A	Ex_c16529_304	94.96
1A	GENE.0410_71	95.03
1A	Ex_c105443_895	95.07
1A	wsnp_Ra_c4664_8410628	95.3
1A	Kukri_c16913_422	95.41
1A	Excalibur_c35821_61	95.61
1A	Excalibur_rep_c82767_175	95.61
1A	Ku_c16913_363	95.61
1A	wsnp_Ku_c16913_25885872	95.61
1A	wsnp_Ex_c19294_28225846	95.76
1A	CAP7_c6531_308	95.94
1A	wsnp_Ex_c35821_43892960	96.89
1A	BS00021864_51	97.64
1A	Tdurum_contig32437_257	97.64
1A	BS00079103_51	97.64
1A	TA004265.0757	97.64
1A	BobWhite_c37384_208	97.64
1A	BobWhite_c38987_641	97.64
1A	TA003955.1138	97.64
1A	wsnp_Ex_rep_c109742_92411838	97.92
1A	wsnp_Ku_c21316_31053745	98.17
1A	wsnp_Ku_c21316_31053776	98.17
1A	BS00100120_51	98.49
1A	CAP12_c1906_217	98.49
1A	Kukri_c30322_414	98.49
1A	Excalibur_c15357_432	98.49
1A	Excalibur_c52495_89	98.49
1A	RAC875_rep_c112044_340	98.49
1A	TA003955-1138	98.6
1A	IACX5793	98.9
1A	IACX5960	98.9
1A	BS00022432_51	99.08
1A	BS00065325_51	99.08
1A	RAC875_c24047_284	99.08
1A	wsnp_Ra_c33025_41968284	99.08
1A	BS00094553_51	99.08
1A	BobWhite_c29908_113	99.08
1A	Kukri_c37726_285	99.08
1A	Tdurum_contig50499_858	99.08
1A	wsnp_Ku_c15214_23756800	99.08
1A	Kukri_c53153_92	99.08
1A	wsnp_BG314157A_Ta_2_1	99.08
1A	Kukri_rep_c117029_125	99.08
1A	RAC875_c29540_1109	99.08
1A	TA004265-0757	99.08
1A	RFL_Contig22_387	99.28
1A	wsnp_BE445113A_Ta_2_1	99.73
1A	wsnp_Ra_c11877_19161832	99.82
1A	BS00021728_51	99.92
1A	BS00065324_51	99.92
1A	BS00079503_51	99.92
1A	BS00096721_51	99.92
1A	IAAV8804	99.92
1A	Kukri_c18413_168	99.92
1A	RAC875_c29540_413	99.92
1A	wsnp_Ex_rep_c108951_91954190	99.92
1A	RFL_Contig22_617	99.92
1A	RFL_Contig3919_551	99.92
1A	tplb0045g22_418	99.92
1A	wsnp_Ra_c3270_6136110	99.92
1A	wsnp_Ra_c3270_6136601	99.92
1A	wsnp_BE445113A_Ta_2_2	99.96
1A	Ex_c2848_957	100.33
1A	Kukri_c48879_148	100.33
1A	RFL_Contig3919_1348	100.33
1A	Kukri_c58155_786	100.42
1A	RAC875_c37545_289	100.73
1A	BS00064638_51	101.01
1A	BS00067652_51	101.01
1A	Ku_c7975_644	101.01
1A	Kukri_c13107_100	101.01
1A	Kukri_c39377_286	101.01
1A	Ra_c1311_1360	101.01
1A	wsnp_Ex_c3293_6072122	101.01
1A	Excalibur_c3475_903	101.19
1A	Kukri_c29039_315	101.19
1A	wsnp_BM140362A_Ta_2_2	101.3
1A	RAC875_c46551_339	101.38
1A	BS00065601_51	101.48
1A	CAP7_c1083_283	101.48
1A	Kukri_c12758_617	101.48
1A	Kukri_c29121_226	101.48
1A	Kukri_c53935_265	101.48
1A	Kukri_rep_c105589_73	101.48
1A	wsnp_Ex_c3475_6362087	101.48
1A	wsnp_Ku_c10292_17066821	101.48
1A	wsnp_Ku_c1642_3232242	101.48
1A	IAAV332	101.48
1A	BS00067742_51	101.48
1A	Excalibur_c3429_652	101.48
1A	Excalibur_c3475_113	101.48
1A	Excalibur_c65437_104	101.48
1A	Kukri_c43410_348	101.48
1A	RAC875_c100147_55	101.79
1A	RAC875_c27417_150	101.79
1A	Excalibur_c3429_236	102.04
1A	RAC875_c49074_374	102.04
1A	RAC875_c49074_458	102.04
1A	TA003063-0097	102.18
1A	wsnp_CAP12_c1960_972031	102.37
1A	Kukri_c31891_1355	102.54
1A	wsnp_Ex_c20489_29564938	102.54
1A	wsnp_Ex_c6452_11213329	102.54
1A	BS00022173_51	102.74
1A	BS00079538_51	102.74
1A	BS00030036_51	102.74
1A	GENE.0511_403	102.74
1A	RAC875_c60514_90	102.74
1A	BS00022788_51	103.1
1A	BobWhite_c11946_277	103.1
1A	BS00069145_51	103.1
1A	GENE-0511_403	103.58
1A	BS00088035_51	103.88
1A	wsnp_Ex_c32590_41222878	103.88
1A	BobWhite_c46007_582	103.88
1A	BobWhite_c7337_717	103.88
1A	Tdurum_contig64955_285	103.88
1A	Tdurum_contig29616_55	103.88
1A	BS00021741_51	103.91
1A	Excalibur_c50394_199	104.29
1A	RAC875_c32979_440	104.39
1A	Ex_c1997_1238	104.47
1A	JD_c6544_506	104.47
1A	wsnp_Ex_c22284_31478675	104.48
1A	wmc312	104.7
1A	wmc93	104.7
1A	wsnp_Ex_c1997_3757415	104.74
1A	cfa2129	105.12
1A	wsnp_Ex_c1997_3755945	105.34
1A	wsnp_Ex_c1997_3757508	105.34
1A	GENE-3454_74	105.47
1A	Jagger_c5280_407	105.47
1A	wsnp_Ex_c1997_3756118	105.47
1A	wsnp_Ex_c1997_3757496	105.47
1A	Ku_c10813_1122	105.47
1A	Ra_c64515_242	105.47
1A	Ku_c809_2419	105.47
1A	Kukri_c54678_88	105.47
1A	Kukri_rep_c109473_80	105.47
1A	TA001450-1081	105.47
1A	wsnp_Ex_c1997_3757721	105.47
1A	wsnp_JD_c6544_7697235	105.47
1A	wsnp_JD_c6544_7697412	105.47
1A	wsnp_JD_c6544_7697578	105.47
1A	BobWhite_c14587_51	105.63
1A	Excalibur_c14911_546	105.63
1A	Ku_c1313_1673	105.63
1A	Kukri_c1313_1158	105.63
1A	IAAV6234	105.74
1A	BS00012525_51	105.98
1A	BS00066071_51	105.98
1A	Tdurum_contig57101_742	105.98
1A	GENE.3454_74	105.98
1A	Tdurum_contig57101_1616	105.98
1A	wsnp_Ra_c9209_15425473	105.98
1A	wsnp_Ku_c23012_32893918	106.23
1A	BS00022158_51	106.39
1A	CAP12_c1979_117	106.39
1A	Kukri_c12984_465	106.39
1A	TA002402.1350	106.39
1A	RAC875_c80876_67	106.49
1A	wsnp_BM137879A_Ta_2_1	106.52
1A	Kukri_c49170_655	106.6
1A	BS00088136_51	106.99
1A	TA002402-1350	106.99
1A	Ex_c15768_799	107.24
1A	Ra_c112300_429	107.24
1A	Excalibur_c1845_4911	107.24
1A	Excalibur_c1845_718	107.24
1A	Excalibur_c65755_51	107.24
1A	RAC875_c12993_127	107.24
1A	RAC875_c12993_201	107.24
1A	RAC875_c45115_340	107.24
1A	RAC875_c45115_509	107.24
1A	Ra_c24793_726	107.24
1A	Kukri_c28695_269	107.24
1A	wsnp_Ex_c1845_3472790	107.24
1A	Excalibur_c52725_585	107.38
1A	IAAV1142	107.38
1A	RAC875_c16149_1170	107.38
1A	RAC875_c16149_298	107.38
1A	wsnp_Ex_c13186_20822127	107.38
1A	wsnp_Ku_c21364_31103315	107.38
1A	Excalibur_c44668_382	107.6
1A	RAC875_c1848_258	107.77
1A	wsnp_Ex_c9722_16062937	109.62
1A	BobWhite_c104_89	109.79
1A	Excalibur_c5033_587	109.79
1A	Kukri_c18017_1696	109.79
1A	IAAV2694	109.79
1A	RAC875_c18839_403	109.79
1A	wsnp_JG_c3720_1558699	109.79
1A	wsnp_Ex_c8376_14113519	109.79
1A	BobWhite_c12977_65	110.08
1A	Excalibur_c29605_535	110.18
1A	BobWhite_c26212_208	110.56
1A	tplb0031d22_1107	110.76
1A	wsnp_BE517729A_Ta_2_1	110.76
1A	BS00091479_51	111.07
1A	BobWhite_c14158_112	111.07
1A	CAP7_c12113_171	111.07
1A	Excalibur_c49946_169	111.07
1A	Kukri_c56494_585	111.07
1A	wsnp_Ku_c17322_26392311	111.07
1A	Tdurum_contig12576_159	111.25
1A	BS00009808_51	111.48
1A	BS00011146_51	111.48
1A	CAP12_c3602_91	111.48
1A	RAC875_rep_c120644_74	111.48
1A	BS00034278_51	111.48
1A	CAP7_c1891_230	111.48
1A	Kukri_c67383_102	111.48
1A	wsnp_Ex_c43228_49605281	111.48
1A	BS00039378_51	111.48
1A	BS00065430_51	111.48
1A	BobWhite_c27438_81	111.48
1A	CAP11_c1021_200	111.48
1A	Excalibur_c29605_100	111.48
1A	Excalibur_c3145_70	111.48
1A	GENE-0392_97	111.48
1A	GENE.0392_97	111.48
1A	Jagger_c5111_190	111.48
1A	wsnp_Ku_c5210_9290700	111.48
1A	Ku_c17322_2436	111.48
1A	RFL_Contig4781_1792	111.48
1A	TA003063.0097	111.48
1A	wsnp_Ex_c20495_29571203	111.48
1A	wsnp_Ex_c3145_5812670	111.48
1A	wsnp_Ku_c5210_9289260	111.48
1A	RAC875_c8482_160	111.62
1A	wsnp_Ex_c3258_6004611	111.62
1A	wsnp_Ex_rep_c68085_66839109	111.62
1A	wsnp_Ex_rep_c68493_67320068	111.62
1A	wsnp_Ra_c11594_18777085	111.92
1A	IACX7716	112.01
1A	BS00062876_51	112.05
1A	Excalibur_rep_c69456_172	112.05
1A	BS00039377_51	112.23
1A	CAP8_c2578_452	112.23
1A	RAC875_c1230_279	112.23
1A	RAC875_c15564_729	112.23
1A	wsnp_Ex_rep_c104894_89466993	112.23
1A	wsnp_Ex_rep_c68493_67319880	112.23
1A	RAC875_c10083_800	112.42
1A	Excalibur_c7370_179	112.6
1A	GENE-0527_92	112.6
1A	GENE.0527_92	112.6
1A	wsnp_Ra_c15564_23999084	112.6
1A	Ku_c12688_352	112.87
1A	wsnp_BG263358A_Ta_2_1	112.87
1A	wsnp_BG263358A_Ta_2_3	112.87
1A	BobWhite_c96_170	113.03
1A	CAP7_c11581_78	113.17
1A	Jagger_c3646_235	113.17
1A	RAC875_rep_c95460_302	113.31
1A	wsnp_Ra_rep_c95460_83855592	113.44
1A	BS00068534_51	113.64
1A	Excalibur_c38368_286	113.64
1A	BS00087588_51	113.64
1A	wsnp_Ex_c4685_8377545	113.64
1A	wsnp_JD_c7581_8666052	113.64
1A	IACX1873	113.94
1A	BS00065750_51	114.24
1A	Kukri_c84024_375	114.24
1A	Kukri_c10405_1277	114.24
1A	wsnp_Ex_c5060_8985678	114.46
1A	BobWhite_c18184_107	114.91
1A	IAAV8743	115.33
1A	wsnp_Ku_c33917_43336069	115.5
1A	BobWhite_c26122_129	115.67
1A	BobWhite_c28971_184	115.67
1A	BS00028146_51	115.92
1A	wsnp_Ex_c6563_11378915	115.92
1A	CAP7_c4879_249	115.92
1A	Excalibur_c39257_634	115.92
1A	wsnp_Ex_c6563_11378565	115.92
1A	wsnp_Ex_c6563_11378632	115.92
1A	RAC875_c102343_204	116.25
1A	BS00009104_51	116.39
1A	BS00012042_51	116.39
1A	Kukri_c45512_193	116.39
1A	wsnp_CAP7_c3472_1623955	116.39
1A	BS00022239_51	116.39
1A	BS00110130_51	116.39
1A	Excalibur_c7113_2258	116.39
1A	RAC875_c15975_1208	116.39
1A	JD_c30756_562	116.39
1A	Tdurum_contig10572_201	116.39
1A	GENE-3046_367	116.54
1A	BobWhite_c13761_242	116.67
1A	wsnp_JD_c13384_13393159	116.67
1A	BS00022396_51	116.93
1A	Excalibur_c45861_189	116.93
1A	Kukri_c57770_705	116.93
1A	GENE.3046_367	117.15
1A	BS00088350_51	117.48
1A	wsnp_BG606986A_Ta_2_1	117.48
1A	wsnp_BG606986A_Ta_2_4	117.48
1A	RAC875_c25814_361	117.67
1A	BS00081002_51	117.81
1A	Tdurum_contig21329_326	117.81
1A	RAC875_c42585_626	117.81
1A	Kukri_c49463_154	118.26
1A	RAC875_c6798_467	118.71
1A	Ex_c4060_510	118.85
1A	BS00022261_51	118.89
1A	BS00109991_51	118.89
1A	GENE-0262_431	118.89
1A	BS00110627_51	118.89
1A	RAC875_c56690_320	119.21
1A	BS00022848_51	119.48
1A	GENE-0069_468	119.48
1A	RAC875_c23168_480	119.48
1A	wsnp_Ra_c22110_31550370	119.48
1A	BS00073413_51	119.77
1A	Excalibur_c47013_1503	119.8
1A	CAP8_c4643_61	119.98
1A	Kukri_c34035_351	119.98
1A	Tdurum_contig25385_64	119.98
1A	BobWhite_c16206_317	120.26
1A	Excalibur_c97157_137	120.26
1A	Excalibur_c97157_65	120.26
1A	RAC875_c21411_162	120.55
1A	BobWhite_c6046_304	120.68
1A	Kukri_c24570_282	120.68
1A	Tdurum_contig96049_200	120.68
1A	IACX5994	120.78
1A	wsnp_Ex_c33452_41938013	120.78
1A	wsnp_Ex_c33452_41938159	120.78
1A	Kukri_c7119_392	120.88
1A	BobWhite_c5967_537	121.1
1A	Excalibur_c22768_963	121.1
1A	Excalibur_c22768_811	121.1
1A	BobWhite_c721_74	121.18
1A	IAAV544	121.18
1A	wsnp_JD_c3973_5044238	121.18
1A	wsnp_Ex_c41953_48657850	121.18
1A	RAC875_rep_c72890_63	121.18
1A	Ra_c110766_321	121.41
1A	TA001600-1603	121.41
1A	TA001600.1603	121.41
1A	wsnp_Ex_c41953_48658353	121.41
1A	Ku_c8992_405	121.63
1A	RAC875_rep_c105766_652	121.83
1A	wsnp_Ex_rep_c102067_87313597	121.83
1A	wsnp_Ex_rep_c102067_87314043	121.98
1A	BS00085366_51	122.12
1A	Jagger_c6890_167	122.12
1A	Kukri_rep_c115111_251	122.12
1A	RAC875_c12348_720	122.12
1A	Tdurum_contig56158_60	122.12
1A	IAAV130	122.29
1A	RFL_Contig5334_831	122.5
1A	RFL_Contig5334_1969	122.59
1A	RAC875_c120509_133	123.04
1A	GENE-0033_233	123.36
1A	wsnp_BE443588A_Ta_2_1	123.36
1A	wsnp_BE443588A_Ta_2_2	123.36
1A	wsnp_Ex_c28900_37982485	123.36
1A	BobWhite_c41272_159	123.44
1A	Ex_c26688_969	123.44
1A	Excalibur_c26688_138	123.44
1A	Tdurum_contig96086_74	123.44
1A	wsnp_Ex_c4612_8254533	123.44
1A	BS00068391_51	123.58
1A	BS00023203_51	123.82
1A	BS00037976_51	123.82
1A	BobWhite_c22134_398	123.82
1A	RAC875_c41993_582	123.82
1A	RAC875_c67771_805	123.82
1A	tplb0059d21_1032	123.82
1A	BS00078085_51	123.82
1A	TA005289-1104	123.82
1A	TA005289.1104	123.82
1A	BS00095510_51	123.82
1A	wsnp_CAP11_c1815_982483	123.82
1A	BS00023935_51	123.92
1A	wsnp_CAP8_c4785_2322876	123.92
1A	BS00080076_51	124.04
1A	Ex_c2226_244	124.04
1A	RAC875_c32379_216	124.18
1A	BS00070580_51	124.26
1A	BS00085821_51	124.82
1A	Tdurum_contig15967_90	128.93
1A	Tdurum_contig51833_439	128.93
1A	BS00070560_51	129.02
1A	BS00085818_51	129.02
1A	BobWhite_c24825_349	129.02
1A	BobWhite_rep_c65812_710	129.02
1A	IAAV3156	129.02
1A	JD_c13024_360	129.02
1A	RAC875_c60162_129	129.02
1A	Ra_c29200_300	129.02
1A	Tdurum_contig75762_377	129.02
1A	wsnp_CAP8_rep_c3938_1936666	129.02
1A	wsnp_JD_c13024_13129681	129.02
1A	BobWhite_c39092_629	129.02
1A	D_GCE8AKX01CMR3X_282	129.02
1A	Excalibur_rep_c72906_619	129.02
1A	cfa2147	129.02
1A	cfa2219	129.02
1A	gwm497a	129.02
1A	wsnp_Ex_c23143_32377033	129.02
1A	Tdurum_contig10365_341	129.02
1A	wsnp_CAP7_rep_c5385_2417464	129.02
1A	Tdurum_contig63715_235	129.3
1A	Tdurum_contig5711_242	129.46
1A	BS00036104_51	129.8
1A	Excalibur_c54842_340	129.8
1A	Kukri_c18274_551	129.8
1A	RAC875_c60162_206	129.8
1A	wsnp_Ex_c1359_2604298	129.8
1A	IAAV3650	129.8
1A	Kukri_c55266_242	129.8
1A	Tdurum_contig75762_406	129.8
1A	CAP7_c9330_129	129.88
1A	Excalibur_c63671_90	130
1A	wsnp_Ku_c3804_6986527	130
1A	RAC875_c16136_129	130
1A	wsnp_Ex_rep_c66919_65342127	130.15
1A	wsnp_Ex_rep_c81556_76277906	130.15
1A	wsnp_BE494527A_Ta_2_1	130.32
1A	Excalibur_c40808_585	130.92
1A	wsnp_CAP11_c29_68486	131.2
1A	BS00034899_51	131.39
1A	BS00085821_51	131.39
1A	IACX14	131.39
1A	IACX7789	131.39
1A	Kukri_c13463_728	131.39
1A	Kukri_c2951_1188	131.39
1A	wsnp_Ex_c9534_15793556	131.49
1A	RFL_Contig1493_657	131.6
1A	Kukri_c82086_387	131.77
1A	RAC875_c16824_202	131.77
1A	RFL_Contig399_1005	131.77
1A	Ra_c8027_1021	131.77
1A	Tdurum_contig47345_284	131.77
1A	wsnp_Ex_c13955_21833712	131.85
1A	wsnp_Ex_c23143_32376622	131.94
1A	Excalibur_c21534_1436	132.02
1A	RAC875_c49433_308	132.02
1A	wsnp_Ex_c3594_6568869	132.02
1A	RFL_Contig399_1148	132.13
1A	RFL_Contig399_976	132.5
1A	wsnp_Ex_c6488_11266589	132.5
1A	BS00030043_51	133.04
1A	BS00056547_51	133.04
1A	Tdurum_contig81642_298	133.04
1A	BS00067119_51	133.04
1A	BobWhite_c37358_208	133.04
1A	CAP12_c3758_112	133.04
1A	Excalibur_c23598_1632	133.04
1A	Ku_c3523_1959	133.04
1A	Tdurum_contig56662_54	133.04
1A	wsnp_Ex_c28149_37293117	133.04
1A	wsnp_Ex_c28149_37293173	133.04
1A	wsnp_Ku_rep_c109724_94227136	133.04
1A	BobWhite_c26121_373	133.04
1A	BobWhite_rep_c49755_131	133.04
1A	CAP12_c6629_301	133.04
1A	Tdurum_contig62584_770	133.04
1A	Excalibur_c66_147	133.04
1A	Excalibur_rep_c110054_341	133.04
1A	Jagger_c468_53	133.04
1A	RAC875_c11363_678	133.04
1A	Ra_c5683_1762	133.04
1A	wsnp_Ex_c10903_17717179	133.04
1A	BS00066212_51	133.35
1A	Kukri_c19653_1370	133.35
1A	Kukri_c14635_73	133.88
1A	JD_c20553_448	133.92
1A	wsnp_JD_c20553_18260620	133.92
1A	BobWhite_c20553_364	134.23
1A	BobWhite_c20553_568	134.23
1A	IAAV3695	134.23
1A	Ra_c41164_730	134.23
1A	Tdurum_contig12152_63	134.23
1A	wsnp_BF474340A_Ta_2_1	134.23
1A	wsnp_JD_c20553_18260731	134.23
1A	Kukri_c47131_569	134.45
1A	tplb0031l06_747	134.45
1A	wsnp_Ex_c19353_28290651	134.45
1A	JD_c285_1438	134.74
1A	Ra_c5683_2584	134.74
1A	wsnp_Ex_c19353_28290393	134.74
1A	CAP8_c2942_99	135.61
1A	BobWhite_c5242_400	138.09
1A	TA002362-0785	138.09
1A	wsnp_Ex_c30552_39457767	138.09
1A	Ku_c4369_351	138.09
1A	Ku_c4369_354	138.09
1A	Tdurum_contig11106_264	139.05
1A	Tdurum_contig11106_340	139.05
1A	RAC875_c7563_273	139.35
1A	wsnp_Ex_rep_c68171_66944702	139.44
1A	RAC875_c5016_314	139.63
1A	RAC875_c47930_448	140.39
1A	Jagger_c6772_80	142.76
1A	Excalibur_c1936_1072	142.87
1A	Kukri_c35030_266	142.87
1A	Kukri_c44895_139	142.87
1A	Kukri_c44895_88	142.87
1A	Tdurum_contig51167_534	142.87
1A	Tdurum_contig51167_810	142.87
1A	Tdurum_contig51167_1029	143.16
1A	Tdurum_contig51167_915	143.16
1A	RAC875_c36980_161	143.26
1A	BobWhite_c15256_225	143.35
1A	BobWhite_c19182_280	143.35
1A	Kukri_c16271_544	143.35
1A	Tdurum_contig51167_390	143.45
1A	RAC875_c3057_2297	143.73
1A	wsnp_CAP11_rep_c7847_3468669	143.73
1A	Excalibur_c23598_1502	143.81
1A	BS00079087_51	143.96
1A	BobWhite_c10542_777	143.96
1A	Kukri_c24753_460	143.96
1A	RAC875_c19751_166	143.96
1A	RAC875_c59190_384	143.96
1A	RAC875_rep_c100394_536	143.96
1A	RAC875_rep_c106165_772	143.96
1A	RAC875_rep_c71093_1302	143.96
1A	Ra_c11613_81	143.96
1A	Ra_c71093_408	143.96
1A	wsnp_Ex_c10903_17716723	143.96
1A	BobWhite_c46857_82	143.96
1A	Excalibur_c30974_65	143.96
1A	Kukri_c19251_236	143.96
1A	Kukri_c67703_174	143.96
1A	RAC875_c21673_641	143.96
1A	Excalibur_c73970_243	143.96
1A	Kukri_c51781_199	143.96
1A	RAC875_rep_c69152_184	143.96
1A	RAC875_rep_c71093_1070	143.96
1A	tplb0021i12_383	143.96
1A	wsnp_JD_rep_c49006_33254974	143.96
1A	RAC875_rep_c108284_98	144.04
1A	wsnp_Ra_c4184_7637695	144.04
1A	Tdurum_contig83247_74	144.21
1A	wsnp_CAP12_rep_c8598_3608465	144.21
1A	CAP12_rep_c6128_120	144.29
1A	CAP7_c4277_191	144.29
1A	Tdurum_contig78830_745	144.29
1A	wsnp_JD_c825_1223506	144.29
1A	RAC875_c23586_541	144.36
1A	Tdurum_contig60210_371	144.36
1A	RAC875_c48804_590	144.57
1A	Kukri_c8757_107	144.67
1A	RAC875_c34515_343	144.83
1A	Excalibur_c987_197	145.12
1A	TA001430-0733	145.12
1A	wsnp_Ra_rep_c108284_91604017	145.12
[truncated: 34,717 more rows]

## Sheet: Carberry x AC Cadillac
Chromosome	Marker	Position
1A	RAC875_c57939_175	0
1A	RAC875_c97040_104	0
1A	RAC875_c5831_1486	0.4
1A	Excalibur_c29380_255	0.4
1A	Kukri_c92306_132	0.53
1A	wsnp_CAP11_c710_458019	5.64
1A	TA001286.0611.w	7.08
1A	Kukri_c1818_2380	9.7
1A	tplb0025b13_1721	9.7
1A	tplb0025b13_2879	9.7
1A	wsnp_Ku_c1818_3557849	9.7
1A	Kukri_c7192_1128	9.7
1A	tplb0025b13_2372	9.7
1A	BobWhite_c21669_430	9.7
1A	Excalibur_c15165_367	9.7
1A	Excalibur_c11689_478	9.7
1A	GENE.3142_72	9.7
1A	Ku_c28007_1398	9.7
1A	Kukri_c1818_2671	9.7
1A	CAP12_c8501_370	9.7
1A	BS00014831_51	9.96
1A	RFL_Contig2831_1012	9.96
1A	Kukri_rep_c68121_997	10.09
1A	Excalibur_rep_c70751_58	10.09
1A	Kukri_rep_c108573_60	10.09
1A	BS00090003_51	10.09
1A	tplb0051e20_1160	10.09
1A	BS00000713_51	10.09
1A	GENE.0014_262	10.09
1A	RAC875_rep_c110533_92	10.09
1A	BS00033750_51	10.09
1A	wsnp_Ra_c11211_18227610	10.09
1A	IAAV5306	10.09
1A	GENE.3954_370	10.09
1A	tplb0028p02_562	10.09
1A	BS00022677_51	10.09
1A	BS00093327_51	10.09
1A	GENE.0014_317	10.09
1A	RAC875_c20883_801	10.09
1A	RAC875_c95364_59	10.09
1A	BS00068351_51	10.09
1A	RAC875_c48669_226	10.09
1A	wsnp_Ex_c10657_17376086	10.09
1A	BS00023377_51	10.22
1A	tplb0025b13_372	10.22
1A	IACX2941	10.22
1A	BS00094793_51	10.22
1A	wsnp_Ex_c10657_17376448	10.49
1A	BobWhite_c4246_367	10.49
1A	BS00100774_51	11.28
1A	tplb0025b13_2054	11.41
1A	RFL_Contig854_2201	11.67
1A	tplb0062i18_102	12.44
1A	GENE.1118_58	12.7
1A	Excalibur_c2868_451	12.84
1A	Excalibur_c2868_486	12.84
1A	Kukri_c22349_754	12.84
1A	Kukri_rep_c102231_265	12.84
1A	Kukri_c32052_171	16.28
1A	BobWhite_c39996_126	16.28
1A	Excalibur_c82557_201	16.28
1A	BS00069278_51	16.41
1A	GENE.4120_155	16.41
1A	Excalibur_c71158_117	16.54
1A	wsnp_Ex_c57982_59470152	16.54
1A	wsnp_Ku_c183_358844	16.54
1A	BobWhite_c39996_85	16.8
1A	Kukri_c29655_239	16.8
1A	RAC875_c18640_821	16.8
1A	Kukri_c1977_1940	16.8
1A	BS00076278_51	16.8
1A	Excalibur_c1358_794	16.8
1A	BS00108351_51	17.33
1A	BS00022270_51	19.82
1A	Kukri_c5715_141	20.08
1A	wsnp_Ex_c4876_8692849	21.53
1A	Tdurum_contig42479_2158	21.66
1A	Kukri_rep_c113971_162	24.98
1A	BS00081680_51	25.11
1A	RAC875_c50463_808	25.38
1A	wsnp_Ex_c7252_12453079	25.38
1A	wsnp_Ex_c19717_28713417	25.38
1A	RAC875_c23587_271	25.38
1A	wsnp_Ex_c1137_2182795	25.51
1A	Ex_c28368_426	25.65
1A	BS00103478_51	25.65
1A	Excalibur_c25175_512	25.65
1A	wsnp_Ex_c7965_13520238	25.65
1A	Kukri_c2121_1334	25.78
1A	wsnp_JD_c7522_8606553	25.78
1A	Kukri_c4126_240	26.04
1A	Kukri_c2121_2345	26.04
1A	D_GBF1XID01C7T2Q_63	26.04
1A	wsnp_Ex_c4876_8692783	26.45
1A	Kukri_c18434_200	39.07
1A	Tdurum_contig20965_1446	39.07
1A	TA015410.0477	39.76
1A	Excalibur_c110483_103	40.33
1A	Excalibur_c55677_217	40.33
1A	RAC875_c64603_663	40.33
1A	GENE.0249_161	40.46
1A	Kukri_rep_c72397_600	40.46
1A	Kukri_rep_c81545_195	40.46
1A	TA005995.0488	40.46
1A	BS00064608_51	40.46
1A	Excalibur_c22642_90	40.46
1A	BS00065419_51	40.46
1A	RAC875_c13012_174	40.46
1A	Excalibur_rep_c92985_510	40.46
1A	RAC875_c37934_285	40.46
1A	Excalibur_rep_c92985_618	40.46
1A	wsnp_Ex_c64327_63176640	40.46
1A	GENE.0249_122	40.46
1A	Kukri_c13136_1363	49.37
1A	BS00065005_51	49.37
1A	BobWhite_c4384_262	49.37
1A	BobWhite_c48591_394	49.37
1A	Kukri_c13593_203	50.29
1A	wsnp_JD_c9290_10155594	50.29
1A	GENE.0002_856	53.27
1A	RAC875_rep_c107325_644	53.54
1A	BobWhite_c12302_368	54.07
1A	wsnp_Ex_c11047_17915103	54.47
1A	Ex_c7495_807	54.47
1A	RAC875_c9700_989	54.47
1A	wsnp_Ex_c1309_2502521	54.6
1A	Excalibur_rep_c100567_692	54.6
1A	wsnp_JD_c149_241276	54.73
1A	Excalibur_c1014_371	54.73
1A	BS00009885_51	55.13
1A	BS00084022_51	55.13
1A	BobWhite_c4499_153	55.26
1A	Kukri_c46010_872	56.98
1A	IACX1465	61.63
1A	Excalibur_c46833_204	64.68
1A	wsnp_BE490041A_Ta_2_1	64.68
1A	RAC875_c89908_105	64.68
1A	Excalibur_c75270_566	70.04
1A	Kukri_rep_c69697_207	70.58
1A	Kukri_rep_c72587_123	70.58
1A	Tdurum_contig43646_147	73.19
1A	BobWhite_c7352_218	73.19
1A	Excalibur_c12215_352	73.32
1A	BS00022870_51	73.32
1A	RAC875_c18749_87	73.32
1A	BS00110151_51	73.32
1A	Excalibur_c47654_70	73.58
1A	Ra_c27593_460	73.58
1A	BS00067339_51	73.85
1A	tplb0052b04_1651	73.85
1A	tplb0032k01_549	73.85
1A	Kukri_c29134_108	73.85
1A	RAC875_c42365_265	74.12
1A	Kukri_c23985_229	74.52
1A	RAC875_c5544_4156	74.52
1A	Kukri_rep_c104386_273	74.52
1A	Excalibur_c77035_156	74.78
1A	IACX5982	74.78
1A	Kukri_c29668_338	83.01
1A	wsnp_Ex_c25628_34888253	83.28
1A	GENE.0235_245	83.28
1A	wsnp_Ex_c10100_16600633	83.28
1A	TA016013.1040	83.28
1A	RAC875_c12808_182	83.28
1A	wsnp_Ex_c3565_6521098	83.28
1A	RAC875_c105730_397	83.28
1A	wsnp_Ra_c4481_8119609	83.28
1A	wsnp_Ex_c35563_43690084	83.28
1A	wsnp_Ex_c3565_6520901	83.28
1A	Excalibur_rep_c113303_500	83.28
1A	BS00068358_51	83.28
1A	wsnp_Ex_rep_c66562_64849366	83.28
1A	RAC875_c24560_604	83.28
1A	wsnp_Ex_c3986_7217641	83.28
1A	BS00065146_51	83.28
1A	Kukri_rep_c106037_96	83.28
1A	wsnp_Ex_c6817_11761300	83.28
1A	GENE.0446_243	83.28
1A	wsnp_Ex_c25628_34888439	83.28
1A	Kukri_c61766_907	83.28
1A	BS00041358_51	83.28
1A	BobWhite_c30109_240	83.94
1A	Tdurum_contig92564_326	85
1A	Ex_c25689_1603	85.27
1A	RAC875_rep_c104557_1245	85.27
1A	Ex_c4242_1442	85.27
1A	Ex_c14361_506	85.27
1A	wsnp_Ex_rep_c66846_65240088	85.4
1A	wsnp_Ex_c572_1138339	86.33
1A	IAAV7203	86.33
1A	wsnp_Ku_c4018_7333828	86.33
1A	wsnp_Ra_c2895_5488879	86.33
1A	Jagger_c1403_60	86.72
1A	RAC875_c6664_63	87.38
1A	IACX219	87.38
1A	Ku_c23960_333	87.38
1A	IAAV5939	87.38
1A	JD_c63991_766	87.38
1A	wsnp_Ex_c22963_32183009	87.51
1A	Tdurum_contig43203_318	87.51
1A	Tdurum_contig99671_174	87.64
1A	TA002594.0782	88.04
1A	RFL_Contig530_2305	88.31
1A	RFL_Contig3715_263	88.31
1A	wsnp_Ra_c24776_34331660	89
1A	RAC875_c31168_238	89
1A	wsnp_Ex_c5543_9763520	89.27
1A	RAC875_c10400_791	89.27
1A	IACX293	89.27
1A	Kukri_c12165_1148	89.27
1A	BS00110415_51	89.27
1A	Kukri_rep_c115954_137	89.27
1A	IACX4168	89.27
1A	Excalibur_rep_c107144_405	89.27
1A	wsnp_Ex_rep_c69738_68695568	89.27
1A	TA001772.0625	89.27
1A	Kukri_c54467_100	89.27
1A	wsnp_Ku_c47386_53862969	89.27
1A	RAC875_c3751_96	89.4
1A	wsnp_Ex_c4605_8239915	89.4
1A	wsnp_Ex_rep_c101414_86780996	89.4
1A	wsnp_Ex_c18169_26977013	89.4
1A	BS00081455_51	89.4
1A	GENE.0053_224	89.4
1A	BS00021878_51	89.4
1A	wsnp_BF475149A_Ta_2_1	89.4
1A	wsnp_Ex_c4605_8241260	89.4
1A	wsnp_Ex_c4605_8240189	89.4
1A	Tdurum_contig55009_1153	89.4
1A	wsnp_Ex_rep_c101414_86781128	89.4
1A	wsnp_Ex_rep_c103087_88124573	89.53
1A	IAAV7131	90.05
1A	IAAV2709	90.05
1A	wsnp_JD_c40990_29127031	90.05
1A	RFL_Contig921_337	90.05
1A	wsnp_Ex_c7271_12483592	90.05
1A	wsnp_Ex_c5634_9907829	90.05
1A	RAC875_c55052_604	90.05
1A	wsnp_Ex_c5634_9906981	90.05
1A	wsnp_Ex_c34260_42602746	90.05
1A	RAC875_c41113_144	90.05
1A	Excalibur_c11273_284	90.05
1A	wsnp_Ex_c44049_50205614	90.05
1A	wsnp_Ex_c12352_19708127	90.05
1A	wsnp_Ex_c8364_14095508	90.05
1A	Ex_c5759_663	90.05
1A	wsnp_Ex_c1374_2630830	90.05
1A	wsnp_Ex_c21592_30743815	90.05
1A	BS00086680_51	90.05
1A	wsnp_Ex_c9979_16421462	90.05
1A	GENE.1214_288	90.05
1A	wsnp_Ex_c43454_49770425	90.05
1A	CAP12_c6266_298	90.05
1A	RFL_Contig5001_1099	90.05
1A	CAP12_c6266_187	90.05
1A	Ku_c6979_182	90.05
1A	Excalibur_c13058_241	90.05
1A	wsnp_Ra_rep_c74936_72685894	90.05
1A	RAC875_c18539_1159	90.05
1A	RAC875_c33300_141	90.05
1A	wsnp_Ku_c3844_7053669	90.05
1A	wsnp_Ex_c3572_6533892	90.05
1A	IAAV8147	90.05
1A	Ex_c12763_662	90.05
1A	Excalibur_c102582_360	90.05
1A	BS00062715_51	90.05
1A	Excalibur_rep_c68424_255	90.05
1A	wsnp_Ex_c3572_6531810	90.05
1A	RAC875_c68797_400	90.05
1A	wsnp_Ex_c33831_42253707	90.05
1A	wsnp_Ra_c18045_27024765	90.05
1A	wsnp_Ex_c1374_2630879	90.05
1A	wsnp_JD_c24506_20670773	90.05
1A	Ra_c272_1632	90.05
1A	Ex_c5759_628	90.05
1A	BobWhite_c8428_346	90.05
1A	Kukri_c47825_138	90.18
1A	wsnp_Ex_rep_c101746_87053634	90.18
1A	wsnp_Ex_c2840_5247386	90.18
1A	Excalibur_c33881_618	90.18
1A	CAP8_c2843_226	90.18
1A	Excalibur_c17872_137	90.18
1A	Excalibur_c14943_695	90.18
1A	wsnp_BF482891A_Ta_2_2	90.18
1A	Excalibur_rep_c111311_58	90.18
1A	GENE.0071_115	90.18
1A	Kukri_rep_c103147_745	90.18
1A	Ra_c11023_679	90.18
1A	wsnp_Ex_c3906_7086162	90.18
1A	RAC875_c39125_365	90.32
1A	TA013367.0455	90.72
1A	CAP8_rep_c7560_159	90.72
1A	RAC875_c8515_653	90.72
1A	wsnp_Ex_c41969_48673442	90.72
1A	IAAV749	90.72
1A	wsnp_Ra_c6182_10833256	90.72
1A	Excalibur_rep_c107489_168	90.72
1A	wsnp_Ex_c3906_7086294	90.72
1A	CAP11_c6014_160	90.72
1A	Kukri_rep_c101316_375	90.72
1A	Excalibur_c59486_172	90.72
1A	wsnp_Ku_rep_c107796_93118214	95.35
1A	wsnp_Ex_c2181_4089639	95.62
1A	wsnp_Ex_c2181_4089788	95.62
1A	RAC875_c37183_331	95.62
1A	wsnp_Ex_c24686_33941368	95.62
1A	wsnp_Ex_c3253_5994376	95.62
1A	RAC875_c19509_174	96.41
1A	GENE.0431_573	96.54
1A	GENE.0431_601	96.54
1A	wsnp_Ex_c44049_50205904	97.59
1A	TA004725.0348	99.18
1A	Excalibur_c13489_867	101.31
1A	IAAV9050	101.97
1A	wsnp_Ex_c4310_7770452	102.5
1A	BobWhite_c37935_124	102.5
1A	GENE.0106_229	102.5
1A	BobWhite_c38865_319	102.77
1A	BS00021719_51	102.77
1A	Kukri_c88698_296	102.77
1A	RAC875_c31133_198	107.2
1A	RAC875_c21625_246	107.2
1A	Excalibur_c56097_168	107.2
1A	BS00033469_51	107.33
1A	RAC875_c23158_301	107.33
1A	Kukri_c10453_875	107.33
1A	wsnp_Ex_c56097_58352130	107.33
1A	Kukri_c3582_87	108.52
1A	BS00065676_51	108.92
1A	wsnp_JD_c13903_13781269	109.06
1A	RAC875_c42285_1007	109.06
1A	BS00021889_51	109.06
1A	wsnp_Ex_c5216_9235964	109.06
1A	BS00087600_51	109.19
1A	wsnp_Ex_c534_1058778	109.19
1A	RAC875_c53185_802	109.19
1A	RAC875_c2734_135	109.19
1A	IACX4378	109.45
1A	Excalibur_c30591_637	109.45
1A	wsnp_Ex_c27940_37101775	109.71
1A	wsnp_Ra_c12148_19539667	109.71
1A	RAC875_c31276_1128	109.71
1A	GENE.0004_635	109.71
1A	wsnp_Ku_c24239_34199356	109.71
1A	wsnp_Ex_c5192_9203100	109.71
1A	Ra_c7552_772	110.5
1A	CAP7_c6531_308	110.5
1A	RAC875_c19579_377	110.77
1A	wsnp_Ex_rep_c105443_89868548	110.77
1A	BS00032112_51	110.77
1A	wsnp_Ex_c21336_30465618	110.77
1A	BS00065843_51	110.9
1A	GENE.0410_71	111.03
1A	Ex_c105443_895	111.16
1A	Ra_c4159_2716	111.16
1A	Excalibur_c34697_831	111.16
1A	wsnp_Ex_c21193_30320134	111.16
1A	wsnp_Ra_c4664_8410628	111.82
1A	wsnp_Ex_c35821_43892960	112.08
1A	Kukri_c16913_422	112.08
1A	wsnp_Ex_c19294_28225846	112.08
1A	Excalibur_rep_c82767_175	112.08
1A	Ku_c16913_363	112.08
1A	TA003955.1138	115.76
1A	IACX5793	116.42
1A	BobWhite_c29908_113	116.68
1A	wsnp_BE445113A_Ta_2_1	116.68
1A	Kukri_rep_c117029_125	116.68
1A	wsnp_Ra_c3270_6136110	116.68
1A	wsnp_Ra_c3270_6136601	116.68
1A	Kukri_c18413_168	116.68
1A	wsnp_BE445113A_Ta_2_2	116.81
1A	Excalibur_c3429_652	117.61
1A	RAC875_c46551_339	117.61
1A	wsnp_Ex_c6452_11213329	118.41
1A	wsnp_Ex_c20489_29564938	118.41
1A	TA003063.0097	118.67
1A	Kukri_c58155_786	119.06
1A	GENE.0511_403	119.46
1A	RAC875_c60514_90	119.46
1A	Tdurum_contig29616_55	120.12
1A	BobWhite_c7337_717	120.12
1A	Tdurum_contig64955_285	120.12
1A	wsnp_JD_c6544_7697412	120.93
1A	wsnp_JD_c6544_7697235	120.93
1A	wsnp_Ex_c1997_3757496	120.93
1A	Jagger_c5280_407	120.93
1A	Ku_c809_2419	120.93
1A	wsnp_Ex_c22284_31478675	120.93
1A	wsnp_Ex_c1997_3755945	120.93
1A	wsnp_Ex_c1997_3756118	120.93
1A	RAC875_c1848_258	120.93
1A	Excalibur_c50394_199	120.93
1A	BS00012525_51	121.18
1A	RAC875_c80876_67	121.18
1A	Kukri_c12984_465	121.18
1A	BobWhite_c104_89	125.68
1A	IAAV2694	125.68
1A	tplb0031d22_1107	126.6
1A	Tdurum_contig12576_159	127.25
1A	wsnp_Ra_c15564_23999084	128.03
1A	RAC875_c1230_279	128.03
1A	BS00009808_51	128.43
1A	wsnp_Ra_rep_c95460_83855592	129.35
1A	IAAV8743	130.8
1A	RAC875_c102343_204	131.97
1A	Kukri_c49463_154	132.91
1A	BobWhite_c13761_242	133.04
1A	wsnp_JD_c13384_13393159	133.04
1A	GENE.3046_367	133.04
1A	RAC875_c25814_361	133.71
1A	BS00088350_51	133.71
1A	BS00022396_51	133.97
1A	RAC875_c6798_467	135.8
1A	Ex_c4060_510	135.8
1A	BS00110627_51	135.93
1A	RAC875_c56690_320	137.11
1A	BS00073413_51	137.24
1A	Excalibur_c47013_1503	137.37
1A	CAP8_c4643_61	137.9
1A	Kukri_c34035_351	137.9
1A	Tdurum_contig25385_64	137.9
1A	RAC875_c21411_162	138.16
1A	Kukri_c24570_282	138.16
1A	BobWhite_c5967_537	138.55
1A	wsnp_Ex_c33452_41938159	138.55
1A	Excalibur_c22768_811	138.55
1A	Excalibur_c22768_963	138.55
1A	Kukri_c7119_392	138.55
1A	wsnp_Ex_c33452_41938013	138.55
1A	wsnp_Ex_c41953_48657850	138.68
1A	IAAV544	138.68
1A	wsnp_JD_c3973_5044238	138.68
1A	TA001600.1603	138.68
1A	wsnp_Ex_c41953_48658353	138.68
1A	Ku_c8992_405	139.07
1A	RAC875_rep_c105766_652	139.46
1A	Tdurum_contig56158_60	139.46
1A	wsnp_Ex_rep_c102067_87313597	139.46
1A	BS00085366_51	139.46
1A	RFL_Contig5334_831	139.99
1A	IAAV130	139.99
1A	Kukri_rep_c115111_251	140.26
1A	wsnp_CAP11_c29_68486	148.18
1A	wsnp_Ex_c9534_15793556	148.71
1A	Kukri_c14635_73	154.58
1A	JD_c20553_448	154.71
1A	wsnp_JD_c20553_18260620	154.71
1A	wsnp_JD_c20553_18260731	155.84
1A	Tdurum_contig12152_63	155.84
1A	BobWhite_c20553_568	155.84
1A	IAAV3695	155.84
1A	wsnp_Ex_c19353_28290393	156.5
1A	wsnp_Ex_c19353_28290651	156.5
1A	Kukri_c47131_569	156.5
1A	Ku_c4369_351	157.95
1A	Ku_c4369_354	157.95
1A	Tdurum_contig11106_340	160.73
1A	RAC875_c47930_448	167.07
1A	Tdurum_contig51167_534	178.72
1A	Kukri_c44895_139	178.72
1A	Tdurum_contig51167_1029	178.72
1A	Tdurum_contig51167_915	178.72
1A	Tdurum_contig51167_810	178.72
1A	Kukri_c44895_88	178.72
1A	BobWhite_c19182_280	179.12
1A	Kukri_c16271_544	179.12
1A	BobWhite_c15256_225	179.12
1A	Excalibur_c23598_1502	179.52
1A	RAC875_c3057_2297	179.52
1A	tplb0021i12_383	180.04
1A	BS00079087_51	180.04
1A	Excalibur_c73970_243	180.04
1A	CAP12_rep_c6128_120	180.44
1A	RAC875_c23586_541	180.7
1A	Tdurum_contig60210_371	180.7
1A	RAC875_c48804_590	181.5
1A	Excalibur_c987_197	181.76
1A	TA003411.0583	182.16
1A	TA001430.0733	182.16
1A	Excalibur_c16947_81	182.16
1A	Excalibur_c16947_114	182.16
1A	Excalibur_c41553_213	182.16
1A	wsnp_Ra_c19637_28840370	182.16
1A	wsnp_Ku_c816_1684613	182.42
1A	Tdurum_contig8224_378	182.42
1A	RAC875_c34515_343	183.35
1A	Kukri_c8757_107	183.35
1A	RFL_Contig3683_1784	186.55
1A	wsnp_Ex_c10631_17340809	186.68
1A	GENE.3098_53	186.94
1A	wsnp_Ra_c36089_44508724	187.08
1A	Ra_c2227_825	188
1A	RAC875_c36089_179	188
1A	wsnp_JD_c6664_7807201	189.72
1A	Excalibur_c17320_833	189.85
1A	Excalibur_rep_c101018_254	189.85
1A	Kukri_c20480_121	197.21
1A	RAC875_c53725_217	197.21
1A	wsnp_Ex_c9343_15514531	197.34
1A	wsnp_Ex_c9343_15514687	197.34
1A	wsnp_Ex_c9918_16332583	197.74
1A	wsnp_Ex_rep_c68058_66805898	198.4
1A	BS00043441_51	198.4
1A	RAC875_c68350_61	199.21
1A	GENE.0171_87	200.4
1A	Kukri_c65610_551	200.8
1A	Tdurum_contig4885_1870	200.93
1A	CAP11_c1500_171	201.06
1A	Ku_c23222_221	201.19
1A	wsnp_Ex_c1557_2973321	202
1A	BobWhite_c12305_959	202
1A	Tdurum_contig84252_155	202
1A	RAC875_c52947_84	202
1A	Kukri_c65610_572	202
1A	wsnp_Ex_rep_c66872_65273203	202.39
1A	wsnp_Ku_rep_c69362_68705297	202.53
1A	RAC875_rep_c71278_345	202.53
1A	wsnp_Ex_rep_c66872_65273904	202.53
1A	BS00067458_51	207.37
1A	BS00022797_51	207.37
1A	wsnp_Ku_c754_1557338	207.64
1A	Excalibur_c12819_216	207.64
1A	Kukri_c21396_771	207.64
1A	RAC875_c5882_307	207.64
1A	TA003848.0787	207.77
1A	BS00024286_51	207.77
1A	RAC875_rep_c120646_120	207.77
1A	BS00011913_51	207.77
1A	BS00054271_51	207.77
1A	D_contig12592_200	207.77
1A	IAAV4435	208.84
1A	wsnp_BG274687B_Ta_2_1	209.63
1A	Ku_c72511_106	213.77
1A	IAAV1066	213.77
1A	Ku_c17338_1338	213.77
1A	wsnp_Ex_c34694_42959047	213.9
1B	Excalibur_c55186_351	0
1B	IAAV1732	0
1B	RAC875_c28629_101	0
1B	RAC875_c102886_73	0
1B	BS00063028_51	0
1B	BobWhite_rep_c62955_567	0.13
1B	wsnp_Ex_c649_1279852	1.05
1B	Tdurum_contig45965_563	1.97
1B	BS00063537_51	2.36
1B	Tdurum_contig5560_193	2.36
1B	Tdurum_contig13879_919	2.49
1B	BS00021697_51	2.49
1B	D_contig03023_692	3.65
1B	BS00063686_51	3.65
1B	wsnp_Ku_c2797_5284087	3.65
1B	wsnp_Ex_c29452_38489374	3.65
1B	Tdurum_contig52086_342	3.65
1B	IACX7870	3.65
1B	tplb0049h18_765	3.65
1B	Tdurum_contig41999_2908	3.65
1B	CAP11_c7969_315	3.65
1B	Tdurum_contig52086_264	3.65
1B	Tdurum_contig52086_524	3.65
1B	BS00024107_51	4.19
1B	RAC875_rep_c105597_205	4.32
1B	BS00011892_51	4.85
1B	RAC875_c13829_413	4.85
1B	BobWhite_c42696_188	4.85
1B	BS00036189_51	4.85
1B	Jagger_c2379_126	4.85
1B	BobWhite_c11756_79	4.85
1B	RAC875_c13829_224	4.85
1B	RAC875_c13829_144	4.85
1B	RAC875_c13829_108	4.85
1B	Tdurum_contig43162_244	4.85
1B	BS00093275_51	4.85
1B	BS00065891_51	4.85
1B	Kukri_c5873_645	5.77
1B	TA002645.0060	5.77
1B	BS00103710_51	5.9
1B	D_GCE8AKX01BOGN5_399	6.03
1B	BS00060686_51	6.03
1B	RAC875_c11599_494	7.62
1B	Kukri_c15691_151	7.62
1B	wsnp_CAP11_c2596_1325540	9.32
1B	BS00021877_51	9.98
1B	Tdurum_contig10354_270	9.98
1B	RAC875_c3001_1236	9.98
1B	Tdurum_contig46647_623	9.98
1B	Excalibur_c11190_617	9.98
1B	Kukri_c15757_1117	9.98
1B	Tdurum_contig10354_170	9.98
1B	BS00000010_51	11.82
1B	Excalibur_c35888_208	13.8
1B	CAP7_rep_c6352_375	14.33
1B	Ex_c4436_1947	16.46
1B	wsnp_Ex_c4436_7981188	16.46
1B	IAAV4844	16.46
1B	wsnp_CAP11_rep_c4138_1957470	16.73
1B	wsnp_CAP11_rep_c4138_1957291	16.73
1B	BobWhite_c8293_236	16.73
1B	Kukri_rep_c103550_213	16.99
1B	wsnp_Ex_c38849_46284348	17.39
1B	Excalibur_c60382_77	21.23
1B	Kukri_rep_c102001_59	21.23
1B	Kukri_rep_c101649_404	21.23
1B	wsnp_CAP12_c1337_682282	21.23
1B	Ku_c39079_214	21.23
1B	Kukri_rep_c102001_420	21.23
1B	RAC875_rep_c104133_703	21.23
1B	Excalibur_rep_c71107_517	21.23
1B	RAC875_rep_c114580_267	21.23
1B	BS00078414_51	21.36
1B	Tdurum_contig75589_317	21.36
1B	Tdurum_contig55429_116	21.49
1B	Tdurum_contig55429_147	21.49
1B	Tdurum_contig18557_228	21.49
1B	tplb0034g09_1257	21.49
1B	RFL_Contig5022_2001	21.49
1B	RAC875_c20798_336	21.76
1B	CAP12_c1085_283	23.88
1B	Tdurum_contig10475_87	23.88
1B	Tdurum_contig25612_195	23.88
1B	Tdurum_contig57153_1356	25.85
1B	Kukri_rep_c89128_138	25.98
1B	BS00012012_51	25.98
1B	BS00032039_51	25.98
1B	BS00015519_51	25.98
1B	Kukri_c10121_498	26.11
1B	Tdurum_contig10036_741	58.2
1B	Excalibur_c8557_258	58.2
1B	Tdurum_contig10036_1695	58.2
1B	Tdurum_contig10036_1614	58.2
1B	Tdurum_contig10036_1057	58.2
1B	Tdurum_contig10036_1044	58.2
1B	Kukri_c30159_573	58.2
1B	Excalibur_c34765_1023	58.2
1B	Tdurum_contig10036_1461	58.2
1B	Jagger_c4380_159	58.2
1B	Tdurum_contig10036_474	58.2
1B	Tdurum_contig10036_977	58.2
1B	Excalibur_s103715_85	58.2
1B	IAAV1683	58.2
1B	tplb0053e09_1284	61.18
1B	BS00094237_51	61.18
1B	CAP11_c6406_71	61.18
1B	CAP11_c6406_104	61.18
1B	IAAV2619	61.45
1B	tplb0043a07_1521	62.64
1B	Ra_c7324_527	62.64
1B	tplb0043a07_880	62.64
1B	Ra_c7324_1464	62.64
1B	Excalibur_rep_c68706_1084	62.77
1B	wsnp_Ex_rep_c67098_65573819	62.77
1B	tplb0034e16_925	62.77
1B	RAC875_rep_c70332_961	62.77
1B	wsnp_RFL_Contig3738_3992954	62.77
1B	Excalibur_c10111_127	62.77
1B	Excalibur_c10111_85	62.77
1B	Ra_c2772_4514	64.87
1B	RAC875_c7357_1107	65
1B	Kukri_c18109_331	65
1B	BS00039135_51	65
1B	Excalibur_c85432_106	66.18
1B	BS00042340_51	66.18
1B	BS00065108_51	66.45
1B	RAC875_c22357_1053	66.45
1B	CAP12_c6260_154	66.71
1B	CAP12_c6260_64	66.71
1B	BS00068327_51	67.77
1B	Ra_c17685_927	68.3
1B	RAC875_c30786_411	68.3
1B	RAC875_c42275_224	68.3
1B	Kukri_c66214_59	68.43
1B	Ex_c4206_502	68.43
1B	RAC875_c4190_337	68.43
1B	RAC875_c15190_1089	69.22
1B	Tdurum_contig57927_171	70.55
1B	Excalibur_c40808_585	78.47
1B	BS00067436_51	78.73
1B	RAC875_c16136_1597	80.18
1B	RFL_Contig2826_548	80.18
1B	BobWhite_c34030_646	80.18
1B	RFL_Contig2826_1274	80.18
1B	RFL_Contig2826_1367	80.18
1B	BS00068161_51	80.18
1B	IACX1240	80.45
1B	RAC875_c4908_1539	80.45
1B	wsnp_BE494527B_Ta_2_1	80.45
1B	BS00063928_51	80.71
1B	Ku_c79340_308	80.71
1B	IACX8117	80.71
1B	Kukri_c14733_486	80.71
1B	wsnp_Ku_c41261_49287074	80.71
1B	CAP12_rep_c5516_342	80.84
1B	BobWhite_c17032_179	81.11
1B	IACX8280	81.37
1B	BS00066278_51	81.37
1B	Tdurum_contig15015_883	81.37
1B	Kukri_c30461_857	81.37
1B	BobWhite_c48071_144	81.37
1B	Tdurum_contig10362_555	81.37
1B	BS00022577_51	81.37
1B	wsnp_Ku_c56140_59771244	81.37
1B	BS00064349_51	81.37
1B	TA003586.0637	81.37
1B	RFL_Contig2736_827	81.37
1B	Excalibur_c93510_360	81.37
1B	Excalibur_rep_c107047_679	84.31
1B	Excalibur_rep_c107047_742	84.31
1B	Excalibur_rep_c107047_93	84.31
1B	Excalibur_rep_c107047_605	84.31
1B	IACX886	84.31
1B	Excalibur_rep_c107047_469	84.31
1B	Excalibur_c44818_109	87.6
1B	RFL_Contig2176_932	87.6
1B	RFL_Contig2176_1111	87.6
1B	RAC875_c39401_229	87.6
1B	Kukri_c1932_624	94.59
1B	Kukri_c44709_96	94.59
1B	Ku_c1932_1583	94.59
1B	Ku_c8310_865	94.72
1B	Kukri_c7657_651	96.44
1B	RAC875_c13877_1015	96.44
1B	Kukri_c7657_986	96.44
1B	Excalibur_c64439_87	96.58
1B	Kukri_c20486_255	96.58
1B	Kukri_c8143_355	96.71
1B	RAC875_c1413_597	96.71
1B	Tdurum_contig69792_167	96.71
1B	Kukri_c9752_793	96.71
1B	Tdurum_contig11896_550	96.71
1B	Jagger_c7242_85	96.84
1B	wsnp_Ex_c7585_12957020	97.76
1B	wsnp_Ex_c7585_12955306	97.76
1B	TA004824.0802	97.9
1B	Kukri_c13043_1084	98.16
1B	IAAV3802	98.16
1B	wsnp_Ex_c5101_9053178	98.16
1B	Kukri_c13043_832	98.16
1B	BS00062724_51	98.3
1B	wsnp_Ex_c23230_32466568	98.3
1B	wsnp_Ex_c23235_32471767	98.3
1B	BobWhite_c5812_440	98.3
1B	wsnp_Ex_c9577_15857465	98.56
1B	wsnp_Ex_c24318_33562395	98.69
1B	wsnp_Ex_c24318_33561600	98.69
1B	Ex_c11930_509	98.69
1B	wsnp_Ku_c4175_7603236	98.69
1B	wsnp_CAP11_c287_244799	98.83
1B	Kukri_c13043_1293	98.83
1B	wsnp_Ku_rep_c89089_82009060	98.83
1B	wsnp_Ra_c2748_5223434	98.83
1B	wsnp_Ex_c5101_9052671	98.83
1B	wsnp_Ex_c21198_30327016	98.83
1B	Kukri_c9133_2211	98.83
1B	Ra_c2748_671	98.83
1B	wsnp_Ku_c13043_20902807	98.83
1B	IAAV4667	98.96
1B	Excalibur_c10496_651	98.96
1B	Kukri_c7770_176	99.35
1B	Tdurum_contig30517_310	99.35
1B	Kukri_c15391_468	99.35
1B	BS00062880_51	99.35
1B	Excalibur_c9149_1789	99.35
1B	Tdurum_contig30517_578	99.35
1B	Tdurum_contig30517_174	99.35
1B	Excalibur_c112015_118	99.35
1B	Tdurum_contig604_356	99.35
1B	Tdurum_contig8158_269	100.27
1B	RFL_Contig5139_568	100.27
1B	BS00065217_51	100.27
1B	Excalibur_c14911_466	100.27
1B	Ku_c207_1431	101.33
1B	BS00063092_51	101.33
1B	BS00001835_51	101.33
1B	wsnp_Ku_c8235_14030979	101.6
1B	BS00082071_51	101.6
1B	BS00060100_51	101.6
1B	Kukri_rep_c113407_250	101.73
1B	wsnp_Ex_c4808_8584315	101.73
1B	Kukri_c8235_371	101.73
1B	BS00064032_51	101.73
1B	BS00089563_51	101.73
1B	wsnp_Ex_c58292_59652859	101.86
1B	CAP8_c818_370	101.86
1B	RAC875_c16391_426	101.99
1B	wsnp_Ex_rep_c101231_86636951	102.12
1B	BobWhite_c35484_282	102.12
1B	BobWhite_c48550_198	102.64
1B	Tdurum_contig42755_1086	102.64
1B	wsnp_Ex_c21559_30710510	102.64
1B	BS00093475_51	102.64
1B	Kukri_rep_c111991_498	102.64
1B	wsnp_Ex_rep_c69766_68723140	102.78
1B	RAC875_c95548_156	102.78
1B	wsnp_Ex_c18462_27305612	102.78
1B	BS00067971_51	103.45
1B	wsnp_Ex_c8625_14468525	103.45
1B	wsnp_Ex_c5245_9283053	104.4
1B	Kukri_c66451_128	104.4
1B	wsnp_JD_c6331_7499060	104.4
1B	RAC875_c32077_284	104.4
1B	wsnp_Ku_c33530_43012957	104.4
1B	CAP11_c2913_115	104.4
1B	IACX5921	104.53
1B	BS00086854_51	104.53
1B	TA004081.0677	104.53
1B	Tdurum_contig42797_2922	104.66
1B	RAC875_rep_c109215_398	104.66
1B	BS00065126_51	107.49
1B	BS00011973_51	107.49
1B	RAC875_c7674_634	107.49
1B	IACX9622	108.42
1B	Tdurum_contig87938_342	108.42
1B	RAC875_c8888_802	108.42
1B	wsnp_BG606586B_Ta_2_13	108.68
1B	BS00022742_51	108.68
1B	BS00036362_51	108.68
1B	IACX9097	108.68
1B	BS00010399_51	109.22
1B	Excalibur_c23992_436	109.22
1B	Kukri_c27693_260	109.22
1B	Kukri_rep_c104054_174	109.22
1B	Kukri_c27693_551	109.22
1B	Ra_c62804_1641	109.35
1B	Ex_c102909_778	109.35
1B	BobWhite_c26850_78	110.4
1B	wsnp_Ra_c25590_35156699	110.4
1B	BS00078055_51	110.4
1B	Tdurum_contig63834_340	111.07
1B	Ra_c6701_506	111.07
1B	RAC875_c6701_291	111.07
1B	wsnp_Ku_c33028_42580216	111.07
1B	wsnp_Ex_c53976_57027635	111.07
1B	wsnp_Ra_c11232_18256748	111.21
1B	wsnp_Ra_c5088_9081927	111.21
1B	BS00072982_51	111.21
1B	Tdurum_contig42062_651	111.34
1B	wsnp_Ex_c1600_3051075	111.34
1B	Tdurum_contig100413_237	111.34
1B	Tdurum_contig56276_226	111.73
1B	BobWhite_c6803_387	111.86
1B	wsnp_Ex_c17707_26454940	111.86
1B	wsnp_BE495786B_Ta_2_2	111.86
1B	BobWhite_c20015_225	111.86
1B	CAP11_c2974_53	113.05
1B	Tdurum_contig81102_102	113.84
1B	RAC875_rep_c119728_146	113.84
1B	Excalibur_c14801_451	113.97
1B	JD_c3116_778	113.97
1B	TA003725.0553	113.97
1B	tplb0024i15_1754	114.36
1B	wsnp_Ex_c6611_11451949	114.63
1B	wsnp_Ex_c6611_11452297	114.63
1B	BS00070147_51	114.76
1B	IAAV7936	115.15
1B	Kukri_c12945_349	115.28
1B	Kukri_c5335_2165	115.28
1B	BS00067146_51	115.28
1B	RFL_Contig1601_750	115.94
1B	Excalibur_c7035_155	115.94
1B	RFL_Contig3343_2115	115.94
1B	BS00089313_51	116.07
1B	GENE.0165_389	116.07
1B	wsnp_Ex_c26620_35859364	116.07
1B	BS00081125_51	116.07
1B	IACX2578	116.07
1B	Excalibur_c49906_242	116.07
1B	GENE.1150_214	116.85
1B	wsnp_CAP11_c4558_2144436	116.85
1B	RAC875_c51240_89	116.85
1B	BobWhite_c346_253	116.85
1B	Kukri_c34894_112	116.85
1B	Kukri_c75097_56	116.85
1B	BS00073132_51	117.37
1B	wsnp_CAP11_c76_113375	117.5
1B	wsnp_Ex_c22006_31181239	117.5
1B	BS00107829_51	117.5
1B	BS00032364_51	117.5
1B	Kukri_c4951_503	117.5
1B	wsnp_Ra_c6724_11703420	117.5
1B	wsnp_Ex_c17452_26163496	117.5
1B	wsnp_Ex_c22006_31180883	117.5
1B	Kukri_rep_c106158_230	117.5
1B	wsnp_Ex_c52474_56060204	117.5
1B	BS00073530_51	117.5
1B	wsnp_CAP11_c631_419930	118.29
1B	TA003801.1144	118.56
1B	RAC875_c38410_95	118.56
1B	Tdurum_contig28668_124	118.69
1B	Tdurum_contig70846_226	119.09
1B	BS00012051_51	119.22
1B	RAC875_c61917_248	119.35
1B	BS00033681_51	119.61
1B	BS00022089_51	119.61
1B	GENE.0136_82	120.01
1B	BS00041947_51	120.01
1B	BS00021907_51	120.14
1B	BS00078457_51	120.14
1B	BS00022324_51	120.14
1B	Kukri_c16382_396	128.44
1B	Ku_c16382_213	128.44
1B	Ku_c11706_149	128.84
1B	wsnp_Ex_c51156_55193734	128.97
1B	BS00067586_51	128.97
1B	Kukri_c26973_1465	128.97
1B	BobWhite_c39153_131	128.97
1B	Ku_c2189_853	128.97
1B	Kukri_c26973_189	128.97
1B	IAAV4349	128.97
1B	wsnp_Ex_c11976_19193550	128.97
1B	Kukri_c18679_401	128.97
1B	Excalibur_c2541_874	128.97
1B	BS00095478_51	128.97
1B	Ra_c34328_900	128.97
1B	Ku_c18680_777	129.1
1B	IAAV7575	129.1
1B	BS00001364_51	129.23
1B	Ku_c58871_938	129.23
1B	BS00067706_51	129.37
1B	Ku_c13532_1765	129.37
1B	wsnp_Ku_c16938_25916260	129.37
1B	CAP11_c7652_277	129.37
1B	Ku_c5960_328	129.37
1B	Ku_c60287_908	129.5
1B	Kukri_c15972_390	129.5
1B	Ex_c40520_1484	129.5
1B	wsnp_Ku_c9144_15396815	129.5
1B	Excalibur_c89515_95	129.5
1B	wsnp_Ex_c20975_30093038	129.5
1B	Kukri_c29582_126	129.5
1B	Kukri_c17540_394	129.5
1B	RAC875_c90431_275	129.63
1B	BobWhite_c9316_300	129.63
1B	Ex_c17493_1618	129.63
1B	BS00010992_51	129.63
1B	BS00031948_51	129.63
1B	RAC875_c8849_134	129.63
1B	BS00070198_51	129.63
1B	RAC875_c47137_112	129.63
1B	Kukri_c19832_777	129.63
1B	Kukri_rep_c108791_458	129.63
1B	Kukri_c5098_1902	129.63
1B	RAC875_c75885_302	129.63
1B	Ku_c13532_1753	129.76
1B	RAC875_c28894_526	129.89
1B	BS00049927_51	129.89
1B	JD_c10626_112	130.16
1B	BS00023058_51	130.29
1B	Ku_c7557_633	130.29
1B	Ku_c7557_607	130.29
1B	IAAV2324	130.29
1B	IAAV6464	130.29
1B	IAAV3666	130.29
1B	Kukri_c25500_879	130.29
1B	BS00009381_51	130.29
1B	RAC875_c63067_283	130.29
1B	Ra_c15472_872	130.42
1B	BS00070649_51	130.82
1B	wsnp_Ex_c18733_27607958	130.82
1B	Kukri_c18052_356	130.95
1B	Kukri_c81766_686	130.95
1B	Kukri_c81766_107	130.95
1B	wsnp_Ex_c27136_36355033	130.95
1B	wsnp_Ra_rep_c74968_72704437	130.95
1B	BS00067800_51	131.86
1B	RAC875_rep_c77710_180	131.99
1B	Kukri_c1529_462	132.39
1B	CAP12_c715_102	132.39
1B	BS00070283_51	133.44
1B	RAC875_c826_839	134.89
1B	Kukri_c8255_1324	134.89
1B	wsnp_Ex_c28495_37622019	134.89
1B	Kukri_c40439_366	134.89
1B	Kukri_rep_c108299_221	134.89
1B	BS00099829_51	134.89
1B	wsnp_Ku_c4911_8795151	134.89
1B	RFL_Contig1377_301	136.09
1B	Excalibur_c63563_370	136.36
1B	BS00067507_51	137.93
1B	Excalibur_c94756_540	137.93
1B	Kukri_c23300_267	137.93
1B	IAAV7915	137.93
1B	Tdurum_contig82187_189	137.93
1B	Excalibur_c1886_1288	137.93
1B	IAAV6	137.93
1B	RAC875_c29906_275	137.93
1B	wsnp_Ku_rep_c70742_70379526	137.93
1B	Kukri_c14149_462	138.06
1B	Ra_c29142_340	138.06
1B	Ra_c16879_977	138.06
1B	RFL_Contig1081_570	138.19
1B	wsnp_Ku_c11987_19473636	138.19
1B	IAAV7704	138.19
1B	wsnp_Ex_c12063_19310114	138.19
1B	Tdurum_contig75938_1546	138.32
1B	BS00022255_51	138.32
1B	wsnp_Ku_c11987_19472688	138.45
1B	wsnp_Ex_c28287_37424983	138.45
1B	Kukri_c18006_1568	138.45
1B	Tdurum_contig17609_117	138.59
1B	BS00065844_51	138.59
1B	Tdurum_contig30113_214	138.59
1B	D_contig25392_201	138.85
1B	BS00064974_51	139.25
1B	Tdurum_contig95654_237	139.25
1B	BS00064975_51	139.25
1B	BS00067043_51	139.25
1B	BS00091126_51	139.25
1B	BS00064263_51	139.25
1B	GENE.3653_580	139.25
1B	wsnp_Ra_c19335_28504388	139.25
1B	RAC875_c49924_324	139.77
1B	RFL_Contig4873_542	140.04
1B	BS00067567_51	142.13
1B	BS00065737_51	142.13
1B	IACX16577	142.13
1B	GENE.0427_442	142.13
1B	Tdurum_contig55639_241	142.13
1B	GENE.0427_115	142.13
1B	Kukri_rep_c100936_449	142.13
1B	RAC875_c75971_295	150.83
1B	RAC875_c113582_346	150.83
1B	Ra_c69552_1419	150.83
1B	Kukri_c76307_259	150.96
1B	RAC875_c102411_201	150.96
1B	Tdurum_contig13811_741	150.96
1B	Tdurum_contig14404_319	151.48
1B	Excalibur_c11848_919	151.48
1B	Excalibur_c37693_203	151.61
1B	Excalibur_c64890_61	151.61
1B	IAAV6899	151.61
1B	Kukri_c56333_178	151.61
1B	wsnp_Ku_c3097_5801027	151.61
1B	wsnp_Ra_c5485_9703900	151.61
1B	RAC875_c1852_1349	151.61
1B	RAC875_c21801_1262	151.61
1B	BS00089524_51	151.61
1B	Kukri_c56333_138	151.61
1B	Excalibur_c11666_134	151.61
1B	wsnp_Ex_c1493_2860766	151.61
1B	BS00055738_51	151.61
1B	Excalibur_c55959_651	151.61
1B	Kukri_rep_c68693_86	151.61
1B	RAC875_c5243_479	151.61
1B	Tdurum_contig52332_94	151.61
1B	Excalibur_c55363_265	151.61
1B	Excalibur_c16851_232	151.61
1B	BobWhite_c14032_277	151.61
1B	BS00055737_51	151.61
1B	BS00083340_51	151.61
1B	D_contig70818_696	151.61
1B	wsnp_Ex_c7705_13139890	151.61
1B	RAC875_rep_c69640_88	151.61
1B	BS00066092_51	151.61
1B	BS00077097_51	151.61
1B	RAC875_c11201_111	151.61
1B	RAC875_c5243_206	151.61
1B	RAC875_c5243_236	151.61
1B	Excalibur_rep_c116725_184	151.61
1B	Excalibur_c11666_996	151.61
1B	RFL_Contig4104_3197	151.74
1B	RAC875_c29598_147	152.14
1B	RAC875_c140_650	152.14
1B	Tdurum_contig31564_364	152.14
1B	GENE.0211_446	152.14
1B	GENE.4668_244	152.14
1B	BS00067012_51	152.14
1B	Tdurum_contig44861_1253	152.14
1B	IAAV1518	152.14
1B	RAC875_c51663_87	152.14
1B	GENE.1756_115	152.14
1B	IAAV426	152.14
1B	Tdurum_contig41904_446	152.27
1B	RFL_Contig4104_670	152.27
1B	BS00068182_51	152.27
1B	BS00098794_51	152.27
1B	BS00110121_51	152.27
1B	RAC875_c41114_486	152.27
1B	Tdurum_contig50667_306	152.27
1B	RFL_Contig4104_3352	152.27
1B	IAAV4194	152.27
1B	CAP7_c1645_359	152.27
1B	Kukri_c23662_414	152.27
1B	Kukri_c54054_511	152.27
1B	Kukri_c8592_935	152.27
1B	BS00067961_51	152.27
1B	Excalibur_c54420_218	152.27
1B	Kukri_c38553_67	152.27
1B	GENE.3569_500	152.27
1B	BS00029416_51	152.27
1B	Jagger_c4032_73	152.27
1B	wsnp_Ku_c8592_14575931	152.27
1B	Excalibur_c3270_1566	152.27
1B	Kukri_c3754_163	152.27
1B	IAAV6001	152.27
1B	RAC875_c7926_467	152.27
1B	wsnp_Ex_rep_c66774_65133356	152.27
1B	Jagger_c8952_170	152.27
1B	Ku_c31363_2165	152.27
1B	Kukri_c11756_1706	152.27
1B	Excalibur_c54439_276	152.27
1B	RAC875_c64371_209	152.27
1B	Tdurum_contig76266_221	152.27
1B	Excalibur_rep_c67198_530	152.27
1B	Kukri_c79135_136	152.27
1B	IAAV3809	152.27
1B	Tdurum_contig76266_134	152.27
1B	RFL_Contig5906_310	152.27
1B	TA003422.0757	152.27
1B	Tdurum_contig44219_318	152.27
1B	wsnp_Ex_rep_c67198_65702998	152.27
1B	wsnp_Ku_c28164_38103270	152.27
1B	RAC875_c15942_571	152.27
1B	RAC875_rep_c70613_78	152.27
1B	BS00011695_51	152.27
1B	BS00105833_51	152.27
1B	BS00108057_51	152.27
1B	GENE.0815_86	152.27
1B	Kukri_c38845_821	152.27
1B	TA005766.0499	152.4
1B	Kukri_c34536_259	152.53
1B	BobWhite_c28295_256	152.66
1B	GENE.0387_81	152.66
1B	Kukri_c34536_373	152.66
1B	wsnp_Ex_c1085_2078686	153.31
1B	BS00070706_51	153.31
1B	BS00106495_51	153.31
1B	BS00110896_51	153.31
1B	RAC875_c63624_1002	153.31
1B	Excalibur_c95327_51	153.31
1B	BS00004903_51	153.31
1B	BS00011608_51	153.31
1B	BS00110900_51	153.57
1B	wsnp_Ku_c1615_3178276	153.57
1B	Excalibur_c95327_126	153.57
1B	RFL_Contig4140_1183	153.57
1B	BS00003595_51	153.57
1B	Excalibur_c9421_163	153.57
1B	Excalibur_c63663_93	153.7
1B	RAC875_c63624_1040	153.7
1B	Excalibur_c46114_728	153.7
1B	RFL_Contig4140_1135	153.7
1B	Kukri_c29655_155	153.7
1B	BS00068429_51	153.7
1B	GENE.4832_103	153.7
1B	Kukri_c1312_666	153.7
1B	Tdurum_contig47083_278	153.7
1B	Excalibur_c46114_572	153.7
1B	Kukri_c92979_195	153.84
1B	RAC875_c19183_306	153.97
1B	Excalibur_c64866_259	153.97
1B	RAC875_c3692_2287	154.1
1B	Excalibur_c28255_430	154.1
1B	D_F5XZDLF01B50S3_317	154.1
1B	Excalibur_c28255_482	154.1
1B	RAC875_c8222_773	154.1
1B	Kukri_c36151_170	154.1
1B	CAP12_c1619_54	155.8
1B	Kukri_rep_c106834_139	177.42
1B	BS00022505_51	177.42
1B	Kukri_c79308_278	177.42
1B	BobWhite_c5793_372	177.42
1B	Ex_c13871_694	182.15
1B	BS00070301_51	182.8
1B	BS00050522_51	186.04
1B	Kukri_c18951_493	186.17
1B	RAC875_c83271_139	187.25
1B	BS00093078_51	187.25
1B	BS00022020_51	187.25
1B	Jagger_c5878_119	187.25
1B	Excalibur_c21898_1423	187.25
1B	Kukri_c44369_131	187.25
1B	Excalibur_c10657_1280	187.25
1D	wsnp_CAP12_c55_32598	0
1D	Excalibur_rep_c111074_76	0
1D	BS00093325_51	0.92
1D	TA002086.0901	0.92
1D	RAC875_c48669_292	1.05
1D	Kukri_c7822_144	1.05
1D	RAC875_c20883_693	1.05
1D	BS00093336_51	1.05
1D	Kukri_c26168_713	1.05
1D	GENE.0014_822	1.05
1D	D_GDS7LZN02IXNP1_255	1.05
1D	BS00047515_51	1.19
1D	RAC875_c2070_566	4.08
1D	RAC875_c2070_893	4.08
1D	wsnp_Ex_c278_538285	4.08
1D	Kukri_c30195_832	18.73
1D	Ku_c111306_399	19.26
1D	wsnp_JD_rep_c48890_33141899	19.26
1D	CAP7_c3533_280	19.39
1D	Kukri_c24615_823	19.39
1D	wsnp_Ku_c13229_21141168	19.39
1D	wsnp_Ex_c1969_3705930	19.39
1D	Ex_c13421_2094	19.39
1D	Excalibur_rep_c105429_528	19.39
1D	BobWhite_c17559_105	19.39
1D	BobWhite_c56724_80	19.39
1D	wsnp_Ex_c13421_21142520	19.39
1D	Excalibur_rep_c105429_654	19.39
1D	Excalibur_c65104_163	19.39
1D	Kukri_c37718_187	19.52
1D	Excalibur_s113077_141	19.52
1D	RAC875_c41145_189	19.52
1D	RAC875_c16352_594	28.65
1D	BobWhite_c33756_74	28.65
1D	CAP8_c1305_148	40.55
1D	Kukri_c46169_294	40.55
1D	D_GA8KES402HUUGV_172	42.39
1D	Excalibur_rep_c75168_337	42.39
1D	BS00104199_51	42.39
1D	BS00023049_51	42.39
1D	RAC875_c2040_564	42.39
1D	CAP12_c46_333	42.39
1D	CAP11_rep_c6465_98	42.39
1D	BS00022178_51	42.39
1D	RAC875_c29598_336	43.59
1D	RAC875_c27954_378	44.79
1D	IACX11290	66.76
1D	BS00022620_51	66.76
1D	BS00087783_51	66.76
1D	Kukri_c9693_1890	66.76
1D	BS00002178_51	66.76
1D	BS00015317_51	66.76
1D	Excalibur_c3260_863	66.76
1D	BS00095225_51	67.16
1D	BS00087086_51	67.16
1D	Excalibur_c12703_766	67.16
1D	D_GDS7LZN02JVIW1_263	67.16
1D	RAC875_c102059_75	67.29
1D	wsnp_CAP12_c633_339740	67.29
1D	CAP11_c3218_126	67.68
1D	JD_c3737_285	67.68
1D	D_GB5Y7FA02HBLTO_213	67.68
1D	BS00066847_51	68.88
1D	Excalibur_c4058_1121	69.01
1D	BS00074824_51	69.01
1D	Excalibur_c16662_300	69.01
1D	BS00063146_51	69.01
1D	IAAV3890	69.01
1D	tplb0044p22_2330	69.01
1D	BS00022595_51	69.01
1D	BS00034563_51	69.01
1D	RAC875_c26231_68	69.01
1D	RAC875_rep_c69777_101	69.01
1D	RAC875_rep_c95066_120	69.01
1D	Kukri_c9864_1220	69.01
1D	RAC875_c26747_243	69.01
1D	BS00021851_51	69.01
1D	Excalibur_c89925_179	71.76
1D	Kukri_c18350_208	74.81
1D	Kukri_c18350_151	74.81
1D	BobWhite_rep_c65565_359	74.81
1D	BS00068256_51	75.07
1D	BS00022962_51	75.87
1D	TA003808.0996	79.5
1D	BS00038418_51	82.81
1D	RAC875_c33279_526	83.08
1D	wsnp_Ku_c53270_57959459	83.08
1D	BS00003816_51	109.67
1D	BS00040568_51	109.67
1D	BS00073257_51	109.67
1D	BS00066855_51	109.67
1D	CAP11_c1701_324	109.8
1D	BS00093390_51	110.33
1D	wsnp_Ex_c35886_43949442	110.33
1D	wsnp_Ex_rep_c71376_70138381	110.33
1D	wsnp_Ex_c6378_11087794	110.33
2A	wsnp_Ex_c36049_44083089	0
2A	RFL_Contig4030_493	0.13
2A	Kukri_c22152_730	0.26
2A	wsnp_Ex_c11950_19164041	0.26
2A	wsnp_Ex_c11950_19164191	0.26
2A	BS00064392_51	0.53
2A	wsnp_Ku_c33374_42877546	0.79
2A	TA002095.0637	1.05
2A	Excalibur_c7682_652	1.45
2A	BS00067159_51	25.77
2A	Excalibur_c21663_145	25.77
2A	Tdurum_contig43350_837	25.77
2A	BS00111069_51	26.42
2A	BS00093990_51	28.25
2A	Ku_c23118_149	46.15
2A	Kukri_c307_2053	51.04
2A	RAC875_c14944_555	51.04
2A	BS00022013_51	61.97
2A	Excalibur_c51876_189	62.51
2A	wsnp_Ex_c866_1684236	63.44
2A	wsnp_JD_rep_c48914_33168544	65.02
2A	BobWhite_c9564_587	72.63
2A	RAC875_c12221_367	72.63
2A	Excalibur_rep_c103108_709	72.63
2A	wsnp_Ex_c15822_24204224	72.63
2A	RAC875_c17991_874	72.63
2A	BS00110218_51	72.63
2A	wsnp_Ex_c22645_31845530	72.63
2A	wsnp_Ex_c22645_31845564	72.63
2A	Kukri_c7914_99	76.98
2A	Excalibur_rep_c111743_194	77.11
2A	RAC875_c7699_292	77.11
2A	Tdurum_contig48302_532	77.11
2A	BS00031466_51	77.11
2A	Tdurum_contig48302_539	77.11
2A	RAC875_c13116_116	77.24
2A	RAC875_c20700_853	77.24
2A	BobWhite_c8650_382	77.24
2A	RAC875_c13116_943	77.24
2A	Kukri_c7818_2581	77.51
2A	Kukri_rep_c71876_521	77.51
2A	wsnp_Ex_c15325_23564654	77.51
2A	BobWhite_c17476_149	77.51
2A	Tdurum_contig9070_142	78.69
2A	wsnp_BE497494A_Td_2_1	78.69
2A	wsnp_BE497494A_Td_2_2	78.82
2A	wsnp_Ex_c4847_8646583	79.61
2A	BS00062774_51	79.61
2A	Ku_c33021_109	79.61
2A	GENE.1353_120	79.74
2A	Excalibur_c7444_391	79.74
2A	BS00022019_51	79.74
2A	Excalibur_c5121_930	79.74
2A	Kukri_rep_c90581_382	79.74
2A	Kukri_c34032_1057	79.88
2A	Excalibur_c66007_385	79.88
2A	Excalibur_c12169_1088	80.01
2A	Excalibur_c4847_631	80.01
2A	wsnp_Ex_c36242_44232305	80.01
2A	Ex_c721_2127	80.14
2A	Tdurum_contig15512_429	80.14
2A	Kukri_rep_c105404_235	80.14
2A	Tdurum_contig15512_407	80.14
2A	BobWhite_c12252_476	80.14
2A	wsnp_Ex_c20370_29434410	80.14
2A	BobWhite_rep_c64680_305	80.27
2A	tplb0045j05_1405	80.27
2A	RAC875_c58503_182	80.27
2A	GENE.1031_48	80.27
2A	wsnp_RFL_Contig3604_3795252	80.27
2A	Excalibur_c74304_642	80.27
2A	Excalibur_c31878_70	80.27
2A	RAC875_c25986_82	80.27
2A	BS00107555_51	80.27
2A	BS00090940_51	80.27
2A	CAP12_rep_c8708_260	80.27
2A	TA004478.0271	80.27
2A	Tdurum_contig64391_231	80.27
2A	RAC875_c17628_867	80.27
2A	Kukri_rep_c101016_905	80.27
2A	Kukri_c29034_867	80.27
2A	Kukri_c29034_492	80.27
2A	Excalibur_c18279_1219	80.27
2A	GENE.4359_59	80.27
2A	Excalibur_c637_1078	80.27
2A	Excalibur_c28938_185	80.27
2A	RAC875_rep_c119471_174	80.81
2A	GENE.2904_757	80.81
2A	Tdurum_contig62073_376	80.81
2A	Tdurum_contig30569_126	81.33
2A	wsnp_BF201533A_Ta_2_3	81.33
2A	Excalibur_c59560_796	81.33
2A	Tdurum_contig30569_579	81.33
2A	tplb0059a15_417	81.33
2A	Tdurum_contig62976_84	81.33
2A	BS00104558_51	82.38
2A	RFL_Contig3916_275	83.83
2A	Excalibur_c9348_853	87.42
2A	Kukri_c41217_154	87.82
2A	RAC875_c15213_1942	92.36
2A	wsnp_Ex_c28204_37349164	94.47
2A	GENE.1213_138	95.52
2A	RAC875_c992_718	95.52
2A	IAAV4521	95.52
2A	BobWhite_c28819_517	95.52
2A	RAC875_c7137_1922	95.52
2A	BobWhite_c28819_787	95.52
2A	RAC875_c2154_1488	95.52
2A	IAAV8552	95.52
2A	BS00041707_51	95.52
2A	wsnp_BE403597A_Ta_2_2	95.52
2A	BS00040337_51	95.52
2A	RAC875_c63975_307	95.52
2A	Kukri_c50378_120	95.91
2A	RFL_Contig852_4295	95.91
2A	wsnp_Ex_c2337_4379619	99.46
2A	RFL_Contig89_774	99.73
2A	Excalibur_c23681_317	101.05
2A	wsnp_CAP8_c2677_1394934	101.44
2A	BS00041816_51	103.41
2A	BS00022241_51	107.87
2A	wsnp_Ex_c21409_30544027	114.81
2A	BS00093447_51	116.24
2A	BobWhite_c3692_439	119.41
2A	Kukri_c7193_5892	120.07
2A	Excalibur_c6660_716	121.25
2A	Kukri_c7193_5647	121.25
2A	Ku_c8927_2075	121.25
2A	BobWhite_c3833_815	121.52
2A	RAC875_c52458_454	121.52
2A	BobWhite_c15867_215	122.32
2A	RAC875_c21906_247	122.32
2A	RAC875_c8093_605	123.76
2A	RAC875_rep_c73777_683	124.29
2A	RAC875_c1781_1137	124.29
2A	BS00022758_51	124.29
2A	RAC875_c1781_1897	124.29
2A	RAC875_rep_c73777_485	124.29
2A	BS00077597_51	125.88
2A	GENE.3975_114	127.33
2A	BS00083497_51	127.33
2A	rPt_9611	133.42
2A	rPt_3575	133.57
2A	Kukri_c44255_832	140.47
2A	BS00001059_51	142.98
2A	Ku_c307_653	142.98
2A	Excalibur_rep_c102052_721	144.03
2A	RFL_Contig4324_1348	144.03
2A	wsnp_Ra_c12874_20497763	146.12
2A	Ra_c12874_2478	146.12
2A	RFL_Contig4214_1111	147.95
2A	Excalibur_rep_c85891_96	147.95
2A	Excalibur_c41125_360	147.95
2A	RAC875_c81899_216	148.08
2A	BobWhite_rep_c64440_83	148.87
2A	wsnp_Ex_c5856_10275959	148.87
2A	Jagger_c9554_114	151.75
2A	wsnp_Ex_c59095_60108185	152.8
2A	wsnp_Ex_c16627_25162391	152.8
2A	RAC875_c42648_115	152.8
2A	wsnp_Ra_c32271_41304469	152.8
2A	Jagger_c4026_255	152.8
2A	TA005373.0506	152.8
2A	BS00065865_51	152.8
2A	wsnp_BE445431A_Td_2_1	153.99
2A	wsnp_Ex_c22271_31463382	154.12
2A	RFL_Contig2577_435	154.12
2A	BobWhite_c2244_259	154.26
2A	wsnp_Ex_c59095_60108097	154.93
2A	RAC875_c3397_1492	154.93
2A	Ku_c15323_908	156.38
2A	RAC875_c16333_340	157.31
2A	BS00079611_51	158.76
2A	wsnp_RFL_Contig2763_2509104	161.91
2A	GENE.1908_331	162.44
2A	BS00057059_51	163.23
2A	BS00057060_51	163.23
2A	BS00024921_51	164.81
2A	tplb0046b02_872	170.95
2A	BS00108865_51	170.95
2A	RAC875_c19904_308	171.22
2A	RAC875_c104160_61	171.22
2A	BS00009817_51	171.36
2A	wsnp_Ex_c24964_34219020	171.49
2A	wsnp_JD_c2578_3489735	171.49
2A	BS00065808_51	174.53
2A	Jagger_c4182_117	176.09
2A	Excalibur_c33040_447	176.09
2A	RFL_Contig741_1380	177.28
2A	Kukri_c65380_351	177.28
2A	Kukri_rep_c93878_374	177.95
2A	Ku_c61054_207	177.95
2A	Kukri_rep_c69312_353	177.95
2A	wsnp_Ex_rep_c70299_69243401	181.54
2A	BS00077768_51	181.54
2A	wsnp_Ra_c66636_64923321	182.61
2A	wsnp_Ra_c66636_64922359	182.61
2A	Excalibur_c22696_316	182.61
2A	BobWhite_c6573_142	182.61
2A	BS00110128_51	182.74
2A	Kukri_c31117_93	184.35
2A	Excalibur_c64568_149	188.65
2A	Kukri_c15615_254	188.65
2A	RFL_Contig927_1591	189.97
2A	RAC875_c9523_328	192.37
2A	Kukri_c209_477	192.77
2A	Kukri_c209_999	193.69
2A	BobWhite_c17113_240	194.38
2A	Kukri_c44579_85	196.04
2A	RAC875_c25271_138	198.33
2A	RFL_Contig2656_871	198.33
2A	Excalibur_rep_c66606_2065	198.86
2A	BS00102708_51	200.97
2A	BS00003673_51	201.1
2B	Kukri_c53810_315	0
2B	Kukri_c53810_137	0
2B	IACX5750	5.78
2B	BS00003613_51	5.78
2B	Tdurum_contig29563_183	6.19
2B	Tdurum_contig28712_225	6.33
2B	wsnp_Ra_rep_c117300_96881829	6.46
2B	Excalibur_c40567_1893	6.59
2B	TA001263.0453	6.59
2B	Tdurum_contig54254_423	6.59
2B	BS00064153_51	8.83
2B	BS00048108_51	11.86
2B	BS00011466_51	12.13
2B	BS00065036_51	12.13
2B	BS00063107_51	12.13
2B	BS00063694_51	12.13
2B	IACX9408	12.13
2B	RFL_Contig1863_250	12.13
2B	RAC875_rep_c88193_940	12.13
2B	BS00066805_51	12.54
2B	Kukri_c15954_114	12.54
2B	Kukri_c10525_100	12.81
2B	Kukri_c15954_189	12.81
2B	BobWhite_c9843_117	13.07
2B	Kukri_c40764_367	13.07
2B	wsnp_Ku_c2486_4751695	13.2
2B	Ku_c55088_455	13.2
2B	RAC875_c829_2014	14.81
2B	BS00009263_51	14.81
2B	BS00064706_51	17.2
2B	Ku_c63748_1264	17.46
2B	RAC875_c19575_84	17.46
2B	Excalibur_c1787_1301	26.15
2B	RAC875_c5292_606	26.15
2B	Excalibur_c22179_119	26.15
2B	Excalibur_c3524_318	26.41
2B	IAAV8991	26.41
2B	Excalibur_c1787_1199	26.41
2B	wsnp_Ex_c18354_27181086	27.08
2B	Kukri_c12804_676	27.21
2B	Kukri_c23564_79	27.34
2B	BS00111139_51	27.75
2B	BS00077463_51	28.02
2B	BS00077462_51	28.02
2B	BS00076139_51	28.02
2B	Kukri_c97223_93	29.98
2B	RAC875_c6538_136	29.98
2B	Kukri_c30847_344	32.34
2B	Kukri_c40204_617	32.34
2B	RAC875_c34512_493	37.68
2B	wsnp_Ra_c1501_2991585	37.68
2B	RAC875_c34512_685	37.68
2B	IACX6340	37.68
2B	Excalibur_c4705_660	37.81
2B	RAC875_c8069_1874	37.81
2B	Excalibur_c17250_592	37.81
2B	RAC875_c50810_78	37.81
2B	CAP7_c2441_492	37.81
2B	RAC875_rep_c110962_423	37.81
2B	tplb0034e07_718	37.94
2B	Excalibur_c39493_251	37.94
2B	TA002227.1090	38.2
2B	BobWhite_c39433_450	44.94
2B	Kukri_c3701_1980	44.94
2B	BS00067280_51	45.07
2B	Tdurum_contig10208_452	45.99
2B	BS00099465_51	45.99
2B	BobWhite_c12144_216	46.12
2B	IAAV8205	46.12
2B	Tdurum_contig10208_447	46.12
2B	GENE.0559_171	46.12
2B	RAC875_c40246_71	46.12
2B	Excalibur_c10406_1949	55.06
2B	Excalibur_c34937_734	55.06
2B	Kukri_rep_c117487_334	55.2
2B	Excalibur_c34937_710	55.58
2B	GENE.1230_19	55.71
2B	GENE.1230_436	55.71
2B	IAAV1381	55.71
2B	RAC875_c12533_2006	55.71
2B	Ra_c11464_294	59.15
2B	RAC875_rep_c109471_154	59.15
2B	wsnp_Ex_c326_636368	59.15
2B	Ra_c491_902	59.15
2B	wsnp_Ra_c1660_3275687	59.15
2B	Ra_c2544_1566	59.15
2B	RAC875_rep_c115433_378	59.15
2B	wsnp_Ex_c1996_3754394	59.15
2B	TA002014.1062	61.26
2B	Excalibur_s113791_202	61.26
2B	Excalibur_c9656_170	61.26
2B	Kukri_c54013_632	61.26
2B	Excalibur_rep_c109101_115	61.52
2B	RAC875_c6538_58	61.78
2B	Excalibur_rep_c109101_51	61.78
2B	Excalibur_c1747_429	61.78
2B	BobWhite_c19945_341	61.91
2B	RAC875_rep_c89267_55	63.87
2B	BS00034887_51	64.01
2B	Tdurum_contig51145_187	64.01
2B	Kukri_c2884_93	67.43
2B	Kukri_c22903_2474	67.43
2B	RAC875_c63883_115	67.43
2B	RFL_Contig5625_1910	67.43
2B	BobWhite_c15485_590	67.43
2B	BS00061974_51	67.43
2B	Excalibur_c24380_444	67.43
2B	Tdurum_contig15156_136	67.43
2B	BS00066674_51	67.43
2B	Tdurum_contig15156_730	67.43
2B	Kukri_c5092_831	67.43
2B	Ku_c22903_962	67.43
2B	TA003865.0902	67.43
2B	BobWhite_c31875_102	67.43
2B	wsnp_Ex_c3740_6815132	67.43
2B	RAC875_c63883_76	67.43
2B	RAC875_c10767_279	67.43
2B	BS00022331_51	67.43
2B	RFL_Contig5625_2578	67.43
2B	Excalibur_c42558_255	67.43
2B	BobWhite_c12426_84	67.43
2B	RFL_Contig5625_1069	67.43
2B	wsnp_Ex_rep_c105401_89840110	73.26
2B	IAAV5802	73.26
2B	wsnp_Ex_c19371_28311667	73.26
2B	wsnp_Ku_c2486_4751761	75.57
2B	wsnp_Ex_rep_c67011_65463819	75.57
2B	Kukri_c13708_204	75.57
2B	RAC875_rep_c106566_197	75.57
2B	GENE.1676_1048	77.54
2B	GENE.1676_57	77.54
2B	wsnp_Ex_c1629_3104356	79.29
2B	BS00071650_51	79.29
2B	wsnp_Ex_c1602_3055066	79.29
2B	wsnp_Ex_rep_c68623_67474885	79.29
2B	Kukri_rep_c104422_192	79.42
2B	Excalibur_c47288_232	79.42
2B	Excalibur_c27388_252	79.55
2B	Excalibur_c46590_290	79.55
2B	wsnp_Ex_c1629_3103725	79.55
2B	Kukri_c74521_181	79.55
2B	BS00100939_51	79.55
2B	wsnp_Ex_c1792_3381544	79.69
2B	wsnp_Ku_c48_103915	79.69
2B	BS00010446_51	84.29
2B	Excalibur_c13413_165	84.29
2B	Tdurum_contig54634_846	84.29
2B	Tdurum_contig29819_61	84.29
2B	IACX8278	86.52
2B	RFL_Contig5031_526	86.52
2B	TA001688.0396.w	86.52
2B	wsnp_Ex_c163_320267	103.03
2B	wsnp_Ex_c163_321026	103.42
2B	RAC875_rep_c79427_59	103.42
2B	GENE.0818_347	103.83
2B	Excalibur_c21220_88	104.37
2B	wsnp_Ex_c56027_58306755	104.37
2B	TA002079.5951	104.37
2B	RAC875_c6358_1091	107.27
2B	Excalibur_c20196_264	107.27
2B	Excalibur_c1006_817	107.27
2B	RAC875_c4314_993	108.99
2B	Excalibur_c19260_105	108.99
2B	BobWhite_c23790_98	109.25
2B	wsnp_Ex_c19260_28187434	109.25
2B	Kukri_c16479_765	117.01
2B	Excalibur_c4349_1050	117.01
2B	wsnp_Ex_c4349_7841003	117.28
2B	BobWhite_c41535_52	117.55
2B	wsnp_Ex_c21092_30220702	117.55
2B	RAC875_c15229_108	120.71
2B	BobWhite_c47608_304	121.12
2B	BobWhite_c47608_273	121.12
2B	Tdurum_contig27976_414	124.11
2B	Excalibur_c36070_300	124.11
2B	Excalibur_c25234_143	124.11
2B	BobWhite_c31129_60	124.25
2B	Excalibur_c6502_397	124.25
2B	RAC875_c34516_70	124.25
2B	Ku_c5725_892	125.29
2B	Ku_c21663_1390	128.95
2B	IAAV7537	128.95
2B	Kukri_rep_c117487_285	129.2
2B	RAC875_c22619_364	129.47
2B	BobWhite_c44986_217	129.47
2B	wsnp_Ra_c8489_14382125	129.47
2B	Kukri_c2565_1405	129.47
2B	wsnp_Ex_c6099_10674508	129.47
2B	wsnp_Ex_c6099_10674406	129.47
2B	Tdurum_contig5056_173	129.47
2B	Kukri_c59585_560	129.47
2B	Tdurum_contig94176_65	129.47
2B	RAC875_c95948_614	129.99
2B	wsnp_Ex_rep_c70571_69488416	129.99
2B	Tdurum_contig30680_120	130.12
2B	Tdurum_contig48451_434	130.78
2B	wsnp_Ex_c66052_64232430	130.78
2B	Tdurum_contig61293_131	130.91
2B	Tdurum_contig74936_387	131.17
2B	RAC875_c104148_77	131.17
2B	Tdurum_contig18901_188	131.17
2B	RAC875_c38941_230	131.17
2B	wsnp_Ku_c31_62657	131.3
2B	wsnp_JD_c3732_4781170	131.3
2B	wsnp_Ku_c34759_44069854	131.3
2B	TA005827.0874	131.43
2B	Kukri_c17483_568	131.43
2B	wsnp_Ku_c23305_33210628	131.43
2B	Tdurum_contig74936_264	131.43
2B	RAC875_c46516_443	131.43
2B	IAAV2784	131.43
2B	Tdurum_contig29620_285	131.43
2B	Kukri_c67627_393	131.43
2B	wsnp_Ku_c23305_33210841	131.43
2B	Tdurum_contig74936_456	131.43
2B	Tdurum_contig29620_207	131.43
2B	RAC875_c8780_441	131.43
2B	Tdurum_contig11350_629	131.43
2B	Tdurum_contig11350_827	131.43
2B	Kukri_c29272_363	131.43
2B	Tdurum_contig29620_125	131.43
2B	CAP12_rep_c5926_51	131.43
2B	Kukri_c43403_346	131.43
2B	Jagger_c8098_88	131.43
2B	Tdurum_contig7526_301	131.43
2B	CAP12_rep_c5926_115	131.43
2B	Excalibur_c7136_1260	131.43
2B	Excalibur_c7136_799	131.43
2B	Excalibur_rep_c101660_546	131.43
2B	Excalibur_c53027_323	131.43
2B	Kukri_c12616_844	131.43
2B	Excalibur_c53027_302	131.43
2B	Excalibur_c7136_823	131.43
2B	Kukri_c43403_412	131.43
2B	Kukri_c12616_353	131.43
2B	Kukri_c27574_725	131.43
2B	D_contig36671_269	131.43
2B	RAC875_rep_c119905_116	131.69
2B	Kukri_rep_c69288_529	131.82
2B	Excalibur_c6097_2208	131.95
2B	RFL_Contig914_2390	132.36
2B	Kukri_c25843_669	132.49
2B	Kukri_c62277_80	132.49
2B	Kukri_c44_1704	132.49
2B	RAC875_rep_c99492_65	132.49
2B	Kukri_c44_1476	132.49
2B	RAC875_c6751_609	132.49
2B	BS00030497_51	135.76
2B	JD_c11869_1297	135.76
2B	JD_c11869_1300	135.76
2B	Excalibur_rep_c68899_1400	135.76
2B	Excalibur_rep_c68899_191	135.76
2B	IAAV1101	135.76
2B	RAC875_c86069_65	135.76
2B	Tdurum_contig47202_1699	135.76
2B	Ku_c68678_924	135.76
2B	BS00022966_51	135.89
2B	Kukri_c83574_636	136.15
2B	RFL_Contig996_350	136.15
2B	IACX6223	136.15
2B	Tdurum_contig60978_352	136.54
2B	BS00023221_51	136.54
2B	Tdurum_contig62458_179	136.54
2B	Kukri_c36879_83	136.67
2B	Jagger_c36_213	136.67
2B	Tdurum_contig30989_79	136.67
2B	RAC875_c55059_202	141.92
2B	BobWhite_s65298_124	142.05
2B	RAC875_c35438_474	142.05
2B	wsnp_RFL_Contig2744_2471775	142.05
2B	Kukri_rep_c85389_715	142.05
2B	Kukri_c40637_223	142.05
2B	wsnp_JG_c609_370792	142.05
2B	Excalibur_c2496_1141	142.05
2B	Kukri_c9102_84	142.7
2B	BobWhite_c38833_197	142.96
2B	Excalibur_c41536_808	142.96
2B	RAC875_rep_c70402_527	142.96
2B	Excalibur_c22315_894	142.96
2B	TA001821.0411	142.96
2B	GENE.0767_62	142.96
2B	Ku_c4042_1178	142.96
2B	Ku_c4042_576	142.96
2B	wsnp_Ku_c4042_7375053	142.96
2B	wsnp_RFL_Contig2666_2354537	142.96
2B	Kukri_c24586_1089	142.96
2B	wsnp_BM140364B_Ta_2_1	142.96
2B	wsnp_Ra_c11493_18637928	142.96
2B	wsnp_JD_c20720_18369335	142.96
2B	RAC875_c58652_80	142.96
2B	IAAV29	142.96
2B	Kukri_c51619_265	142.96
2B	wsnp_BM140364B_Ta_2_3	142.96
2B	wsnp_Ex_c31274_40086873	142.96
2B	wsnp_Ku_c4042_7375890	142.96
2B	D_GBF1XID02GVTKX_76	142.96
2B	GENE.1365_16	142.96
2B	RAC875_c22552_380	142.96
2B	wsnp_Ex_c3614_6602465	143.09
2B	wsnp_Ex_c269_517710	143.09
2B	BobWhite_rep_c51373_453	143.09
2B	BS00003404_51	143.09
2B	BS00014345_51	143.09
2B	BS00070001_51	143.09
2B	IAAV2480	143.09
2B	IAAV980	143.09
2B	JD_c14855_506	143.09
2B	Ku_c2387_1855	143.09
2B	wsnp_CAP11_c3947_1867089	143.09
2B	wsnp_Ex_c269_518324	143.09
2B	Kukri_c46621_143	143.09
2B	Kukri_c2387_2011	143.09
2B	wsnp_Ex_c20786_29875033	143.09
2B	Kukri_c20247_524	143.09
2B	wsnp_Ex_c20786_29874875	143.09
2B	wsnp_Ex_rep_c68704_67559626	143.09
2B	RAC875_c14076_287	143.09
2B	wsnp_Ex_c2430_4546479	143.09
2B	wsnp_CAP11_c3947_1866837	143.09
2B	Ra_c27275_627	143.09
2B	RAC875_c34191_102	143.09
2B	Tdurum_contig77602_931	143.09
2B	IAAV7487	143.09
2B	Kukri_rep_c104810_341	143.09
2B	BS00022486_51	143.09
2B	BobWhite_c6166_319	143.87
2B	Kukri_c13884_74	144.78
2B	wsnp_Ex_c6537_11338763	144.78
2B	wsnp_CAP7_rep_c12606_5316797	144.78
2B	wsnp_Ra_c67199_65253620	144.78
2B	wsnp_Ex_c6537_11339130	144.78
2B	BS00083078_51	145.04
2B	BS00022969_51	145.3
2B	wsnp_Ex_c12671_20140014	145.3
2B	JD_c10238_435	145.3
2B	wsnp_Ex_c42316_48926687	145.3
2B	wsnp_Ex_c12671_20140295	145.3
2B	BobWhite_c10238_127	145.3
2B	BS00063577_51	145.95
2B	Ra_c6728_590	146.21
2B	Tdurum_contig94806_361	146.21
2B	wsnp_RFL_Contig1074_103556	146.47
2B	Excalibur_c13339_561	146.47
2B	Ra_c106376_879	146.47
2B	BobWhite_c45336_130	146.47
2B	BobWhite_c45336_321	146.47
2B	wsnp_Ex_c2153_4043746	146.73
2B	wsnp_Ku_c28266_38201643	146.73
2B	RAC875_c27716_720	146.73
2B	BobWhite_c29572_73	146.73
2B	Kukri_c7139_6288	146.73
2B	BS00099361_51	146.86
2B	BS00069627_51	146.86
2B	IAAV3789	146.86
2B	GENE.4359_102	146.86
2B	RAC875_c12191_77	146.86
2B	Kukri_c53318_204	146.86
2B	RAC875_c14420_100	146.86
2B	BS00081406_51	146.86
2B	IAAV6994	146.86
2B	Excalibur_c6876_560	146.86
2B	BS00022949_51	146.86
2B	Excalibur_c23185_155	146.86
2B	Excalibur_c16798_244	146.86
2B	BS00022944_51	146.86
2B	RFL_Contig1385_326	146.86
2B	GENE.3867_1133	146.86
2B	RAC875_c15649_1101	146.86
2B	BS00022417_51	146.86
2B	Kukri_c40953_658	146.86
2B	Kukri_c67546_342	146.86
2B	Excalibur_c6876_523	146.86
2B	wsnp_CAP11_rep_c8700_3756682	146.86
2B	RAC875_c41242_133	146.86
2B	BobWhite_c22301_230	146.86
2B	BS00065418_51	146.86
2B	RAC875_rep_c118376_304	146.86
2B	RAC875_c85927_269	146.86
2B	Kukri_c39968_221	146.86
2B	Excalibur_c16798_281	146.86
2B	BS00099097_51	146.86
2B	Ku_c34010_1016	147.51
2B	JD_c767_567	148.03
2B	wsnp_Ex_c30_66389	148.03
2B	RAC875_c1226_652	148.03
2B	BS00102480_51	148.03
2B	Excalibur_c11863_289	148.03
2B	wsnp_JD_c767_1143876	148.03
2B	BS00040251_51	148.29
2B	Kukri_c36783_91	148.29
2B	Kukri_c6973_344	149.46
2B	Ra_c2110_494	149.85
2B	wsnp_Ex_c13351_21042379	149.85
2B	Excalibur_c21882_599	149.85
2B	BS00022940_51	149.85
2B	IAAV7129	149.85
2B	Tdurum_contig10994_617	149.85
2B	Ku_c103035_323	149.85
2B	Excalibur_c41401_317	149.85
2B	Kukri_c9387_372	149.85
2B	Tdurum_contig92963_204	149.85
2B	RFL_Contig1139_602	149.85
2B	RFL_Contig1483_1765	149.85
2B	wsnp_Ra_c16822_25566950	149.85
2B	Tdurum_contig18197_86	149.85
2B	tplb0031k24_254	149.85
2B	IAAV4434	149.85
2B	wsnp_Ku_c13905_22034406	149.85
2B	IAAV539	149.85
2B	Tdurum_contig65756_350	149.85
2B	wsnp_CAP8_c630_456418	149.85
2B	wsnp_Ku_c4507_8157580	149.85
2B	D_GA8KES402HPK9H_258	149.85
2B	Tdurum_contig71387_65	149.85
2B	RAC875_c47353_350	149.85
2B	BobWhite_c662_148	149.85
2B	wsnp_BE499478B_Ta_2_1	149.98
2B	BobWhite_c48532_527	149.98
2B	wsnp_Ex_rep_c67257_65786614	149.98
2B	wsnp_Ku_c11665_18999583	149.98
2B	Tdurum_contig99313_288	149.98
2B	RAC875_c79857_301	150.24
2B	Excalibur_rep_c102657_575	150.24
2B	GENE.1196_146	150.76
2B	Ra_c2110_1660	150.76
2B	wsnp_BF202681B_Ta_2_2	150.76
2B	Kukri_c9387_112	150.76
2B	IAAV6156	150.76
2B	BS00073426_51	152.59
2B	wsnp_JD_c13359_13373795	154.15
2B	BS00064626_51	154.15
2B	Excalibur_c83705_247	154.15
2B	BS00031318_51	154.29
2B	IACX2953	154.29
2B	wsnp_Ex_c2560_4764402	154.69
2B	RAC875_c16697_1415	154.69
2B	wsnp_Ex_c5943_10422207	154.69
2B	BobWhite_c7390_286	154.69
2B	wsnp_Ex_c56417_58543388	154.82
2B	Kukri_c42244_809	155.47
2B	Kukri_c53629_239	155.73
2B	BS00031814_51	155.86
2B	IAAV4497	155.86
2B	RAC875_c32503_134	155.99
2B	RAC875_c32503_241	155.99
2B	wsnp_CAP11_rep_c9018_3888047	156.25
2B	BS00070091_51	156.25
2B	wsnp_BE404601B_Ta_2_1	157.17
2B	wsnp_Ex_c22018_31193171	157.17
2B	GENE.0330_458	157.17
2B	Excalibur_c39184_251	163.31
2B	Excalibur_c3776_2025	163.31
2B	RAC875_c101453_216	163.44
2B	Ra_c2527_1124	163.57
2B	Kukri_c3096_1411	163.57
2B	wsnp_Ex_c4218_7618252	164.22
2B	wsnp_Ex_c2905_5358140	164.61
2B	wsnp_Ku_c11848_19265325	164.61
2B	TA002695.2341	164.61
2B	wsnp_Ku_c22272_32093892	164.61
2B	Excalibur_c13028_683	164.61
2B	wsnp_Ku_c8088_13805885	164.61
2B	wsnp_Ex_c4334_7816096	164.61
2B	wsnp_Ex_c47661_52802548	164.61
2B	wsnp_Ex_c9133_15198714	164.61
2B	tplb0046p14_388	164.61
2B	wsnp_Ex_c2497_4666526	164.88
2B	wsnp_Ra_c28444_37905400	164.88
2B	Ku_c14843_504	164.88
2B	wsnp_Ex_c7347_12594158	164.88
2B	wsnp_Ex_c7347_12594320	164.88
2B	Excalibur_c85610_72	164.88
2B	Kukri_c91621_319	164.88
2B	Kukri_rep_c69962_1081	164.88
2B	CAP8_rep_c9587_147	164.88
2B	wsnp_Ex_c9133_15199135	164.88
2B	RFL_Contig4748_1076	164.88
2B	BobWhite_c13455_112	164.88
2B	wsnp_BE488220B_Ta_1_1	164.88
2B	wsnp_Ex_c7947_13490335	164.88
2B	wsnp_Ex_rep_c71064_69904031	164.88
2B	RAC875_s119681_325	164.88
2B	wsnp_Ex_c20367_29431681	164.88
2B	wsnp_Ex_c42447_49025091	164.88
2B	Excalibur_rep_c69187_151	164.88
2B	BS00062485_51	164.88
2B	Excalibur_c4984_162	164.88
2B	wsnp_Ex_rep_c70228_69172301	164.88
2B	wsnp_Ex_c1541_2943791	164.88
2B	RAC875_c43675_88	164.88
2B	BS00076369_51	164.88
2B	wsnp_Ex_c7947_13490279	164.88
2B	RFL_Contig341_573	164.88
2B	IACX1028	164.88
2B	wsnp_Ex_c30037_39004913	164.88
2B	BobWhite_c4960_869	164.88
2B	wsnp_Ex_c9133_15198596	164.88
2B	BobWhite_c10453_396	164.88
2B	RAC875_c19043_841	164.88
2B	Kukri_c691_3187	164.88
2B	Excalibur_c46024_97	164.88
2B	wsnp_Ku_c691_1429483	164.88
2B	wsnp_Ex_c22693_31898036	164.88
2B	wsnp_Ku_c33652_43115283	165.14
2B	BobWhite_rep_c49468_101	165.27
2B	RFL_Contig3353_125	165.27
2B	Ex_c66545_567	165.27
2B	Kukri_rep_c100990_597	165.27
2B	RAC875_c20950_461	165.27
2B	wsnp_Ex_c6248_10896799	165.27
2B	wsnp_Ex_rep_c69465_68405569	165.27
2B	wsnp_Ex_c11904_19091967	165.27
2B	wsnp_Ex_c45851_51530126	165.27
2B	RAC875_c20366_376	165.27
2B	wsnp_Ex_c1548_2961101	165.27
2B	wsnp_Ku_c13756_21844262	165.27
2B	wsnp_Ex_c21991_31162645	165.27
[truncated: 4,807 more rows]

## Sheet: Carberry x Vesper
Chromosome	Marker	Position
1A	Excalibur_c11047_160	0
1A	wsnp_Ex_c1309_2502521	0
1A	Kukri_c46010_146	12.1
1A	Kukri_c46010_872	12.1
1A	BobWhite_c12302_368	14.2
1A	BS00082566_51	61.5
1A	Kukri_c7192_1128	61.5
1A	tplb0051e20_1160	61.5
1A	BobWhite_c1361_1187	61.5
1A	BobWhite_c31470_532	61.5
1A	BS00000713_51	61.5
1A	BS00022677_51	61.5
1A	BS00023377_51	61.5
1A	BS00068351_51	61.5
1A	CAP12_c8501_370	61.5
1A	Excalibur_c44612_474	61.5
1A	Excalibur_c94139_55	61.5
1A	Excalibur_rep_c70751_58	61.5
1A	GENE-0014_317	61.5
1A	GENE-3954_370	61.5
1A	IACX2941	61.5
1A	Jagger_c1888_277	61.5
1A	Ku_c28007_1398	61.5
1A	Kukri_c1818_2380	61.5
1A	Kukri_c1818_2671	61.5
1A	Kukri_c2408_857	61.5
1A	Kukri_rep_c108573_60	61.5
1A	Kukri_rep_c68121_997	61.5
1A	RAC875_c20883_801	61.5
1A	RAC875_c42700_264	61.5
1A	RAC875_c95364_59	61.5
1A	RFL_Contig2831_1012	61.5
1A	TA001286-0611-w	61.5
1A	tplb0025b13_2054	61.5
1A	tplb0025b13_2372	61.5
1A	tplb0025b13_2792	61.5
1A	tplb0025b13_2879	61.5
1A	tplb0025b13_372	61.5
1A	tplb0028p02_562	61.5
1A	wsnp_Ex_c10657_17376086	61.5
1A	wsnp_Ku_c1818_3557849	61.5
1A	BS00090003_51	61.5
1A	Excalibur_c15165_367	61.5
1A	Excalibur_c35316_154	61.5
1A	BS00100774_51	61.5
1A	GENE-0014_262	61.5
1A	IAAV5306	61.5
1A	tplb0025b13_1721	61.5
1A	wsnp_Ra_c11211_18227610	61.5
1A	BS00033750_51	61.5
1A	GENE-3142_72	61.5
1A	BS00023176_51	61.5
1A	RAC875_c48669_226	61.5
1A	BS00023130_51	61.5
1A	IAAV3919	61.5
1A	Tdurum_contig44888_837	61.5
1A	Tdurum_contig42405_197	61.5
1A	BS00093327_51	61.5
1A	BobWhite_c21669_430	61.5
1A	Excalibur_c11689_478	61.5
1A	Kukri_c46939_83	72.5
1A	BS00074511_51	72.5
1A	BS00069278_51	72.5
1A	IAAV7479	72.5
1A	Kukri_c24962_123	72.5
1A	RAC875_c41145_189	72.5
1A	BS00025755_51	72.5
1A	BS00108090_51	72.5
1A	BS00108351_51	72.5
1A	IAAV8085	72.5
1A	Jagger_c6846_109	72.5
1A	RAC875_rep_c101110_474	72.5
1A	RAC875_rep_c101110_563	72.5
1A	wsnp_Ex_c13421_21142520	72.5
1A	BobWhite_c56724_80	72.5
1A	BS00022943_51	72.5
1A	Tdurum_contig68827_61	72.5
1A	Excalibur_c1358_794	74.7
1A	Excalibur_c29380_255	74.7
1A	RAC875_c5831_1486	74.7
1A	RAC875_c97040_104	75.3
1A	RAC875_c57939_78	75.3
1A	RAC875_c57939_175	75.3
1A	RAC875_c22821_542	75.8
1A	Excalibur_c44754_312	75.8
1A	BS00022701_51	75.8
1A	RAC875_c34888_65	75.8
1A	BS00022270_51	75.8
1A	BS00110709_51	75.8
1A	wsnp_Ex_c4876_8692849	76.3
1A	BobWhite_c27474_124	76.9
1A	Excalibur_c22240_938	76.9
1A	Excalibur_c25891_1402	76.9
1A	Excalibur_c48152_818	76.9
1A	Kukri_c2121_1936	76.9
1A	Kukri_c35451_1631	76.9
1A	Kukri_c41943_535	76.9
1A	tplb0043h23_1346	76.9
1A	wsnp_Ex_c1137_2182795	76.9
1A	wsnp_Ex_c7442_12743707	76.9
1A	RAC875_c50463_808	78
1A	RAC875_c13855_882	78
1A	Kukri_rep_c113971_162	78
1A	BS00081680_51	78
1A	RAC875_c7031_488	78
1A	wsnp_Ex_c7252_12452995	78
1A	BobWhite_c27474_65	79.2
1A	Tdurum_contig42479_1624	79.2
1A	Tdurum_contig42479_1254	79.2
1A	Ku_c4823_673	79.2
1A	BobWhite_c6558_234	80.5
1A	RAC875_c16352_326	81.2
1A	CAP7_c1645_359	85.5
1A	BS00098484_51	86.2
1A	BS00077492_51	90.4
1A	RAC875_c85031_525	90.4
1A	BS00110358_51	90.4
1A	RFL_Contig1118_1073	90.4
1A	RFL_Contig1118_65	90.4
1A	tplb0036l23_696	90.4
1A	BobWhite_c1890_712	90.4
1A	Excalibur_c10065_570	93.1
1A	IAAV3168	93.1
1A	BS00063263_51	93.1
1A	Excalibur_c22642_90	93.1
1A	Kukri_c18434_200	93.1
1A	Kukri_rep_c72397_600	93.1
1A	TA005995-0488	93.1
1A	Tdurum_contig20965_1446	93.1
1A	BS00062578_51	93.1
1A	BS00064608_51	93.1
1A	BS00065419_51	93.1
1A	Excalibur_c110483_103	93.1
1A	Excalibur_c18694_273	93.1
1A	Excalibur_c55677_217	93.1
1A	Excalibur_rep_c92985_510	93.1
1A	Excalibur_rep_c92985_618	93.1
1A	GENE-0249_122	93.1
1A	GENE-0249_161	93.1
1A	Kukri_c24144_1568	93.1
1A	Kukri_rep_c81545_195	93.1
1A	RAC875_c13012_1598	93.1
1A	RAC875_c13012_174	93.1
1A	RAC875_c2654_1817	93.1
1A	RAC875_c37934_285	93.1
1A	RAC875_c64603_663	93.1
1A	wsnp_Ex_c64327_63176640	93.1
1A	RAC875_c57095_240	93.9
1A	CAP7_c4833_55	97.3
1A	CAP7_c4833_141	97.3
1A	wsnp_Ex_c48087_53105842	97.3
1A	wsnp_Ku_c42878_50516167	97.3
1A	BS00105601_51	97.3
1A	RAC875_c8245_272	97.3
1A	BS00078982_51	97.3
1A	Kukri_c16098_95	97.3
1A	RAC875_c1825_188	97.3
1A	TA006139-0953	97.3
1A	wsnp_Ex_c10783_17554146	97.3
1A	wsnp_Ex_c10783_17555091	97.3
1A	wsnp_Ex_c5323_9408829	97.3
1A	wsnp_Ex_c5323_9409407	97.3
1A	wsnp_Ku_rep_c101175_88380491	97.3
1A	Kukri_c7436_2259	97.3
1A	Excalibur_c25050_372	97.8
1A	RAC875_c16820_419	97.8
1A	BobWhite_c23763_350	98.5
1A	GENE-0509_639	98.5
1A	wsnp_JD_c9290_10155594	98.5
1A	BobWhite_c4384_262	98.5
1A	BobWhite_c48591_394	98.5
1A	BS00011787_51	98.5
1A	Excalibur_c10689_254	98.5
1A	Excalibur_c7026_2635	98.5
1A	Kukri_c13136_1363	98.5
1A	Kukri_c13593_203	98.5
1A	Kukri_c22508_119	98.5
1A	wsnp_Ku_c11896_19337444	98.5
1A	BobWhite_c4328_1345	98.5
1A	Tdurum_contig13946_329	106.8
1A	Tdurum_contig13946_241	106.8
1A	IACX1465	106.8
1A	RAC875_c89908_105	110.7
1A	Excalibur_c46833_204	110.7
1A	wsnp_BE490041A_Ta_2_1	110.7
1A	wsnp_Ex_c24686_33942264	121
1A	wsnp_Ex_c3253_5994376	121
1A	RAC875_c37183_331	121
1A	wsnp_Ex_c2181_4089788	121
1A	wsnp_Ex_c24686_33941368	121
1A	wsnp_Ku_rep_c107796_93118214	121
1A	IAAV4243	121
1A	wsnp_Ex_c2181_4089639	121
1A	BS00087437_51	122.7
1A	wsnp_Ex_c44049_50205904	123.2
1A	GENE-0431_573	123.2
1A	GENE-0431_601	123.2
1A	RAC875_c19509_174	123.2
1A	TA004725-0348	126.5
1A	RAC875_c31133_198	127
1A	Ra_c58315_265	127
1A	IACX3496	127
1A	RAC875_c86680_391	127
1A	Excalibur_c13183_128	127
1A	RAC875_c41275_131	127
1A	GENE-0106_229	127
1A	Kukri_c88698_296	127
1A	RAC875_c23158_301	127
1A	Excalibur_c59894_97	127
1A	BS00021719_51	127
1A	IACX18883	127
1A	wsnp_Ex_c4310_7770452	127
1A	wsnp_Ra_c32175_41221223	127
1A	BobWhite_c37935_124	127
1A	BobWhite_c38865_319	127
1A	BS00033469_51	127
1A	Excalibur_c13489_867	127
1A	Excalibur_c56097_168	127
1A	Kukri_c10453_875	127
1A	RAC875_c21625_246	127
1A	wsnp_Ex_c56097_58352130	127
1A	IAAV9050	127
1A	BS00065676_51	128.1
1A	GENE-0112_64	128.1
1A	Kukri_c3582_87	128.1
1A	RAC875_c94534_75	128.6
1A	BS00022698_51	128.6
1A	wsnp_Ex_c5192_9203682	128.6
1A	wsnp_Ku_c21356_31093507	128.6
1A	wsnp_Ex_c534_1058778	128.6
1A	wsnp_Ex_c12336_19686808	128.6
1A	BS00067421_51	128.6
1A	RFL_Contig3203_1971	128.6
1A	IACX662	128.6
1A	wsnp_BE495786A_Ta_2_1	128.6
1A	wsnp_JD_c13903_13781269	128.6
1A	wsnp_Ex_c5216_9235964	128.6
1A	Excalibur_rep_c112145_271	128.6
1A	Ku_c32078_885	128.6
1A	Excalibur_c7033_159	128.6
1A	GENE-0004_635	128.6
1A	IAAV3049	128.6
1A	wsnp_Ex_c27940_37101775	128.6
1A	wsnp_Ex_c5192_9203100	128.6
1A	Ex_c5192_943	128.6
1A	CAP7_c12435_63	128.6
1A	IACX4378	128.6
1A	BS00087600_51	128.6
1A	CAP11_c1972_285	128.6
1A	RAC875_c31276_1128	128.6
1A	RAC875_c53185_802	128.6
1A	wsnp_Ku_c24239_34199356	128.6
1A	wsnp_Ra_c12148_19539667	128.6
1A	BS00023101_51	128.6
1A	BS00012283_51	128.6
1A	BS00021889_51	128.6
1A	Excalibur_c30591_637	128.6
1A	IACX11070	128.6
1A	Kukri_c27785_400	128.6
1A	RAC875_c2734_135	128.6
1A	RAC875_c42285_1007	128.6
1A	Ra_c9876_373	131.4
1A	wsnp_Ex_rep_c68857_67737959	131.4
1A	Ra_c4159_2716	131.4
1A	Ra_c7552_772	131.4
1A	IAAV8429	131.4
1A	Kukri_c16913_422	131.4
1A	Kukri_c25215_124	131.4
1A	wsnp_Ex_c35821_43892960	131.4
1A	wsnp_Ex_rep_c105443_89868548	131.4
1A	wsnp_Ra_c4664_8410628	131.4
1A	RAC875_c19579_377	131.4
1A	Excalibur_rep_c110246_86	131.4
1A	BS00065843_51	131.4
1A	Excalibur_c34697_831	131.4
1A	Excalibur_rep_c82767_175	131.4
1A	Ku_c16913_363	131.4
1A	BobWhite_c12568_900	131.4
1A	BS00032112_51	131.4
1A	BS00092585_51	131.4
1A	Ex_c105443_895	131.4
1A	Ex_c4051_1826	131.4
1A	Excalibur_c35821_61	131.4
1A	GENE-0410_71	131.4
1A	IACX11338	131.4
1A	RAC875_c23081_141	131.4
1A	wsnp_Ex_c19294_28225846	131.4
1A	wsnp_Ex_c21193_30320134	131.4
1A	wsnp_Ex_c21336_30465618	131.4
1A	wsnp_Ku_c16913_25885872	131.4
1A	BS00065324_51	132.5
1A	wsnp_BG314157A_Ta_2_1	132.5
1A	wsnp_Ra_c11877_19161832	132.5
1A	RFL_Contig22_617	132.5
1A	wsnp_BE445113A_Ta_2_2	132.5
1A	Kukri_rep_c117029_125	132.5
1A	BS00021728_51	132.5
1A	BobWhite_c37384_208	132.5
1A	BobWhite_c38987_641	132.5
1A	Kukri_c18413_168	132.5
1A	wsnp_BE445113A_Ta_2_1	132.5
1A	BobWhite_c29908_113	132.5
1A	IACX5793	132.5
1A	IACX5960	132.5
1A	Kukri_c53153_92	132.5
1A	TA003955-1138	132.5
1A	wsnp_Ra_c3270_6136110	132.5
1A	wsnp_Ra_c3270_6136601	132.5
1A	RAC875_c29540_1109	132.5
1A	Excalibur_c65437_104	133
1A	RAC875_c100147_55	133
1A	RAC875_c27417_150	133
1A	Kukri_c43410_348	133
1A	Ex_c2848_957	133
1A	BS00067742_51	133
1A	Excalibur_c3475_113	133
1A	Kukri_c58155_786	133
1A	RAC875_c46551_339	133
1A	Excalibur_c3475_903	133
1A	Excalibur_c3429_236	133.6
1A	RAC875_c49074_374	133.6
1A	Excalibur_c3429_652	133.6
1A	TA003063-0097	134.1
1A	RAC875_c60514_90	134.1
1A	wsnp_Ex_c20489_29564938	134.1
1A	wsnp_Ex_c6452_11213329	134.1
1A	BS00030036_51	134.1
1A	Kukri_c31891_1355	134.1
1A	BS00069145_51	134.7
1A	GENE-0511_403	136.4
1A	Tdurum_contig29616_55	138
1A	BobWhite_c46007_582	138
1A	Tdurum_contig64955_285	138
1A	BobWhite_c7337_717	138
1A	wsnp_Ex_c1997_3755945	140.2
1A	wsnp_Ex_c1997_3757508	140.2
1A	wsnp_Ex_c1997_3757415	140.2
1A	Ku_c809_2419	140.2
1A	wsnp_Ex_c1997_3756118	140.2
1A	wsnp_Ex_c1997_3757496	140.2
1A	wsnp_Ex_c22284_31478675	140.2
1A	IAAV6234	140.2
1A	Jagger_c5280_407	140.2
1A	Kukri_rep_c109473_80	140.2
1A	wsnp_JD_c6544_7697235	140.2
1A	wsnp_JD_c6544_7697412	140.2
1A	RAC875_c80876_67	140.7
1A	wsnp_Ku_c23012_32893918	141.2
1A	BS00012525_51	141.2
1A	Excalibur_c44668_382	141.2
1A	Kukri_c12984_465	141.2
1A	wsnp_JD_c6544_7697578	141.8
1A	RAC875_c1848_258	141.8
1A	Excalibur_c50394_199	141.8
1A	wsnp_Ex_c1997_3757721	141.8
1A	IAAV2694	144.5
1A	Excalibur_c29605_535	144.5
1A	BobWhite_c104_89	144.5
1A	BobWhite_c14158_112	145.1
1A	tplb0031d22_1107	145.1
1A	Excalibur_c49946_169	145.1
1A	wsnp_BE517729A_Ta_2_1	145.1
1A	Tdurum_contig12576_159	145.1
1A	BobWhite_c26212_208	145.1
1A	Ku_c12688_352	145.6
1A	Excalibur_c7370_179	145.6
1A	wsnp_Ra_c15564_23999084	145.6
1A	CAP8_c2578_452	145.6
1A	Excalibur_rep_c69456_172	145.6
1A	RAC875_c1230_279	145.6
1A	wsnp_BG263358A_Ta_2_1	145.6
1A	BS00009808_51	145.6
1A	RAC875_c102343_204	146.2
1A	IAAV8743	146.2
1A	Kukri_c10405_1277	146.2
1A	RAC875_rep_c95460_302	146.2
1A	wsnp_Ra_rep_c95460_83855592	146.2
1A	BS00087588_51	146.2
1A	Kukri_c49463_154	146.7
1A	wsnp_BG606986A_Ta_2_1	146.7
1A	BS00110130_51	146.7
1A	RAC875_c25814_361	146.7
1A	BobWhite_c13761_242	146.7
1A	BS00088350_51	146.7
1A	wsnp_BG606986A_Ta_2_4	146.7
1A	wsnp_JD_c13384_13393159	146.7
1A	BS00022396_51	146.7
1A	JD_c30756_562	146.7
1A	RAC875_c42585_626	146.7
1A	RAC875_c6798_467	148.3
1A	BS00022261_51	148.8
1A	BS00109991_51	148.8
1A	GENE-0262_431	148.8
1A	BS00110627_51	148.8
1A	Ex_c4060_510	148.8
1A	Kukri_c24570_282	149.9
1A	RAC875_c56690_320	149.9
1A	wsnp_Ra_c22110_31550370	149.9
1A	Jagger_c6890_167	149.9
1A	Excalibur_c97157_65	149.9
1A	Excalibur_c97157_137	149.9
1A	TA001600-1603	149.9
1A	wsnp_Ex_c33452_41938159	149.9
1A	BobWhite_c5967_537	149.9
1A	Excalibur_c22768_811	149.9
1A	Excalibur_c22768_963	149.9
1A	IACX5994	149.9
1A	Ku_c8992_405	149.9
1A	wsnp_Ex_c33452_41938013	149.9
1A	wsnp_Ex_c41953_48658353	149.9
1A	BobWhite_c721_74	149.9
1A	BS00022848_51	149.9
1A	CAP8_c4643_61	149.9
1A	IAAV544	149.9
1A	RAC875_rep_c72890_63	149.9
1A	wsnp_Ex_c41953_48657850	149.9
1A	BobWhite_c16206_317	149.9
1A	BS00073413_51	149.9
1A	Excalibur_c47013_1503	149.9
1A	Kukri_c34035_351	149.9
1A	Kukri_c7119_392	149.9
1A	Ra_c110766_321	149.9
1A	RAC875_c21411_162	149.9
1A	wsnp_JD_c3973_5044238	149.9
1A	wsnp_Ex_rep_c102067_87314043	150.5
1A	RAC875_rep_c105766_652	150.5
1A	wsnp_Ex_rep_c102067_87313597	150.5
1A	IAAV130	151
1A	RFL_Contig5334_831	151
1A	RAC875_c12348_720	151
1A	RFL_Contig5334_1969	151
1A	Tdurum_contig56158_60	151
1A	BS00085366_51	151
1A	Tdurum_contig10572_626	156.1
1A	GENE-3046_367	157.2
1A	RFL_Contig1493_657	172.3
1A	wsnp_CAP11_c29_68486	172.3
1A	wsnp_Ex_c9534_15793556	172.3
1A	BS00034899_51	172.3
1A	wsnp_Ex_c6488_11266589	175.5
1A	Ra_c5683_1762	176.6
1A	wsnp_JD_c20553_18260620	176.6
1A	Tdurum_contig12152_63	176.6
1A	Kukri_c14635_73	176.6
1A	BobWhite_c20553_568	176.6
1A	Excalibur_rep_c110054_341	176.6
1A	IAAV3695	176.6
1A	JD_c20553_448	176.6
1A	Ra_c5683_2584	176.6
1A	wsnp_JD_c20553_18260731	176.6
1A	JD_c285_1438	177.2
1A	Ku_c4369_351	177.7
1A	tplb0031l06_747	177.7
1A	wsnp_Ex_c19353_28290393	177.7
1A	Kukri_c47131_569	177.7
1A	wsnp_Ex_c19353_28290651	177.7
1A	Tdurum_contig11106_264	180.2
1A	Tdurum_contig11106_340	180.2
1A	RAC875_c7563_273	181.3
1A	RAC875_c47930_448	186.7
1A	Jagger_c6772_80	194.5
1A	Tdurum_contig51167_390	195
1A	RAC875_c3057_2297	195
1A	Kukri_c44895_88	195
1A	Kukri_c44895_139	195
1A	BobWhite_c15256_225	195
1A	BS00079087_51	195
1A	Excalibur_c23598_1502	195
1A	Kukri_c16271_544	195
1A	BobWhite_c19182_280	195
1A	Excalibur_c1936_1072	195
1A	Kukri_c35030_266	195
1A	RAC875_rep_c71093_1070	195
1A	Tdurum_contig51167_810	195
1A	tplb0021i12_383	195
1A	wsnp_JD_rep_c49006_33254974	195
1A	Tdurum_contig51167_915	195
1A	Tdurum_contig51167_1029	195
1A	Excalibur_c73970_243	195
1A	RAC875_c36980_161	195
1A	Tdurum_contig51167_534	195
1A	RAC875_c9386_358	195.5
1A	wsnp_Ra_c36089_44508724	195.5
1A	wsnp_Ex_c7684_13109335	195.5
1A	BobWhite_c6820_199	195.5
1A	IAAV5567	195.5
1A	Kukri_c2338_533	195.5
1A	wsnp_Ex_c3264_6017750	195.5
1A	RAC875_c23586_541	195.5
1A	Kukri_c8757_107	195.5
1A	RAC875_c34515_343	195.5
1A	TA001430-0733	195.5
1A	CAP12_rep_c6128_120	195.5
1A	Excalibur_c16947_114	195.5
1A	Excalibur_c41553_213	195.5
1A	GENE-3098_53	195.5
1A	RAC875_c48804_590	195.5
1A	RFL_Contig3683_1784	195.5
1A	TA003411-0583	195.5
1A	Tdurum_contig60210_371	195.5
1A	Tdurum_contig8224_378	195.5
1A	wsnp_Ex_c10631_17340809	195.5
1A	wsnp_Ex_c41553_48351921	195.5
1A	wsnp_Ku_c816_1684613	195.5
1A	wsnp_Ra_c19637_28840370	195.5
1A	BobWhite_c11692_148	195.5
1A	Excalibur_c16947_81	195.5
1A	Excalibur_c88792_93	195.5
1A	Excalibur_c987_197	195.5
1A	IAAV4820	196.1
1A	Kukri_c16271_397	197.9
1A	wsnp_CAP11_rep_c7847_3468669	198.5
1A	BS00022824_51	203.7
1A	wsnp_Ex_c9343_15514687	204.8
1A	wsnp_Ex_c9343_15514531	204.8
1A	Kukri_c20480_121	204.8
1A	RAC875_c53725_217	204.8
1A	Ex_c3201_1046	205.3
1A	wsnp_Ex_c48407_53323483	205.3
1A	RAC875_c11016_495	205.3
1A	BS00011521_51	205.3
1A	wsnp_Ex_c3201_5910642	205.3
1A	RAC875_c68350_61	205.3
1A	wsnp_Ex_c48407_53323801	205.3
1A	Excalibur_c57807_375	205.3
1A	wsnp_Ex_c9918_16332583	205.3
1A	RAC875_rep_c71278_345	208
1A	wsnp_Ex_c15377_23637176	208
1A	IAAV6100	208
1A	wsnp_Ex_c36911_44767554	208
1A	wsnp_Ex_rep_c103474_88421290	208
1A	IAAV1930	208.5
1A	BobWhite_c45316_290	208.5
1A	Tdurum_contig893_53	208.5
1A	IAAV2844	209.1
1A	Kukri_c17412_1249	209.1
1A	RAC875_c62550_470	209.1
1A	BS00062759_51	211.2
1A	Tdurum_contig52086_129	211.2
1A	Excalibur_c10736_1051	211.2
1A	wsnp_CAP11_c1827_988367	212.3
1A	wsnp_RFL_Contig2760_2505824	212.3
1A	IAAV4435	214.5
1A	BS00023417_51	214.5
1A	BS00067741_51	214.5
1A	wsnp_Ku_c330_683203	214.5
1A	IAAV1301	214.5
1A	BS00022797_51	214.5
1A	wsnp_Ex_c46670_52108070	214.5
1A	RAC875_c5882_307	214.5
1A	Excalibur_c12819_216	214.5
1A	Kukri_c21396_771	214.5
1A	BobWhite_c44947_277	214.5
1A	BS00023419_51	214.5
1A	wsnp_Ex_c412_814247	214.5
1A	wsnp_Ku_c754_1557338	214.5
1A	BobWhite_c66315_505	214.5
1A	BS00011913_51	214.5
1A	BS00054271_51	214.5
1A	BS00067458_51	214.5
1A	D_contig12592_200	214.5
1A	RAC875_rep_c120646_120	214.5
1A	TA003848-0787	214.5
1A	BS00051843_51	214.5
1A	Excalibur_c1255_293	214.5
1A	Excalibur_c65931_377	214.5
1A	IACX6022	214.5
1A	wsnp_Ex_c1255_2411550	214.5
1A	wsnp_Ex_c2918_5381441	215
1A	tplb0059i08_441	215
1A	Excalibur_rep_c71271_247	215
1A	wsnp_Ex_c34694_42959047	215
1A	Tdurum_contig47006_1105	215
1A	Excalibur_c17004_1396	215
1A	Tdurum_contig47006_2711	215
1A	IAAV1066	215
1A	Ku_c72511_106	215
1A	Kukri_c18608_135	215
1A	IAAV2255	222
1A	Tdurum_contig12628_437	222
1B	BS00068456_51	0
1B	BS00022255_51	2.8
1B	RFL_Contig1377_301	2.8
1B	Excalibur_c63563_370	3.8
1B	BS00022281_51	4.4
1B	BS00022902_51	4.4
1B	BS00057730_51	4.4
1B	Kukri_c5861_360	4.4
1B	BS00011205_51	4.4
1B	Excalibur_c12710_740	4.4
1B	wsnp_Ex_c25782_35041189	4.4
1B	Tdurum_contig29169_84	5.4
1B	RFL_Contig529_963	5.4
1B	TA004123-0331	5.4
1B	wsnp_Ra_c12151_19543036	5.4
1B	BS00093231_51	5.4
1B	Kukri_c45137_137	5.4
1B	BS00022916_51	5.4
1B	BS00073403_51	6
1B	BS00009715_51	15.4
1B	wsnp_Ku_c9144_15396815	16.1
1B	BS00023044_51	16.1
1B	CAP11_c6999_233	16.1
1B	Kukri_c17540_394	16.1
1B	RAC875_c28894_526	16.1
1B	RAC875_c17883_882	16.1
1B	Kukri_rep_c112099_98	16.1
1B	Kukri_c18679_401	16.1
1B	Ku_c11706_149	16.1
1B	Excalibur_c7954_672	16.1
1B	Ku_c18680_777	16.1
1B	Kukri_c11706_1896	16.1
1B	wsnp_Ex_c11976_19193550	16.1
1B	BobWhite_c39153_131	16.1
1B	BS00067706_51	16.1
1B	BS00086576_51	16.1
1B	BS00095477_51	16.1
1B	Ex_c40520_1484	16.1
1B	Ku_c2189_853	16.1
1B	Ku_c3695_1696	16.1
1B	Ra_c455_283	16.1
1B	wsnp_Ku_c3695_6810121	16.1
1B	BS00001364_51	16.1
1B	BS00021995_51	16.1
1B	BS00049927_51	16.1
1B	BS00067586_51	16.1
1B	BS00095478_51	16.1
1B	CAP11_c7652_277	16.1
1B	Ex_c7127_307	16.1
1B	Excalibur_c2541_874	16.1
1B	IAAV4349	16.1
1B	IAAV7575	16.1
1B	Ku_c11706_457	16.1
1B	Ku_c13532_1753	16.1
1B	Ku_c13532_1765	16.1
1B	Ku_c4941_1255	16.1
1B	Ku_c51817_331	16.1
1B	Ku_c58871_938	16.1
1B	Ku_c5960_328	16.1
1B	Ku_c5960_496	16.1
1B	Ku_c60287_908	16.1
1B	Kukri_c24120_83	16.1
1B	Kukri_c26973_189	16.1
1B	Kukri_c29582_126	16.1
1B	Kukri_c6027_66	16.1
1B	Ra_c34328_900	16.1
1B	Ra_c34328_913	16.1
1B	Ra_c71421_387	16.1
1B	wsnp_Ex_c20975_30093038	16.1
1B	wsnp_Ex_c51156_55193734	16.1
1B	wsnp_Ku_c16938_25916260	16.1
1B	wsnp_Ex_c16581_25100502	16.7
1B	BS00022549_51	16.7
1B	BS00031948_51	16.7
1B	Kukri_c5098_1902	16.7
1B	Ex_c17493_1618	16.7
1B	BS00010992_51	16.7
1B	BobWhite_c19310_368	16.7
1B	Kukri_c6135_150	16.7
1B	Ra_c15153_324	16.7
1B	RAC875_c47137_112	16.7
1B	RAC875_c60360_389	16.7
1B	BobWhite_c9316_300	16.7
1B	Ex_c17493_551	16.7
1B	Ex_c9403_942	16.7
1B	Excalibur_c13573_230	16.7
1B	Excalibur_c89515_95	16.7
1B	IAAV7043	16.7
1B	Kukri_c11587_131	16.7
1B	Kukri_c11587_99	16.7
1B	Kukri_c15972_390	16.7
1B	Kukri_c19832_777	16.7
1B	Kukri_c33561_564	16.7
1B	Kukri_c49685_617	16.7
1B	Kukri_rep_c108791_458	16.7
1B	RAC875_c51813_182	16.7
1B	RAC875_c75885_302	16.7
1B	RAC875_c8849_134	16.7
1B	RAC875_c90431_275	16.7
1B	Kukri_c16382_396	17.2
1B	GENE-2162_720	17.2
1B	Ku_c16382_213	17.2
1B	BS00029730_51	32.3
1B	BS00048610_51	32.3
1B	Ra_c698_1987	32.3
1B	Ku_c3647_2429	32.3
1B	wsnp_BG274294B_Ta_2_3	32.3
1B	Excalibur_c52120_132	32.3
1B	BS00086854_51	32.3
1B	BS00067512_51	32.3
1B	BobWhite_c33069_114	32.3
1B	GENE-0480_265	32.3
1B	BobWhite_c41673_67	32.3
1B	BS00038643_51	32.3
1B	Excalibur_c8613_1266	32.3
1B	GENE-1476_579	32.3
1B	IAAV3567	32.3
1B	Ku_c3647_769	32.3
1B	Kukri_c53642_89	32.3
1B	Kukri_c9593_381	32.3
1B	RAC875_c22886_235	32.3
1B	RAC875_c22886_261	32.3
1B	RAC875_rep_c109215_398	32.3
1B	TA004081-0677	32.3
1B	Tdurum_contig42797_2922	32.3
1B	wsnp_Ex_c5098_9047611	32.3
1B	wsnp_JD_c6331_7499499	32.3
1B	wsnp_Ku_c23096_32987510	32.3
1B	RAC875_c52957_154	52.4
1B	RAC875_c39401_277	53
1B	BS00064162_51	53
1B	BS00023071_51	53
1B	Excalibur_c44818_109	53
1B	Kukri_c13978_132	53
1B	RAC875_c39401_229	53
1B	RAC875_c39401_502	53
1B	RFL_Contig2176_1111	53
1B	RFL_Contig2176_1163	53
1B	RFL_Contig2176_932	53
1B	Tdurum_contig96049_200	53.6
1B	Excalibur_rep_c107047_605	53.6
1B	Excalibur_rep_c107047_469	53.6
1B	Excalibur_rep_c107047_679	53.6
1B	Excalibur_rep_c107047_742	53.6
1B	Excalibur_rep_c107047_93	53.6
1B	wsnp_Ex_c18384_27213023	54.1
1B	TA003586-0637	54.1
1B	wsnp_Ex_c2569_4780450	54.1
1B	RAC875_c64190_212	54.1
1B	wsnp_BE494527B_Ta_2_1	54.1
1B	IACX906	54.1
1B	BS00066278_51	54.1
1B	Kukri_c19247_711	54.1
1B	IACX8280	54.1
1B	BS00064349_51	54.1
1B	BobWhite_c48071_144	54.1
1B	BS00022577_51	54.1
1B	Excalibur_c93510_360	54.1
1B	IACX1240	54.1
1B	IACX1891	54.1
1B	Kukri_c19247_53	54.1
1B	Kukri_c30461_857	54.1
1B	RFL_Contig2736_827	54.1
1B	Tdurum_contig10362_328	54.1
1B	Tdurum_contig10362_555	54.1
1B	Tdurum_contig15015_883	54.1
1B	wsnp_BE590634B_Ta_2_1	54.1
1B	wsnp_BE590634B_Ta_2_5	54.1
1B	wsnp_Ex_c3147_5816957	54.1
1B	wsnp_Ku_c56140_59771244	54.1
1B	RFL_Contig2826_1367	54.7
1B	RAC875_c16136_1597	54.7
1B	Excalibur_rep_c96924_118	54.7
1B	BobWhite_c34030_646	54.7
1B	RFL_Contig5937_1699	54.7
1B	BobWhite_c42716_71	54.7
1B	BS00110231_51	54.7
1B	Excalibur_c40808_441	54.7
1B	Excalibur_c40808_585	54.7
1B	Excalibur_rep_c72368_68	54.7
1B	RAC875_c1785_366	54.7
1B	RAC875_c47427_75	54.7
1B	RFL_Contig2826_1274	54.7
1B	RFL_Contig2826_614	54.7
1B	RFL_Contig5937_1677	54.7
1B	wsnp_Ex_rep_c66255_64400455	54.7
1B	BS00022411_51	59
1B	Tdurum_contig57927_460	59
1B	Tdurum_contig57927_171	59
1B	BobWhite_c4375_347	60.1
1B	BobWhite_c20621_683	60.1
1B	BobWhite_c20621_541	60.1
1B	BobWhite_rep_c54139_273	60.1
1B	IACX4411	60.1
1B	RAC875_c15190_1089	60.1
1B	RAC875_rep_c114694_99	60.1
1B	wsnp_Ex_rep_c78209_74462664	60.1
1B	wsnp_JD_c20621_18304110	60.1
1B	wsnp_Ex_c15796_24173348	61.7
1B	BobWhite_c13124_430	62.2
1B	Ex_c4206_559	62.2
1B	BS00067525_51	62.2
1B	Tdurum_contig11077_122	62.2
1B_part2	BobWhite_c3121_713	0
1B_part2	Excalibur_c88292_81	2.3
1B_part2	Kukri_c18230_1633	2.3
1B_part2	wsnp_Ra_c53181_56932563	2.3
1B_part2	wsnp_RFL_Contig2403_1927045	2.3
1B_part2	BobWhite_c9963_51	2.3
1B_part2	IAAV5949	2.3
1B_part2	Tdurum_contig1631_240	15.8
1B_part2	Tdurum_contig4851_653	15.8
1B_part2	BS00082577_51	15.8
1B_part2	Tdurum_contig42108_958	15.8
1B_part2	wsnp_Ex_c955_1827567	15.8
1B_part2	Ku_c11537_539	15.8
1D	BS00038418_51	0
1D	RAC875_c33279_526	0
1D	wsnp_Ku_c53270_57959459	0
1D	Excalibur_c9364_297	1.1
1D	Excalibur_c33661_412	1.1
1D	TA003808-0996	3.8
1D	BS00022962_51	6.4
1D	BS00068256_51	7.5
1D	Kukri_c18350_151	7.5
1D	Kukri_c18350_208	7.5
1D	BobWhite_rep_c65565_359	7.5
1D	Excalibur_c89925_179	11.2
1D	wsnp_CAP11_rep_c4017_1896951	12.9
1D	BS00066847_51	12.9
1D	BS00022168_51	12.9
1D	BS00021851_51	12.9
1D	BS00063146_51	12.9
1D	Ra_c5198_843	12.9
1D	Kukri_c9864_1220	13.4
1D	D_GBUVHFX01ANH44_230	13.4
1D	Excalibur_c16662_300	13.4
1D	BS00065478_51	14
1D	BS00086679_51	14
1D	RAC875_c102059_75	14
1D	BS00011451_51	14
1D	wsnp_CAP11_c1043_618449	14
1D	Excalibur_c3260_989	14
1D	Kukri_c52742_114	14
1D	RAC875_c26231_68	14
1D	BS00012936_51	14
1D	BS00015317_51	14
1D	BS00022595_51	14
1D	BS00108305_51	14
1D	Kukri_c9693_1890	14
1D	tplb0044p22_2330	14
1D	BS00087783_51	14
1D	CAP11_c3218_126	14
1D	RAC875_rep_c95066_120	14
1D	BobWhite_c555_1485	14
1D	BS00073871_51	14
1D	Excalibur_c12703_766	14
1D	BS00002178_51	14
1D	BS00022620_51	14
1D	BS00034563_51	14
1D	BS00087086_51	14
1D	BS00095225_51	14
1D	RAC875_rep_c69777_101	14
1D	wsnp_CAP12_c633_339740	14
1D	CAP7_c1609_203	14
1D	D_contig74531_32	14
1D	D_GB5Y7FA02HBLTO_213	14
1D	D_GDS7LZN02JVIW1_263	14
1D	Excalibur_c3260_863	14
1D	Excalibur_c4058_1121	14
1D	GENE-0194_90	14
1D	IAAV3890	14
1D	IACX11290	14
1D	JD_c3737_285	14
1D	Kukri_c22870_91	14
1D	RAC875_c26747_243	14
1D	BS00105568_51	14
1D	BS00074824_51	14
1D	BobWhite_c1764_139	44.4
1D	CAP8_c1305_148	44.4
1D	Excalibur_c24303_1145	44.4
1D	Excalibur_c48750_124	44.4
1D	wsnp_RFL_Contig4025_4499792	44.4
1D	IAAV5327	44.4
1D	Kukri_c46169_294	44.4
1D	Ku_c11525_211	49.4
1D	IAAV7856	49.4
1D	Ku_c12842_664	49.4
1D	CAP7_c973_156	49.4
1D	D_GBF1XID01CJH0V_94	49.4
1D	RAC875_c7752_145	49.4
1D	Ex_c6145_2193	49.4
1D	RAC875_c7752_1223	49.4
1D	RAC875_c7752_549	49.4
1D	D_F5XZDLF02I14SZ_56	49.4
1D	Tdurum_contig15335_452	49.4
1D	Ex_c6145_1877	49.4
1D	Ex_c6145_833	49.4
1D	RAC875_c7752_2913	49.4
1D	RAC875_c16352_594	54.8
1D	BobWhite_c33756_74	54.8
1D	BobWhite_c1715_887	60.9
1D	wsnp_Ex_c1085_2078944	60.9
1D	wsnp_Ku_c3682_6786230	60.9
1D	Kukri_c44392_88	60.9
1D	wsnp_Ex_c1085_2078686	60.9
1D	RAC875_c2070_566	67.5
1D	BS00000744_51	67.5
1D	Kukri_c83523_57	67.5
1D	wsnp_Ex_c41048_47969948	67.5
1D	wsnp_JD_c3091_4079762	67.5
1D	RAC875_c2070_893	67.5
1D	wsnp_Ex_c278_538285	67.5
1D	BobWhite_c4303_524	68
1D	Kukri_c20775_56	68
1D	BS00075116_51	68
1D	tplb0025b13_2687	68
1D	Excalibur_c12254_2003	68
1D	Excalibur_c35316_137	68
1D	BS00093336_51	69.1
1D	D_contig09376_670	69.1
1D	GENE-0014_822	69.1
1D	Kukri_c26168_713	69.1
1D	Kukri_c54820_382	69.1
1D	Kukri_c7822_144	69.1
1D	RAC875_c20883_693	69.1
1D	wsnp_Ku_c7822_13408189	69.1
1D	Kukri_c2408_784	69.1
1D	Kukri_c36351_64	69.1
1D	RAC875_c48669_292	69.1
1D	TA002086-0901	69.1
1D	BS00093325_51	69.1
1D	BS00065168_51	69.1
1D	IAAV8671	69.1
1D	Excalibur_c21898_523	69.1
1D	RAC875_c10925_1887	69.1
1D	D_GDS7LZN02IXNP1_255	69.1
2A	Kukri_c46040_620	0
2A	wsnp_Ex_c770_1514612	0
2A	BS00067684_51	10.3
2A	wsnp_Ex_rep_c93362_82371891	18.6
2A	BobWhite_c58481_104	19.2
2A	wsnp_CAP8_c2110_1147974	19.2
2A	CAP11_rep_c9060_520	19.2
2A	wsnp_CAP8_rep_c9132_3977980	19.2
2A	D_F5XZDLF01EFGMN_252	19.2
2A	CAP8_rep_c8022_270	19.2
2A	BobWhite_c2022_245	19.8
2A	RAC875_c11652_544	19.8
2A	CAP11_c2293_200	20.3
2A	wsnp_CAP8_c1580_908907	25.3
2A	Ku_c23118_149	25.3
2A	CAP12_rep_c4192_354	25.3
2A	Kukri_c307_2053	28.6
2A	RAC875_c14944_555	28.6
2A	BS00022013_51	38.3
2A	wsnp_Ex_c866_1684236	39.9
2A	Excalibur_c51876_189	39.9
2A	BS00068196_51	41
2A	wsnp_JD_rep_c48914_33168544	42.6
2A	wsnp_Ku_c15567_24224486	49.2
2A	BobWhite_c1611_1685	49.2
2A	BobWhite_c9564_587	49.2
2A	BS00083146_51	49.2
2A	Excalibur_rep_c103108_709	49.2
2A	RAC875_c17991_874	49.2
2A	TA004602-1630	49.2
2A	wsnp_Ex_c22645_31845564	49.2
2A	wsnp_Ku_c15567_24223777	49.2
2A	wsnp_RFL_Contig3085_3007861	49.2
2A	BS00110218_51	49.2
2A	wsnp_Ex_c22645_31845530	49.2
2A	wsnp_Ex_c15822_24204224	49.2
2A	BS00110524_51	49.2
2A	Excalibur_c11947_746	54.6
2A	RAC875_c34757_180	54.6
2A	BobWhite_c17476_149	55.7
2A	BobWhite_c22277_596	55.7
2A	BS00031466_51	55.7
2A	BS00066978_51	55.7
2A	Excalibur_c37649_125	55.7
2A	Kukri_c24852_466	55.7
2A	Kukri_c40035_258	55.7
2A	Kukri_c47534_1509	55.7
2A	Kukri_c7818_2581	55.7
2A	Kukri_c7914_99	55.7
2A	Kukri_rep_c71876_521	55.7
2A	Kukri_rep_c83485_398	55.7
2A	RAC875_c13116_116	55.7
2A	RAC875_c13116_541	55.7
2A	RAC875_c13116_943	55.7
2A	RAC875_c27556_226	55.7
2A	RAC875_c7699_292	55.7
2A	Tdurum_contig48302_532	55.7
2A	Tdurum_contig48302_539	55.7
2A	Tdurum_contig9070_142	55.7
2A	wsnp_BE497494A_Td_2_2	55.7
2A	wsnp_Ex_c15325_23564654	55.7
2A	BobWhite_c8650_382	55.7
2A	Excalibur_rep_c111743_194	55.7
2A	Kukri_rep_c90581_382	55.7
2A	BS00036767_51	55.7
2A	Excalibur_c3108_5476	55.7
2A	Excalibur_c15733_252	55.7
2A	wsnp_Ex_c15325_23565935	55.7
2A	wsnp_BE497494A_Td_2_1	55.7
2A	BS00036766_51	55.7
2A	RAC875_c24517_558	55.7
2A	BS00039983_51	55.7
2A	RAC875_c20700_853	55.7
2A	BobWhite_c38953_251	55.7
2A	Tdurum_contig9731_121	55.7
2A	BobWhite_c12252_476	56.3
2A	BobWhite_c14476_80	56.3
2A	BobWhite_c5562_219	56.3
2A	BobWhite_rep_c64680_305	56.3
2A	BS00022019_51	56.3
2A	BS00090940_51	56.3
2A	BS00107555_51	56.3
2A	CAP12_rep_c8708_260	56.3
2A	Ex_c4847_236	56.3
2A	Ex_c721_2127	56.3
2A	Ex_c721_2374	56.3
2A	Excalibur_c12169_1088	56.3
2A	Excalibur_c21269_176	56.3
2A	Excalibur_c28938_185	56.3
2A	Excalibur_c31878_70	56.3
2A	Excalibur_c4847_631	56.3
2A	Excalibur_c5009_2020	56.3
2A	Excalibur_c50934_159	56.3
2A	Excalibur_c5121_930	56.3
2A	Excalibur_c66007_385	56.3
2A	Excalibur_c6808_541	56.3
2A	Excalibur_c6808_959	56.3
2A	Excalibur_c74304_642	56.3
2A	Excalibur_c7444_391	56.3
2A	GENE-1031_48	56.3
2A	GENE-1353_120	56.3
2A	GENE-4359_59	56.3
2A	Kukri_c29034_867	56.3
2A	Kukri_c34032_1057	56.3
2A	Kukri_c7139_1248	56.3
2A	Kukri_rep_c101016_905	56.3
2A	Kukri_rep_c105404_235	56.3
2A	Kukri_rep_c109981_150	56.3
2A	RAC875_c40298_394	56.3
2A	RAC875_c58503_182	56.3
2A	RAC875_rep_c119471_174	56.3
2A	TA002893-0825	56.3
2A	TA004478-0271	56.3
2A	TA005685-0854	56.3
2A	TA013564-0487	56.3
2A	Tdurum_contig15512_407	56.3
2A	Tdurum_contig15512_429	56.3
2A	Tdurum_contig30569_126	56.3
2A	Tdurum_contig30569_579	56.3
2A	Tdurum_contig44062_733	56.3
2A	Tdurum_contig62073_376	56.3
2A	Tdurum_contig62073_631	56.3
2A	Tdurum_contig64391_231	56.3
2A	tplb0045j05_1405	56.3
2A	tplb0059a15_417	56.3
2A	wsnp_BF201533A_Ta_2_3	56.3
2A	wsnp_CD453913A_Ta_2_1	56.3
2A	wsnp_Ex_c20370_29434410	56.3
2A	wsnp_Ex_c36242_44232305	56.3
2A	wsnp_Ex_c4847_8646583	56.3
2A	wsnp_RFL_Contig3604_3795252	56.3
2A	Excalibur_c18279_1219	56.3
2A	Excalibur_c34839_187	56.3
2A	IAAV2376	56.3
2A	wsnp_BE498730A_Ta_2_2	56.3
2A	BS00062774_51	56.3
2A	Excalibur_c21872_135	56.3
2A	IACX2067	56.3
2A	Tdurum_contig56511_144	56.3
2A	Kukri_c29034_801	56.3
2A	IACX636	56.3
2A	Tdurum_contig62976_84	56.3
2A	RAC875_c17628_867	56.3
2A	wsnp_Ex_c4847_8646784	56.3
2A	GENE-1353_136	56.3
2A	Kukri_c29034_492	56.3
2A	Kukri_c45411_223	56.3
2A	BobWhite_c26259_248	56.3
2A	BS00074780_51	56.3
2A	Tdurum_contig45580_2786	56.3
2A	Excalibur_c48978_98	56.3
2A	Tdurum_contig28682_120	56.3
2A	Tdurum_contig45580_3981	56.3
2A	Tdurum_contig93884_223	56.3
2A	wsnp_Ex_c41913_48628389	56.3
2A	BobWhite_c14530_51	56.3
2A	Kukri_c42616_467	56.3
2A	Tdurum_contig45580_1717	56.3
2A	GENE-2904_757	56.3
2A	Excalibur_c59560_796	56.3
2A	BobWhite_c3644_491	56.3
2A	Excalibur_c637_1078	56.3
2A	RFL_Contig3916_275	56.9
2A	Excalibur_c9348_853	62.2
2A	Kukri_c41217_154	62.2
2A	BobWhite_c2002_100	63.3
2A	IAAV6409	63.3
2A	RAC875_c15213_1942	63.3
2A	RAC875_c69068_71	63.3
2A	wsnp_Ex_c42720_49228237	63.3
2A	wsnp_Ku_c2413_4626451	63.3
2A	BobWhite_c31805_335	67.6
2A	BS00085765_51	67.6
2A	CAP12_c6044_69	67.6
2A	Kukri_c50378_120	67.6
2A	Kukri_c9713_1999	67.6
2A	RAC875_c53350_180	67.6
2A	Tdurum_contig10579_790	67.6
2A	wsnp_CAP11_c838_518859	67.6
2A	BobWhite_c28819_517	67.6
2A	BobWhite_c28819_733	67.6
2A	BobWhite_c28819_787	67.6
2A	BS00040336_51	67.6
2A	BS00040337_51	67.6
2A	BS00041707_51	67.6
2A	BS00067806_51	67.6
2A	GENE-1213_138	67.6
2A	IAAV4521	67.6
2A	RAC875_c2154_1488	67.6
2A	RAC875_c992_718	67.6
2A	RFL_Contig852_4295	67.6
2A	wsnp_BE403597A_Ta_2_2	67.6
2A	wsnp_Ex_c28204_37349164	67.6
2A	GENE-1386_36	67.6
2A	IAAV8552	67.6
2A	Kukri_c38456_181	67.6
2A	RAC875_c7137_1922	67.6
2A	Excalibur_c1793_97	67.6
2A	wsnp_BE403597A_Ta_2_1	67.6
2A	RAC875_c63975_307	67.6
2A	wsnp_BE406351A_Ta_2_2	67.6
2A	wsnp_Ex_c2337_4379619	68.1
2A	RFL_Contig89_774	68.1
2A_part2	BS00022185_51	0
2A_part2	BS00007689_51	0.6
2A_part2	BobWhite_c10948_112	0.6
2A_part2	BS00021937_51	0.6
2A_part2	Kukri_c16094_289	0.6
2A_part2	Kukri_c7605_181	0.6
2A_part2	Kukri_c16094_799	0.6
2A_part2	Kukri_rep_c89509_83	0.6
2A_part2	Excalibur_c26527_465	1.2
2A_part2	Excalibur_c49875_479	1.2
2A_part2	IAAV881	1.2
2A_part2	Tdurum_contig28437_135	1.2
2A_part2	BS00062869_51	1.2
2A_part2	CAP8_c3129_381	1.2
2A_part2	Kukri_c89717_64	1.2
2A_part2	Kukri_rep_c95118_467	1.2
2A_part2	Tdurum_contig93604_336	1.2
2A_part2	BS00031097_51	1.2
2A_part2	tplb0030k01_447	1.7
2A_part2	wsnp_Ra_c17622_26522072	2.3
2A_part2	BobWhite_rep_c64068_213	2.8
2A_part2	Excalibur_c10018_356	2.8
2A_part2	Ku_c72620_132	2.8
2A_part2	Ra_c13654_1529	2.8
2A_part2	RAC875_c27530_860	2.8
2A_part2	RAC875_rep_c102485_606	2.8
2A_part2	Tdurum_contig66353_358	2.8
2A_part2	wsnp_Ex_c10555_17235832	2.8
2A_part2	wsnp_Ex_c14639_22695091	2.8
2A_part2	wsnp_Ku_c4045_7380115	2.8
2A_part2	BS00065245_51	2.8
2A_part2	Excalibur_c20478_641	2.8
2A_part2	Excalibur_c923_837	2.8
2A_part2	RAC875_c21013_841	2.8
2A_part2	RAC875_c21750_784	2.8
2A_part2	Ra_c2467_333	2.8
2A_part2	D_GB5Y7FA01DM80C_223	2.8
2A_part2	Ex_c36309_435	2.8
2A_part2	Excalibur_c17000_557	2.8
2A_part2	JD_c11825_1135	2.8
2A_part2	Tdurum_contig56321_232	2.8
2A_part2	wsnp_Ex_c905_1748920	2.8
2A_part2	Excalibur_c32514_247	2.8
2A_part2	Excalibur_c44834_80	2.8
2A_part2	RAC875_c6586_946	3.3
2A_part2	wsnp_Ex_c2137_4014287	3.3
2A_part2	Tdurum_contig61938_424	3.9
2A_part2	RAC875_c1706_1888	3.9
2A_part2	wsnp_Ex_c15681_24015303	27.3
2A_part2	Kukri_c37742_69	27.3
2A_part2	Tdurum_contig60205_509	27.3
2A_part2	Tdurum_contig60205_806	27.3
2A_part2	wsnp_Ex_c45_97816	27.3
2A_part2	wsnp_Ex_c45_98113	27.3
2A_part2	BS00080760_51	27.3
2A_part2	BS00011478_51	27.9
2A_part2	BS00022265_51	27.9
2A_part2	Tdurum_contig45661_684	27.9
2A_part2	Tdurum_contig93508_119	27.9
2A_part2	Tdurum_contig93508_295	27.9
2A_part2	BS00108865_51	28.4
2A_part2	Excalibur_c7665_260	28.4
2A_part2	Ku_c33884_267	28.4
2A_part2	RAC875_c104160_61	28.4
2A_part2	tplb0046b02_872	28.4
2A_part2	wsnp_JD_c2578_3489735	28.4
2A_part2	BS00009817_51	28.4
2A_part2	wsnp_Ex_c24964_34219020	28.4
2A_part2	wsnp_Ex_rep_c102390_87572532	28.4
2A_part2	RAC875_c19904_308	28.4
2B	BobWhite_c39433_450	0
2B	BobWhite_c12144_216	0
2B	BS00067280_51	0
2B	BS00099469_51	0
2B	BobWhite_c17047_268	0
2B	BS00099465_51	0
2B	Kukri_c3701_330	0
2B	Kukri_c52263_281	0
2B	RAC875_c40246_71	0
2B	Kukri_c3701_1980	0
2B	Kukri_c3701_392	0
2B	TA003428-0332	0
2B	RAC875_c5718_785	3.1
2B	BobWhite_c2963_1880	3.1
2B	Excalibur_c11409_1166	3.7
2B	Excalibur_c22838_97	3.7
2B	Excalibur_c42248_663	3.7
2B	RAC875_c25282_67	3.7
2B	Ex_c525_1401	4.2
2B	BS00022665_51	4.2
2B	Excalibur_c17250_104	4.2
2B	Excalibur_c61319_300	4.2
2B	RAC875_c34512_685	4.2
2B	RAC875_c35090_398	4.2
2B	RAC875_c50810_78	4.2
2B	RAC875_c65386_72	4.2
2B	RAC875_c8069_1709	4.2
2B	tplb0034e07_1581	4.2
2B	tplb0034e07_718	4.2
2B	CAP7_c2441_492	4.2
2B	IACX6340	4.2
2B	RAC875_c8069_1874	4.2
2B	Excalibur_c4705_660	4.2
2B	Ra_c1501_1220	4.2
2B	RAC875_c34512_493	4.2
2B	RAC875_rep_c113375_508	4.2
2B	wsnp_Ra_c1501_2991585	4.2
2B	RAC875_rep_c110962_423	4.2
2B	TA002227-1090	4.2
2B	BobWhite_c13373_250	4.2
2B	BS00061979_51	15.3
2B	BS00022126_51	17.6
2B	wsnp_Ex_c25688_34949297	18.3
2B	BS00044806_51	18.3
2B	BS00110996_51	18.3
2B	BS00076139_51	18.3
2B	Tdurum_contig93602_338	18.3
2B	Kukri_c1175_1577	18.9
2B	Kukri_c1175_873	18.9
2B	RAC875_c2504_670	18.9
2B	BobWhite_c12426_84	19.5
2B	BobWhite_c15485_590	19.5
2B	BobWhite_c5668_115	19.5
2B	BobWhite_c7145_1011	19.5
2B	BobWhite_rep_c64787_359	19.5
2B	BS00022331_51	19.5
2B	BS00043055_51	19.5
2B	BS00065556_51	19.5
2B	BS00072058_51	19.5
2B	Excalibur_c1747_429	19.5
2B	Excalibur_c1787_1271	19.5
2B	Excalibur_c1787_1301	19.5
2B	Excalibur_c18449_228	19.5
2B	Excalibur_c22179_119	19.5
2B	Excalibur_c22179_206	19.5
2B	Excalibur_c24380_843	19.5
2B	Excalibur_c25445_1061	19.5
2B	Excalibur_c25445_978	19.5
2B	Excalibur_c3524_318	19.5
2B	Excalibur_c52842_317	19.5
2B	Excalibur_c9656_170	19.5
2B	Excalibur_rep_c101263_892	19.5
2B	Excalibur_s113791_202	19.5
2B	GENE-1086_1111	19.5
2B	GENE-1273_395	19.5
2B	IAAV7308	19.5
2B	Ku_c22903_962	19.5
2B	Kukri_c22513_1780	19.5
2B	Kukri_c22903_2474	19.5
2B	Kukri_c23961_636	19.5
2B	Kukri_c2884_93	19.5
2B	Kukri_c5092_831	19.5
2B	Kukri_c52200_878	19.5
2B	Kukri_c54013_632	19.5
2B	RAC875_c10767_279	19.5
2B	RAC875_c20989_1049	19.5
2B	RAC875_c2300_1021	19.5
2B	RAC875_c39354_105	19.5
2B	RAC875_c5292_606	19.5
2B	RAC875_c63883_115	19.5
2B	RAC875_c63883_76	19.5
2B	RAC875_c6538_123	19.5
2B	RAC875_rep_c69222_996	19.5
2B	RFL_Contig5625_2578	19.5
2B	TA002014-1062	19.5
2B	Tdurum_contig10785_1669	19.5
2B	Tdurum_contig20262_440	19.5
2B	Tdurum_contig44328_448	19.5
2B	Tdurum_contig49928_424	19.5
2B	Tdurum_contig93602_268	19.5
2B	BobWhite_c31875_102	19.5
2B	Excalibur_c4748_360	19.5
2B	GENE-1018_99	19.5
2B	RFL_Contig5625_1910	19.5
2B	TA003865-0902	19.5
2B	BS00086125_51	19.5
2B	Excalibur_c41459_380	19.5
2B	Excalibur_c41459_96	19.5
2B	Excalibur_rep_c109101_115	19.5
2B	Kukri_c98858_299	19.5
2B	BobWhite_c7145_355	19.5
2B	Excalibur_c24380_353	19.5
2B	RFL_Contig5625_1069	19.5
2B	IAAV8700	19.5
2B	Tdurum_contig15156_136	19.5
2B	wsnp_Ex_c25445_34710489	19.5
2B	RAC875_c21646_1104	19.5
2B	Tdurum_contig15156_730	19.5
2B	Excalibur_c24380_444	19.5
2B	wsnp_Ex_c3740_6815132	19.5
2B	BS00066674_51	19.5
2B	BS00061974_51	19.5
2B	BobWhite_c2949_1083	19.5
2B	Excalibur_rep_c109101_51	19.5
2B	RAC875_c6538_136	19.5
2B	wsnp_Ex_c9656_15963185	19.5
2B	BS00012205_51	19.5
2B	wsnp_Ex_c18354_27181086	19.5
2B	Excalibur_c41459_69	19.5
2B	Excalibur_c30167_243	19.5
2B	BobWhite_c13736_59	19.5
2B	BobWhite_c26803_89	19.5
2B	BobWhite_c45060_188	19.5
2B	Excalibur_c1787_1037	19.5
2B	Excalibur_c841_609	19.5
2B	Kukri_c16758_443	19.5
2B	RAC875_c6538_58	19.5
2B	Tdurum_contig54649_798	19.5
2B	Excalibur_c42928_135	19.5
2B	Kukri_c56081_307	19.5
2B	RAC875_c9543_99	19.5
2B	BobWhite_c48552_673	19.5
2B	Excalibur_c42558_255	19.5
2B	Tdurum_contig54649_915	19.5
2B	Tdurum_contig51145_476	19.5
2B	RAC875_c38003_164	21.1
2B	Excalibur_rep_c108189_683	22.7
2B	Ku_c63748_1264	22.7
2B	Kukri_c63748_1453	22.7
2B	wsnp_Ex_rep_c66551_64836327	22.7
2B	wsnp_Ex_rep_c66551_64836462	22.7
2B	RAC875_c19575_84	22.7
2B	wsnp_CAP11_c3271_1608092	22.7
2B	tplb0058j01_762	23.3
2B	BS00002660_51	23.8
2B	BS00064153_51	23.8
2B	Excalibur_c1986_439	23.8
2B	Excalibur_rep_c112367_293	23.8
2B	Kukri_c3067_398	23.8
2B	RFL_Contig772_2612	23.8
2B	BS00011149_51	23.8
2B	BS00038498_51	23.8
2B	Kukri_c45103_371	23.8
2B	Tdurum_contig29563_257	30.5
2B	Tdurum_contig29563_183	30.5
2B	IACX5750	32
2B	BS00003613_51	32
2B	Tdurum_contig28712_225	32
2B	BobWhite_c2988_493	37.4
2B	BobWhite_c2988_2161	37.4
2B	BobWhite_rep_c64429_422	37.4
2B	BobWhite_rep_c64429_660	37.4
2B	BobWhite_rep_c64649_131	37.4
2B	Ex_c14755_1362	37.4
2B	wsnp_Ra_c19083_28215239	37.4
2B	BobWhite_c2988_421	37.4
2B	Ex_c14755_1390	37.4
2B	Kukri_c26288_419	61
2B	Tdurum_contig54704_176	61
2B	Excalibur_c6502_397	65.2
2B	RAC875_c34516_70	65.2
2B	Excalibur_c25234_143	65.8
2B	BobWhite_c10578_272	65.8
2B	Tdurum_contig27976_414	65.8
2B	BobWhite_c11739_325	65.8
2B	BobWhite_c31129_60	68
2B	Kukri_rep_c117487_285	68
2B	wsnp_Ex_rep_c70571_69488416	68
2B	GENE-0647_106	68
2B	Ku_c5725_892	68
2B	RAC875_c95948_614	68
2B	Tdurum_contig30680_120	68
2B	Tdurum_contig42636_1245	68
2B	Tdurum_contig42636_995	68
2B	IAAV7537	68
2B	Ku_c21663_1390	68
2B	RAC875_c24914_423	68
2B	BobWhite_c44986_217	68.6
2B	Kukri_c59585_560	68.6
2B	Tdurum_contig48451_434	68.6
2B	wsnp_Ex_c6099_10674508	68.6
2B	wsnp_Ex_c66052_64232430	68.6
2B	wsnp_Ra_c8489_14382125	68.6
2B	Kukri_c2565_1405	68.6
2B	Kukri_rep_c101093_572	68.6
2B	RAC875_c22619_364	68.6
2B	wsnp_Ex_c6099_10674406	68.6
2B	Tdurum_contig5056_173	68.6
2B	Kukri_c25843_669	69.1
2B	Kukri_c44_1476	69.1
2B	Kukri_c44_1704	69.1
2B	Kukri_rep_c69288_529	69.1
2B	RAC875_rep_c119905_116	69.1
2B	RAC875_rep_c99492_65	69.1
2B	TA001146-1869	69.1
2B	RAC875_c6751_609	69.1
2B	Kukri_c62277_80	69.1
2B	Excalibur_c6097_2208	69.1
2B	Tdurum_contig74936_387	69.1
2B	CAP12_rep_c5926_115	69.1
2B	CAP12_rep_c5926_51	69.1
2B	Excalibur_rep_c101660_546	69.1
2B	Kukri_c43403_346	69.1
2B	RAC875_c38941_230	69.1
2B	TA005827-0874	69.1
2B	Tdurum_contig19415_271	69.1
2B	Tdurum_contig29620_125	69.1
2B	Tdurum_contig7526_301	69.1
2B	Excalibur_c27557_381	69.1
2B	Kukri_c43403_594	69.1
2B	RAC875_c104148_77	69.1
2B	Tdurum_contig11350_827	69.1
2B	Tdurum_contig18901_188	69.1
2B	D_contig36671_269	69.1
2B	Excalibur_c53027_302	69.1
2B	Excalibur_c53027_323	69.1
2B	Excalibur_c7136_1260	69.1
2B	Excalibur_c7136_823	69.1
2B	Jagger_c2273_166	69.1
2B	Kukri_c12616_844	69.1
2B	Kukri_c17483_568	69.1
2B	Kukri_c27574_725	69.1
2B	Kukri_c29272_363	69.1
2B	Kukri_c43403_412	69.1
2B	RAC875_c8780_441	69.1
2B	Tdurum_contig11350_629	69.1
2B	Tdurum_contig29620_285	69.1
2B	wsnp_JD_c3732_4781170	69.1
2B	wsnp_Ku_c23305_33210628	69.1
2B	wsnp_Ku_c23305_33210841	69.1
2B	Excalibur_c7136_799	69.1
2B	Jagger_c8098_88	69.1
2B	Tdurum_contig61293_131	69.1
2B	Kukri_c67627_393	69.1
2B	wsnp_Ku_c34759_44069854	69.1
2B	RAC875_c46516_443	69.1
2B	Kukri_c12616_353	69.1
2B	Tdurum_contig29620_207	69.1
2B	wsnp_Ku_c31_62657	69.1
2B	Tdurum_contig74936_456	69.1
2B	GENE-1741_103	70.2
2B	IAAV1101	70.2
2B	Ku_c68678_924	70.2
2B	JD_c11869_1297	70.2
2B	Excalibur_rep_c68899_191	70.2
2B	Tdurum_contig47202_1699	70.2
2B	RFL_Contig996_350	70.8
2B	RFL_Contig996_818	70.8
2B	BobWhite_c30112_275	71.9
2B	BS00103461_51	71.9
2B	Excalibur_c17633_111	71.9
2B	Excalibur_c25430_183	71.9
2B	Excalibur_c27716_544	71.9
2B	Excalibur_c43482_141	71.9
2B	GENE-1246_417	71.9
2B	Kukri_c1016_1123	71.9
2B	Kukri_c15043_326	71.9
2B	Kukri_c5904_80	71.9
2B	Kukri_c66123_88	71.9
2B	Kukri_c67276_103	71.9
2B	RAC875_c11609_62	71.9
2B	RAC875_c16009_223	71.9
2B	RAC875_c26415_350	71.9
2B	RAC875_c3302_1411	71.9
2B	Tdurum_contig36804_220	71.9
2B	Tdurum_contig36804_98	71.9
2B	Tdurum_contig59780_988	71.9
2B	Tdurum_contig62852_592	71.9
2B	Tdurum_contig68806_537	71.9
2B	Tdurum_contig68806_677	71.9
2B	Excalibur_c29769_81	71.9
2B	Kukri_c49522_254	71.9
2B	Kukri_c49522_313	71.9
2B	Tdurum_contig62852_302	71.9
2B	Tdurum_contig62852_538	71.9
2B	wsnp_Ex_c741_1456698	71.9
2B	BS00029713_51	71.9
2B	RFL_Contig2231_346	71.9
2B	RFL_Contig4542_1281	71.9
2B	Tdurum_contig32621_437	71.9
2B	Tdurum_contig81323_527	71.9
2B	Tdurum_contig82821_324	71.9
2B	tplb0045o20_1168	71.9
2B	tplb0045o20_699	71.9
2B	wsnp_Ex_c5239_9272511	71.9
2B	wsnp_JG_c609_370792	71.9
2B	Kukri_c4790_923	71.9
2B	Tdurum_contig1653_190	71.9
2B	Tdurum_contig81917_141	71.9
2B	BS00038218_51	71.9
2B	BS00071690_51	71.9
2B	BS00043099_51	71.9
2B	Kukri_c4790_154	71.9
2B	Kukri_c67276_76	71.9
2B	Excalibur_rep_c67391_476	71.9
2B	BS00038217_51	71.9
2B	RAC875_c76533_442	71.9
2B	BobWhite_c40418_289	71.9
2B	RFL_Contig2231_1297	71.9
2B	Tdurum_contig68806_321	71.9
2B	BobWhite_c5511_323	71.9
2B	Tdurum_contig7800_228	71.9
2B	BS00079213_51	71.9
2B	wsnp_JD_c12687_12877994	71.9
2B	BobWhite_c10238_127	72.4
2B	RAC875_c52566_447	72.4
2B	wsnp_Ex_c269_518324	72.4
2B	BobWhite_c6166_319	72.4
2B	wsnp_Ex_c269_517710	72.4
2B	Kukri_c4632_115	72.4
2B	wsnp_Ex_c7738_13195349	72.4
2B	Ku_c4042_576	72.4
2B	BS00014345_51	72.4
2B	BS00022969_51	72.4
2B	IAAV980	72.4
2B	BobWhite_c38833_197	72.4
2B	GENE-0767_62	72.4
2B	wsnp_JD_c20720_18369335	72.4
2B	GENE-1365_16	72.4
2B	Kukri_c51619_265	72.4
2B	wsnp_Ra_c11493_18637928	72.4
2B	D_GBF1XID02GVTKX_76	72.4
2B	Kukri_c32247_293	72.4
2B	RAC875_c58652_80	72.4
2B	wsnp_BM140364B_Ta_2_3	72.4
2B	wsnp_Ex_c31274_40086873	72.4
2B	Ra_c107358_279	72.4
2B	RAC875_c52566_551	72.4
2B	BS00014923_51	72.4
2B	JD_c10238_435	72.4
2B	Kukri_c20247_524	72.4
2B	Kukri_c24586_1089	72.4
2B	Tdurum_contig42214_1195	72.4
2B	RAC875_c21378_474	72.4
2B	RFL_Contig1633_304	72.4
2B	wsnp_BM140364B_Ta_2_1	72.4
2B	BobWhite_c22301_230	73
2B	BS00098490_51	73
2B	Excalibur_c10056_1661	73
2B	Excalibur_c13339_561	73
2B	Tdurum_contig12660_192	73
2B	wsnp_RFL_Contig1074_103556	73
2B	BobWhite_c45336_130	73
2B	BobWhite_c45336_321	73
2B	BobWhite_c48532_527	73
2B	Excalibur_rep_c102657_575	73
2B	Kukri_c16760_1427	73
2B	Kukri_c40953_658	73
2B	Kukri_c53318_204	73
2B	RAC875_rep_c110493_512	73
2B	Tdurum_contig98206_211	73
2B	wsnp_Ex_rep_c67257_65786614	73
2B	wsnp_Ku_c11665_18999583	73
2B	Kukri_c36756_316	73
2B	RAC875_c79857_301	73
2B	Ra_c106376_879	73
2B	RAC875_rep_c112008_519	73
2B	wsnp_BE499478B_Ta_2_1	73
2B	BobWhite_c2280_82	73.5
2B	Excalibur_c6876_560	73.5
2B	Ra_c2110_494	73.5
2B	Ra_c2110_805	73.5
2B	RAC875_c14105_66	73.5
2B	RAC875_c38625_105	73.5
2B	RFL_Contig1385_1575	73.5
2B	RFL_Contig3604_962	73.5
2B	tplb0021c10_951	73.5
2B	GENE-1196_146	73.5
2B	RAC875_c31252_173	73.5
2B	RFL_Contig1385_326	73.5
2B	wsnp_CAP8_c630_456418	73.5
2B	RAC875_c11207_1028	73.5
2B	Kukri_c9387_372	73.5
2B	Excalibur_c6876_523	73.5
2B	wsnp_Ku_c4507_8157580	73.5
2B	GENE-4359_102	73.5
2B	Ra_c2110_1660	73.5
2B	wsnp_BF202681B_Ta_2_2	73.5
2B	wsnp_CAP11_rep_c8700_3756682	73.5
2B	RAC875_c2110_117	73.5
2B	Kukri_c9387_112	73.5
2B	wsnp_BE445242B_Ta_2_1	73.5
2B	Excalibur_c41401_317	73.5
2B	wsnp_CAP12_rep_c4678_2134259	73.5
2B	BobWhite_c662_148	74.1
2B	Excalibur_c21882_599	74.1
2B	IAAV539	74.1
2B	IAAV7129	74.1
2B	Tdurum_contig62595_466	74.1
2B	Tdurum_contig65756_350	74.1
2B	Tdurum_contig99313_288	74.1
2B	wsnp_Ex_c27867_37030045	74.1
2B	wsnp_Ex_c27867_37030229	74.1
2B	wsnp_Ex_rep_c106004_90240692	74.1
2B	D_GA8KES402HPK9H_258	74.1
2B	IAAV6156	74.1
2B	RAC875_c47353_350	74.1
2B	wsnp_Ex_c13351_21042379	74.1
2B	RFL_Contig1139_602	74.1
2B	Tdurum_contig10994_617	74.1
2B	tplb0031k24_254	74.1
2B	IAAV4434	74.1
2B	Ku_c103035_323	74.1
2B	BS00022940_51	74.1
2B	Tdurum_contig18197_86	74.1
2B	wsnp_Ra_c16822_25566950	74.1
2B	RFL_Contig1483_1765	74.1
2B	wsnp_Ku_c13905_22034406	74.1
2B	Tdurum_contig92963_204	74.1
2B	RFL_Contig1139_817	74.1
2B	Tdurum_contig71387_65	74.1
2B	BS00087793_51	74.1
2B	BS00073426_51	74.7
2B	BS00092273_51	74.7
2B	Excalibur_rep_c106124_239	74.7
2B	GENE-1389_59	74.7
2B	IACX1412	74.7
2B	Kukri_c15359_254	74.7
2B	RAC875_c43790_242	74.7
2B	wsnp_JD_c767_1143876	74.7
2B	Kukri_c22200_1171	74.7
2B	wsnp_Ex_c9248_15372536	74.7
2B	Excalibur_c45094_602	74.7
2B	BS00040251_51	74.7
2B	Excalibur_c11863_289	74.7
2B	GENE-0724_612	74.7
2B	BS00092275_51	74.7
2B	Tdurum_contig76426_861	74.7
2B	wsnp_BE399688B_Ta_2_1	74.7
2B	wsnp_Ex_c45094_50985067	74.7
2B	GENE-1147_486	74.7
2B	GENE-1389_396	74.7
2B	JD_c767_567	74.7
2B	Ra_c4397_542	74.7
2B	wsnp_Ex_c30_66389	74.7
2B	BS00070091_51	75.3
2B	BS00064626_51	76.4
2B	Ex_c54704_807	76.4
2B	wsnp_CAP11_rep_c9018_3888047	76.4
2B	wsnp_JD_c13359_13373795	76.4
2B	Excalibur_c83705_247	76.4
2B	IACX2953	76.4
2B	wsnp_Ex_c62844_62315607	76.4
2B	wsnp_Ex_c22018_31193171	76.4
2B	BS00031318_51	76.4
2B	GENE-0330_458	76.4
2B	BS00040959_51	76.4
2B	BS00035894_51	76.4
2B	BobWhite_c7390_286	76.9
2B	Excalibur_c35936_145	76.9
2B	IAAV4497	76.9
2B	Excalibur_c16743_171	76.9
2B	Kukri_rep_c102367_278	76.9
2B	wsnp_Ex_c2560_4764402	76.9
2B	Ku_c12755_686	76.9
2B	Kukri_c12755_1364	76.9
2B	RAC875_c32503_241	76.9
2B	wsnp_Ex_c5943_10422207	76.9
2B	BS00031814_51	76.9
2B	Kukri_rep_c113077_284	76.9
2B	wsnp_Ex_c56417_58543388	76.9
2B	RAC875_c32503_134	76.9
2B	IAAV2018	76.9
2B	Kukri_c53629_239	76.9
2B	wsnp_Ex_c16582_25102216	76.9
2B	BS00043103_51	77.5
2B	Excalibur_c24033_1170	77.5
2B	Excalibur_c47286_281	77.5
2B	RAC875_c50245_540	77.5
2B	TA001322-1176	77.5
2B	tplb0026l14_266	77.5
2B	wsnp_Ex_c33246_41764093	77.5
2B	wsnp_Ku_c18923_28319203	77.5
2B	BobWhite_c10331_517	77.5
2B	IAAV5331	77.5
2B	Kukri_c42244_809	77.5
2B	Excalibur_c44495_105	77.5
2B	IAAV1903	77.5
2B	Kukri_c10054_567	77.5
2B	Kukri_rep_c94009_116	77.5
2B	wsnp_Ex_rep_c101906_87187119	77.5
2B	wsnp_JD_c6350_7517130	77.5
2B	wsnp_Ku_c27759_37702654	77.5
2B	BobWhite_c948_52	77.5
2B	wsnp_CAP7_c402_217331	77.5
2B	BS00091007_51	77.5
2B	Kukri_c43440_601	77.5
2B	Kukri_c9281_71	77.5
2B	Kukri_c39230_362	77.5
2B	RAC875_c16697_1415	77.5
2B	Ex_c29080_324	77.5
2B	Ku_c4777_2494	77.5
2B	wsnp_Ex_c51461_55394646	77.5
2B	wsnp_CAP8_rep_c6230_2943068	78
2B	wsnp_BE445278B_Ta_2_3	78
2B	BS00066119_51	78
2B	wsnp_BE445278B_Ta_2_1	78
2B	RAC875_c57901_354	78
2B	wsnp_CAP11_c5474_2542512	78
2B	wsnp_Ex_rep_c71116_69944350	78
2B	Excalibur_c90811_88	78
2B	Kukri_c32980_552	78
2B	Kukri_c32980_680	78
2B	Kukri_c52384_196	78
2B	Kukri_rep_c69267_496	78
2B	wsnp_CAP8_c1240_753371	78
2B	wsnp_Ra_c2842_5399988	78
2B	CAP8_c5800_150	78
2B	RAC875_c12968_1526	78
2B	RAC875_c3691_1428	78
2B	RAC875_rep_c71760_57	78
2B	wsnp_CAP8_rep_c4147_2032009	78
2B	CAP7_c7349_21	78
2B	CAP8_c3982_23	78
2B	Excalibur_c15696_737	78
2B	wsnp_CAP11_c5240_2436441	78
2B	wsnp_CAP11_c5474_2542616	78
2B	wsnp_CAP7_rep_c7349_3284058	78
2B	wsnp_CAP8_rep_c5599_2654989	78
2B	BobWhite_c8113_532	78
2B	Jagger_c9472_305	78
2B	Kukri_rep_c84808_109	78
2B	wsnp_Ex_c7003_12065642	78
2B	D_GDS7LZN02HZNCY_321	78
2B	BS00007901_51	78
2B	GENE-0968_155	79.3
2B	BS00075410_51	79.3
2B	BS00030405_51	79.3
2B	Excalibur_c15510_190	79.3
2B	Excalibur_c584_726	79.3
2B	BS00030090_51	79.3
2B	Tdurum_contig42226_2355	79.9
2B	Ex_c66545_1078	79.9
2B	Ra_c6266_140	79.9
2B	Kukri_c2507_962	79.9
2B	wsnp_Ex_c5238_9271937	79.9
2B	JD_c22970_858	79.9
2B	wsnp_JD_c9251_10121113	79.9
2B	wsnp_Ex_c28243_37383894	79.9
2B	wsnp_Ku_c47082_53641298	79.9
2B	Excalibur_c3869_427	79.9
2B	Kukri_c17888_243	79.9
2B	RAC875_c21237_1064	79.9
2B	RAC875_c21237_166	79.9
2B	RAC875_rep_c108797_110	79.9
2B	RAC875_rep_c73058_116	79.9
2B	tplb0061j23_365	79.9
2B	wsnp_CAP11_rep_c4105_1940985	79.9
2B	wsnp_Ex_c29434_38471452	79.9
2B	wsnp_Ex_rep_c66700_65028839	79.9
2B	CAP8_c3701_331	79.9
2B	Kukri_rep_c91092_204	79.9
2B	Kukri_c10017_833	79.9
2B	Kukri_c47082_109	79.9
2B	Kukri_rep_c91092_553	79.9
2B	Kukri_rep_c91092_72	79.9
2B	Tdurum_contig100733_89	79.9
2B	BobWhite_c12732_205	79.9
2B	CAP12_c6259_236	79.9
2B	BobWhite_rep_c50998_607	79.9
2B	CAP12_c6259_207	79.9
2B	Kukri_rep_c107053_779	79.9
2B	tplb0038i24_1548	79.9
2B	wsnp_CAP11_c1956_1045077	79.9
2B	wsnp_CAP11_rep_c4105_1941066	79.9
2B	IAAV3255	79.9
2B	wsnp_Ex_c9805_16183499	79.9
2B	wsnp_Ex_rep_c66524_64799194	79.9
2B	wsnp_Ex_c51661_55531646	79.9
2B	wsnp_Ex_c20529_29609310	79.9
2B	RAC875_c60230_122	79.9
2B	Jagger_c7212_85	79.9
2B	Excalibur_c60716_53	79.9
2B	RAC875_c400_962	79.9
2B	wsnp_CAP11_c307_255609	79.9
2B	wsnp_Ex_c5363_9482943	79.9
2B	wsnp_Ex_rep_c108679_91802578	79.9
2B	wsnp_Ku_c52199_57246606	79.9
2B	BobWhite_c13066_776	79.9
2B	Ex_c7628_2392	79.9
2B	IAAV1743	79.9
2B	Ku_c65484_365	79.9
2B	Kukri_rep_c107732_99	79.9
2B	Kukri_rep_c70962_1545	79.9
2B	tplb0034a02_1566	79.9
2B	wsnp_Ex_c16970_25563701	79.9
2B	wsnp_Ex_c16988_25586811	79.9
2B	wsnp_Ex_c21991_31162645	79.9
2B	wsnp_Ex_c3386_6217645	79.9
2B	wsnp_Ex_c51661_55533018	79.9
2B	wsnp_Ex_rep_c66524_64799410	79.9
2B	wsnp_Ex_rep_c69465_68405569	79.9
2B	wsnp_Ex_rep_c69928_68889568	79.9
2B	wsnp_JD_c21530_18862705	79.9
2B	wsnp_JD_c32007_24763860	79.9
2B	wsnp_Ku_rep_c83117_78896856	79.9
2B	BobWhite_c1654_440	79.9
2B	BobWhite_c27675_201	79.9
2B	Kukri_c22216_846	79.9
2B	Kukri_c26645_254	79.9
2B	Kukri_c57399_314	79.9
2B	RAC875_c87421_408	79.9
2B	tplb0038f13_1219	79.9
2B	wsnp_Ex_c19819_28826877	79.9
2B	wsnp_Ex_c19819_28827344	79.9
2B	wsnp_Ex_c26375_35620271	79.9
2B	wsnp_Ex_c4423_7960221	79.9
2B	wsnp_Ex_rep_c69340_68274022	79.9
2B	wsnp_JD_c3166_4159751	79.9
2B	wsnp_Ku_rep_c71678_71421327	79.9
2B	BobWhite_c3693_85	79.9
2B	D_contig15569_207	79.9
2B	Excalibur_c33079_199	79.9
2B	Excalibur_c8457_1162	79.9
2B	Excalibur_rep_c106537_63	79.9
2B	Excalibur_rep_c107546_206	79.9
2B	Excalibur_rep_c111672_114	79.9
2B	IAAV8980	79.9
2B	Ku_c14053_772	79.9
2B	Ku_c3858_1078	79.9
2B	Kukri_c110148_53	79.9
2B	Kukri_c42289_502	79.9
2B	RAC875_c85261_84	79.9
2B	RAC875_c9122_395	79.9
2B	wsnp_BE403506B_Ta_1_2	79.9
2B	wsnp_CAP11_c1436_808089	79.9
2B	wsnp_Ex_c18750_27627600	79.9
2B	wsnp_Ex_c3386_6217891	79.9
2B	wsnp_Ex_c45595_51343969	79.9
2B	wsnp_Ex_c52405_56014689	79.9
2B	wsnp_Ex_c8641_14485630	79.9
2B	wsnp_Ex_rep_c103248_88252209	79.9
2B	wsnp_Ex_rep_c103248_88252281	79.9
2B	wsnp_Ex_rep_c66524_64798744	79.9
2B	wsnp_Ex_rep_c69928_68889412	79.9
2B	wsnp_JD_c21530_18862386	79.9
2B	wsnp_Ku_c6183_10867720	79.9
2B	wsnp_Ku_rep_c107413_92888678	79.9
2B	wsnp_RFL_Contig3304_3372802	79.9
2B	Tdurum_contig12176_1049	79.9
2B	wsnp_Ex_c1541_2943791	79.9
2B	Kukri_rep_c70536_597	79.9
2B	Excalibur_c16019_419	79.9
2B	wsnp_Ex_c7947_13490335	79.9
2B	wsnp_Ex_c47661_52802548	79.9
2B	wsnp_BE488220B_Ta_1_1	79.9
2B	BS00062485_51	79.9
2B	wsnp_Ex_c7947_13490279	79.9
2B	RAC875_c10704_67	79.9
2B	Kukri_c9600_1029	79.9
2B	Excalibur_rep_c108277_248	79.9
2B	Excalibur_c47833_360	79.9
2B	Kukri_c5609_565	79.9
2B	wsnp_Ex_c4218_7618252	79.9
2B	wsnp_Ex_c6295_10967631	79.9
2B	Kukri_c46339_441	79.9
2B	Excalibur_c23932_948	79.9
2B	CAP11_c3073_159	79.9
2B	CAP7_c2854_46	79.9
2B	IAAV3295	79.9
2B	Kukri_c22318_315	79.9
2B	TA001505-1171	79.9
2B	wsnp_Ex_c9133_15198596	79.9
2B	BobWhite_c11800_96	79.9
2B	CAP8_c621_57	79.9
2B	Excalibur_c10615_592	79.9
2B	Excalibur_c4159_1134	79.9
2B	Excalibur_c48957_395	79.9
2B	Excalibur_c85610_72	79.9
2B	IAAV3148	79.9
2B	Kukri_c11850_1711	79.9
2B	Kukri_c3096_1411	79.9
2B	Kukri_c50069_1020	79.9
2B	Kukri_c59378_464	79.9
2B	Kukri_c673_452	79.9
2B	Kukri_c91621_319	79.9
2B	Kukri_c9197_1341	79.9
2B	RAC875_c52617_595	79.9
2B	RFL_Contig341_573	79.9
2B	Tdurum_contig42466_1676	79.9
2B	wsnp_CAP7_c193_107526	79.9
2B	wsnp_Ex_c11904_19091967	79.9
2B	wsnp_Ex_c37611_45330886	79.9
2B	wsnp_Ex_c37950_45589555	79.9
2B	wsnp_Ex_c3839_6981725	79.9
2B	wsnp_Ex_c40726_47723984	79.9
2B	wsnp_Ex_c4334_7816096	79.9
2B	wsnp_Ex_c52458_56049703	79.9
2B	wsnp_Ex_c7347_12594158	79.9
2B	wsnp_Ex_c7347_12594320	79.9
2B	wsnp_JD_c2631_3548229	79.9
2B	wsnp_Ku_rep_c100990_88230610	79.9
2B	BobWhite_rep_c48743_625	79.9
2B	CAP8_c1655_298	79.9
2B	Excalibur_c46024_97	79.9
2B	Excalibur_c4709_576	79.9
2B	Excalibur_c60255_473	79.9
2B	IAAV259	79.9
2B	IACX1028	79.9
2B	Ku_c46339_317	79.9
2B	Kukri_c33782_106	79.9
2B	Kukri_c34231_167	79.9
2B	Kukri_c4360_1755	79.9
2B	Kukri_c51050_444	79.9
2B	Kukri_c6787_2040	79.9
2B	Kukri_c683_1401	79.9
2B	Kukri_c691_3187	79.9
2B	Kukri_c8821_957	79.9
2B	Kukri_rep_c100990_597	79.9
2B	Kukri_rep_c69962_1081	79.9
2B	RAC875_c101453_216	79.9
2B	RAC875_c3102_2050	79.9
2B	RFL_Contig3353_125	79.9
2B	Tdurum_contig29973_137	79.9
2B	Tdurum_contig34143_327	79.9
2B	wsnp_Ex_c10279_16851747	79.9
2B	wsnp_Ex_c1548_2961101	79.9
2B	wsnp_Ex_c20367_29431681	79.9
2B	wsnp_Ex_c2497_4666526	79.9
2B	wsnp_Ex_c42447_49025091	79.9
2B	wsnp_Ex_c43212_49594902	79.9
2B	wsnp_Ex_c52240_55911010	79.9
2B	wsnp_Ku_c33652_43115283	79.9
2B	wsnp_Ku_c673_1393449	79.9
2B	wsnp_Ku_c691_1429483	79.9
2B	wsnp_Ku_c691_1430065	79.9
2B	wsnp_Ra_c28444_37905400	79.9
2B	BobWhite_c10453_396	79.9
2B	BobWhite_c13455_112	79.9
2B	BobWhite_c3757_55	79.9
2B	BobWhite_rep_c48743_691	79.9
2B	Excalibur_c9133_351	79.9
2B	Excalibur_rep_c104954_576	79.9
2B	IACX217	79.9
2B	Ku_c14843_504	79.9
2B	Kukri_c11488_874	79.9
2B	Kukri_c38850_1476	79.9
2B	Kukri_c691_504	79.9
2B	RAC875_c19043_841	79.9
2B	RAC875_c20366_376	79.9
2B	RAC875_c20950_461	79.9
2B	RAC875_rep_c111100_447	79.9
2B	Tdurum_contig42297_4458	79.9
2B	wsnp_Ex_c14735_22823373	79.9
2B	wsnp_Ex_c22693_31898036	79.9
2B	wsnp_Ex_c2905_5358140	79.9
2B	wsnp_Ex_c482_957514	79.9
2B	wsnp_Ku_c13756_21844262	79.9
2B	wsnp_Ku_c22272_32093892	79.9
2B	wsnp_Ra_c4746_8540731	79.9
2B	Ra_c6266_136	80.5
2B	Kukri_c49219_76	80.5
2B	wsnp_Ex_rep_c104478_89183627	80.5
2B	RAC875_c4165_2557	81.2
2B	RAC875_c63112_460	82.8
2B	Excalibur_c20647_643	82.8
2B	Tdurum_contig20589_247	82.8
2B	BS00091671_51	82.8
2B	Kukri_c22419_541	82.8
2B	TA004199-0831	82.8
2B	tplb0040e02_1293	82.8
2B	CAP11_c6433_403	83.4
2B	RFL_Contig1533_1345	83.4
2B	BobWhite_c6472_601	83.4
2B	BobWhite_c892_73	83.4
2B	CAP11_c3756_77	83.4
2B	Excalibur_s105547_175	83.4
2B	Excalibur_c18809_370	83.4
2B	BS00066546_51	83.4
2B	Kukri_c5711_112	83.4
2B	Excalibur_c54327_215	83.4
2B	Kukri_c5121_1925	83.4
2B	RAC875_c30936_318	83.4
2B	RAC875_c56101_368	83.4
2B	Tdurum_contig52063_1077	83.4
2B	wsnp_Ex_c22946_32163010	83.4
2B	wsnp_Ku_rep_c73313_72887199	83.4
2B	Excalibur_c41356_1047	83.4
2B	Excalibur_c58566_284	83.4
2B	Kukri_c27713_131	83.4
2B	Kukri_c6830_572	83.4
2B	Ra_c6700_406	83.4
2B	RAC875_c20628_111	83.4
2B	RFL_Contig356_812	83.4
2B	Tdurum_contig19413_656	83.4
2B	wsnp_Ex_c51352_55323092	83.4
2B	CAP11_c2947_204	83.4
2B	CAP7_c3814_303	83.4
2B	Excalibur_c5691_2088	83.4
[truncated: 4,139 more rows]

## Sheet: Vesper x Lillian
Chromosome	Marker	Position
1A	Excalibur_c1358_794	0
1A	Kukri_c5715_141	8.05951
1A	Kukri_c24962_123	10.2653
1A	BS00108090_51	10.2653
1A	wsnp_Ex_c17884_26647833	10.2653
1A	Excalibur_c97691_225	11.3682
1A	RAC875_c5831_1486	11.3682
1A	Kukri_c92306_132	12.0469
1A	RAC875_c10387_685	16.8826
1A	BobWhite_c685_1231	17.3067
1A	Excalibur_c42185_156	17.9854
1A	BS00101392_51	18.3248
1A	BobWhite_c48447_529	18.3248
1A	RAC875_c67106_97	18.3248
1A	Kukri_c35451_857	18.3248
1A	Excalibur_c22240_938	18.9187
1A	IACX9458	18.9187
1A	wsnp_Ex_c1137_2182795	18.9187
1A	RAC875_c7031_488	19.258
1A	RAC875_c85031_525	21.5486
1A	RFL_Contig1118_65	21.8031
1A	tplb0036l23_696	21.8031
1A	BobWhite_c1890_712	21.8031
1A	RFL_Contig1118_1073	21.8031
1A	BS00077492_51	22.1425
1A	BS00110358_51	22.1425
1A	IACX1592	42.8427
1A	Excalibur_c7237_1208	44.2849
1A	RAC875_rep_c111911_116	44.6243
1A	RAC875_c14066_452	44.6243
1A	Excalibur_c7237_1084	44.6243
1A	Kukri_c7579_559	44.6243
1A	RAC875_c10090_963	44.6243
1A	BS00029346_51	45.5575
1A	RFL_Contig5090_1510	46.4907
1A	wsnp_CAP12_c2438_1180601	46.83
1A	RAC875_c826_2186	47.4239
1A	TA003773-0807	47.4239
1A	BS00012210_51	47.4239
1A	IAAV5652	47.4239
1A	RAC875_c89908_105	48.0177
1A	Excalibur_c46833_204	48.3571
1A	wsnp_BE490041A_Ta_2_1	48.3571
1A	RAC875_rep_c104986_200	50.2235
1A	wsnp_Ex_c12117_19381493	50.5629
1A	wsnp_Ex_c12117_19381492	50.5629
1A	Ra_c56967_900	50.5629
1A	BS00048892_51	57.265
1A	RAC875_c41113_109	57.6892
1A	wsnp_Ex_c44049_50205904	58.8769
1A	Excalibur_c55370_192	61.8462
1A	BS00062965_51	64.3064
1A	Ex_c17168_1216	65.579
1A	BS00022625_51	68.0393
1A	RAC875_c46269_387	70.3299
1A	wsnp_BE445121A_Ta_1_8	70.6692
1A	wsnp_Ex_rep_c66980_65419811	70.6692
1A	IAAV2888	70.6692
1A	Ex_c68770_506	71.6024
1A	IAAV814	72.2811
1A	wsnp_Ex_c111741_93530669	72.2811
1A	Tdurum_contig28369_190	72.7053
1A	wsnp_Ku_rep_c107796_93118214	72.7053
1A	wsnp_Ex_c24686_33942264	72.7053
1A	Ex_c60135_528	72.7053
1A	wsnp_Ex_c29914_38896441	72.7053
1A	wsnp_Ex_c2181_4089639	72.7053
1A	wsnp_Ex_c31525_40302140	72.7053
1A	Kukri_c24897_140	72.7053
1A	IAAV3306	72.7053
1A	wsnp_Ex_rep_c103028_88077819	72.7053
1A	wsnp_RFL_Contig2185_1520256	72.7053
1A	Ex_c29914_480	72.7053
1A	BobWhite_c18773_75	72.7053
1A	wsnp_Ex_c3253_5994376	72.9598
1A	wsnp_Ex_c24686_33941368	72.9598
1A	RAC875_c37183_331	72.9598
1A	wsnp_Ex_c31525_40302747	72.9598
1A	Ra_c5696_1556	72.9598
1A	RAC875_c19348_713	72.9598
1A	Kukri_c4099_321	72.9598
1A	wsnp_Ex_c2181_4089788	72.9598
1A	wsnp_Ex_c2749_5091813	72.9598
1A	IAAV1463	72.9598
1A	BobWhite_c34661_208	73.5537
1A	wsnp_Ex_c2389_4477880	73.9779
1A	Ku_c2449_578	73.9779
1A	CAP8_c4610_292	77.541
1A	Kukri_rep_c96140_621	77.7955
1A	RAC875_c9833_297	77.7955
1A	BobWhite_c4942_140	78.7287
1A	Excalibur_c65227_444	79.6619
1A	GENE-0283_330	79.6619
1A	BS00022156_51	81.1042
1A	IAAV4916	81.1042
1A	wsnp_Ex_c15188_23387754	81.1042
1A	BS00021730_51	81.1042
1A	TA001042-0912	81.1042
1A	RFL_Contig5699_1155	81.698
1A	wsnp_Ex_c15170_23366110	82.7161
1A	wsnp_Ex_c6020_10548131	83.3948
1A	wsnp_Ex_c3567_6526582	83.3948
1A	wsnp_Ra_c26956_36503468	83.3948
1A	Ra_c12999_321	83.3948
1A	wsnp_Ex_c26800_36025427	83.7341
1A	Ex_c3567_1048	83.7341
1A	wsnp_Ex_c26800_36025663	83.7341
1A	BS00028874_51	83.7341
1A	Excalibur_c35312_109	83.7341
1A	Excalibur_c27500_469	83.7341
1A	Ex_c23451_720	83.7341
1A	BS00110039_51	83.7341
1A	Excalibur_c34268_81	83.7341
1A	wsnp_Ex_c15852_24239968	83.7341
1A	IAAV3998	83.7341
1A	wsnp_CAP11_c3968_1874257	83.7341
1A	BS00026015_51	83.7341
1A	BS00010287_51	83.7341
1A	BS00077815_51	83.7341
1A	RAC875_rep_c72774_131	83.7341
1A	wsnp_Ex_rep_c66318_64485410	83.7341
1A	BS00022201_51	84.328
1A	Tdurum_contig10996_2485	84.6673
1A	BobWhite_c46349_402	85.0067
1A	Tdurum_contig43360_1592	85.2612
1A	BS00084428_51	85.2612
1A	IACX10924	85.2612
1A	Excalibur_c62832_446	85.2612
1A	RAC875_c41581_176	85.2612
1A	wsnp_Ex_c2178_4086161	85.2612
1A	GENE-0572_334	85.2612
1A	IACX542	85.2612
1A	RAC875_c10506_434	85.2612
1A	IACX9106	85.6005
1A	BS00066549_51	86.2792
1A	wsnp_Ra_c6474_11298812	86.6186
1A	BS00011835_51	86.6186
1A	Kukri_c362_151	86.6186
1A	BS00062969_51	86.6186
1A	Kukri_c28532_103	86.6186
1A	Excalibur_s107771_77	86.6186
1A	IAAV3552	86.6186
1A	Excalibur_rep_c88290_94	86.6186
1A	TA004365-0417	86.6186
1A	GENE-0405_237	86.6186
1A	wsnp_RFL_Contig373_3974834	86.6186
1A	TA003382-0407	86.6186
1A	RFL_Contig5450_993	86.6186
1A	BS00102492_51	86.6186
1A	wsnp_CAP11_c1029_611774	86.6186
1A	BS00077504_51	86.6186
1A	Excalibur_c7692_139	86.6186
1A	wsnp_Ku_rep_c71909_71634013	86.6186
1A	wsnp_Ex_c1959_3692097	86.6186
1A	BS00037255_51	86.6186
1A	BS00022207_51	86.6186
1A	wsnp_Ex_c3142_5808713	86.6186
1A	BS00090408_51	86.6186
1A	wsnp_Ra_c41581_48764320	86.6186
1A	RAC875_c6338_1887	86.6186
1A	RAC875_c49760_107	86.6186
1A	Kukri_c31093_387	86.6186
1A	Kukri_c609_328	86.6186
1A	BS00090634_51	86.6186
1A	Kukri_c362_91	86.6186
1A	BS00031200_51	86.6186
1A	Ku_c2742_638	86.6186
1A	wsnp_CAP7_c323_176386	86.6186
1A	wsnp_Ex_c3142_5808220	86.6186
1A	BS00101116_51	86.6186
1A	IAAV3846	86.6186
1A	BobWhite_c31155_350	86.6186
1A	BobWhite_c3144_473	86.6186
1A	Kukri_c6622_763	86.6186
1A	Ra_c2322_1067	86.6186
1A	Tdurum_contig81558_272	86.6186
1A	wsnp_Ra_c6474_11298858	86.6186
1A	wsnp_Ex_c18196_27006489	86.6186
1A	Excalibur_c20133_87	86.6186
1A	Kukri_c27717_316	86.6186
1A	Excalibur_c65280_322	86.6186
1A	Excalibur_c57766_92	86.6186
1A	BS00011286_51	86.6186
1A	Excalibur_c37474_242	86.6186
1A	RAC875_rep_c105092_114	86.6186
1A	wsnp_Ku_c30921_40705731	86.6186
1A	RAC875_c60610_118	86.6186
1A	GENE-0379_108	86.6186
1A	IACX8300	86.6186
1A	Excalibur_c22728_610	86.6186
1A	Kukri_c25839_487	86.6186
1A	Ra_c11042_1500	86.6186
1A	RAC875_c6338_2719	86.6186
1A	Ex_c14515_218	86.6186
1A	wsnp_Ra_c34203_42948357	86.6186
1A	CAP7_c3885_73	86.6186
1A	Excalibur_rep_c110450_286	86.6186
1A	BS00085851_51	86.6186
1A	BS00064357_51	86.6186
1A	BS00021895_51	86.6186
1A	IACX7695	86.6186
1A	BS00048887_51	86.6186
1A	BS00009866_51	86.6186
1A	Excalibur_c37474_179	86.6186
1A	GENE-0287_28	86.6186
1A	Ra_c2322_174	86.6186
1A	Ra_c26970_1740	86.6186
1A	wsnp_Ex_c15188_23387523	86.6186
1A	BS00064679_51	86.6186
1A	BS00072686_51	86.6186
1A	Ex_c759_2378	86.6186
1A	TA003542-0511	86.6186
1A	wsnp_BE585780A_Ta_2_1	86.6186
1A	BobWhite_c478_1386	86.6186
1A	Ra_c10580_1629	86.6186
1A	IACX7921	86.6186
1A	wsnp_RFL_Contig2808_2585736	86.6186
1A	IAAV742	86.8731
1A	wsnp_Ex_c3365_6183009	87.2124
1A	IAAV1851	87.2124
1A	RAC875_c42104_639	87.2124
1A	wsnp_Ex_c8666_14522816	87.2124
1A	JD_c50373_20	87.5518
1A	wsnp_Ex_rep_c66282_64438053	87.5518
1A	Excalibur_c64855_328	87.5518
1A	RAC875_c37025_2027	87.5518
1A	BobWhite_c22256_79	88.1456
1A	wsnp_Ra_c7847_13421750	88.1456
1A	BS00033760_51	88.1456
1A	BS00076538_51	88.1456
1A	wsnp_Ex_c2389_4477552	88.1456
1A	wsnp_Ex_c591_1177097	88.1456
1A	Kukri_c24402_564	88.1456
1A	wsnp_BF478737A_Ta_2_1	88.1456
1A	RAC875_c2313_887	88.1456
1A	Jagger_c6610_109	88.1456
1A	Kukri_c26260_746	88.1456
1A	wsnp_Ex_rep_c67065_65532802	88.1456
1A	Kukri_c29652_858	88.1456
1A	wsnp_Ra_c20163_29413615	88.1456
1A	wsnp_Ex_rep_c70593_69508988	88.1456
1A	wsnp_Ex_c11697_18821490	88.1456
1A	wsnp_Ex_c3963_7179699	88.1456
1A	IAAV839	88.1456
1A	Ra_c7062_430	88.1456
1A	Excalibur_c63243_361	88.1456
1A	wsnp_Ex_c13724_21535046	88.1456
1A	Tdurum_contig27840_865	88.1456
1A	Ex_c2389_1828	88.1456
1A	BS00026917_51	88.1456
1A	wsnp_Ex_c8374_14111734	88.1456
1A	wsnp_Ex_c8162_13799067	88.1456
1A	wsnp_Ex_c6075_10637792	88.1456
1A	wsnp_Ex_c7258_12461939	88.485
1A	Ex_c9201_714	88.485
1A	GENE-0431_573	88.485
1A	BS00067277_51	88.485
1A	wsnp_JD_rep_c49359_33578909	88.485
1A	wsnp_Ex_c13783_21613564	88.485
1A	wsnp_Ex_c26098_35349418	88.485
1A	RAC875_c4878_170	88.485
1A	GENE-0431_601	88.485
1A	Ex_c2389_1834	88.485
1A	wsnp_Ex_c9872_16271161	88.485
1A	GENE-2795_120	88.485
1A	RAC875_c53095_51	88.485
1A	Ex_c27351_850	88.485
1A	RAC875_c7847_1352	88.485
1A	tplb0032d09_1393	88.485
1A	Excalibur_c2389_90	88.485
1A	Tdurum_contig20581_256	88.485
1A	wsnp_Ex_rep_c67763_66441222	88.485
1A	Ku_c2898_1284	88.485
1A	wsnp_Ex_rep_c67665_66326492	88.485
1A	wsnp_Ex_c50235_54588957	88.485
1A	wsnp_Ex_c8101_13712260	88.485
1A	wsnp_Ex_c645_1273901	88.485
1A	Kukri_c12000_1447	88.485
1A	wsnp_Ex_c6934_11953178	88.485
1A	wsnp_Ex_rep_c66875_65276404	88.485
1A	wsnp_Ex_rep_c66767_65124989	88.485
1A	Kukri_c8682_360	88.485
1A	BS00087437_51	88.485
1A	wsnp_Ex_rep_c105244_89727546	88.485
1A	wsnp_Ex_c2389_4477621	88.485
1A	RAC875_c40579_501	88.485
1A	RAC875_c2021_1417	88.485
1A	wsnp_RFL_Contig1736_858448	88.485
1A	BS00003813_51	88.485
1A	wsnp_Ex_rep_c104050_88861052	88.485
1A	wsnp_Ku_rep_c68419_67400635	88.485
1A	wsnp_Ex_c43586_49862663	88.485
1A	RAC875_c25442_231	88.485
1A	wsnp_Ex_c18662_27538313	88.485
1A	RAC875_rep_c76047_63	88.485
1A	BS00076668_51	88.485
1A	Ex_c801_555	88.485
1A	BS00080438_51	88.485
1A	BobWhite_c45409_389	88.485
1A	Ra_c16532_425	88.485
1A	IACX7767	88.485
1A	BS00044052_51	88.485
1A	IAAV5581	88.485
1A	wsnp_Ex_c45880_51550172	88.485
1A	Ex_c2389_1634	88.485
1A	wsnp_Ex_c19730_28728245	88.485
1A	wsnp_Ex_c48375_53299028	88.485
1A	RAC875_c9965_354	88.485
1A	wsnp_Ex_rep_c66382_64577768	88.485
1A	wsnp_Ex_c40942_47886087	88.485
1A	wsnp_Ra_rep_c105422_89367749	88.485
1A	wsnp_Ex_rep_c69775_68731015	88.485
1A	wsnp_Ex_c2389_4478587	88.485
1A	wsnp_Ex_c39661_46902650	88.485
1A	wsnp_Ex_c2972_5477975	88.485
1A	wsnp_Ex_c21450_30588044	88.485
1A	Excalibur_c6141_1337	88.485
1A	wsnp_Ex_c3747_6824863	88.485
1A	wsnp_Ex_c11374_18361760	88.485
1A	Ku_c2898_1247	88.485
1A	BS00010004_51	88.485
1A	BS00037007_51	88.485
1A	Excalibur_c6255_1119	88.485
1A	RAC875_c2202_1097	88.485
1A	RAC875_c85778_184	88.485
1A	RAC875_rep_c72400_1791	88.485
1A	wsnp_Ex_c17684_26426785	88.485
1A	wsnp_Ex_c25220_34487119	88.485
1A	RFL_Contig5894_1307	88.485
1A	wsnp_Ex_c44498_50537128	88.485
1A	wsnp_Ex_rep_c105244_89727666	88.485
1A	IAAV7414	88.485
1A	Ku_c2898_221	88.485
1A	wsnp_Ex_c14733_22819350	88.485
1A	wsnp_Ex_c645_1273590	88.485
1A	wsnp_Ex_rep_c105244_89727820	88.485
1A	GENE-0561_101	88.485
1A	RAC875_c18355_804	88.485
1A	Excalibur_c11374_1126	88.485
1A	CAP11_c2984_419	88.485
1A	Excalibur_c44731_1000	88.485
1A	IAAV2342	88.485
1A	BS00067330_51	88.485
1A	IAAV5756	88.485
1A	wsnp_Ex_c28165_37310070	88.485
1A	BS00030644_51	88.485
1A	Ex_c801_820	88.485
1A	RAC875_c21620_1359	88.485
1A	wsnp_Ku_c3468_6420199	88.485
1A	Kukri_c93273_605	88.485
1A	IAAV8824	88.485
1A	Kukri_c26669_515	88.485
1A	RAC875_rep_c70404_755	88.485
1A	wsnp_Ex_c2389_4479047	88.485
1A	wsnp_Ex_c2389_4479352	88.485
1A	wsnp_Ku_rep_c104517_90964418	88.485
1A	BobWhite_c44224_71	88.485
1A	Kukri_rep_c101218_200	88.485
1A	RAC875_c2021_898	88.485
1A	wsnp_Ex_c14733_22819625	88.485
1A	wsnp_Ex_c17684_26426672	88.485
1A	wsnp_Ex_c6826_11775106	88.485
1A	BS00066308_51	88.485
1A	BS00003758_51	88.485
1A	IAAV8664	88.485
1A	wsnp_CAP12_c2645_1267978	88.485
1A	wsnp_Ex_c15722_24074399	88.485
1A	wsnp_Ex_c39661_46902689	88.485
1A	wsnp_Ex_c49829_54319220	88.485
1A	BobWhite_c24113_529	88.485
1A	BobWhite_c4664_307	88.485
1A	GENE-0041_182	88.485
1A	RAC875_c2313_410	88.485
1A	RAC875_c7305_75	88.485
1A	wsnp_Ex_c41237_48104282	88.485
1A	wsnp_Ex_c66106_64268316	88.485
1A	GENE-0561_311	88.485
1A	Kukri_c23382_1431	88.485
1A	wsnp_Ex_rep_c68183_66958099	88.485
1A	BobWhite_c20703_141	88.485
1A	Ex_c3799_2429	88.485
1A	Excalibur_c63753_211	88.485
1A	Excalibur_rep_c106065_511	88.485
1A	Kukri_rep_c81206_235	88.485
1A	Ra_c16532_954	88.485
1A	RAC875_c7891_426	88.485
1A	BS00022426_51	90.8604
1A	Excalibur_c24041_794	91.8785
1A	wsnp_Ex_c9979_16421462	93.2359
1A	wsnp_Ex_c14361_22341570	95.1023
1A	wsnp_Ex_c10257_16825240	95.4416
1A	Ku_c23960_333	95.781
1A	Tdurum_contig50221_210	96.5445
1A	Kukri_c22434_513	98.7503
1A	wsnp_Ra_c2895_5488879	99.5138
1A	wsnp_Ex_c32590_41222878	125.05
1A	BS00088035_51	125.05
1A	BobWhite_c46007_582	125.05
1A	Kukri_c54678_88	125.983
1A	wsnp_Ex_c22284_31478675	126.831
1A	IAAV6234	127.171
1A	Excalibur_c50394_199	127.171
1A	RAC875_c32979_440	127.171
1A	Ex_c1997_1238	127.51
1A	JD_c6544_506	127.51
1A	wsnp_Ex_c1997_3755945	127.765
1A	wsnp_Ex_c1997_3757508	127.765
1A	wsnp_Ex_c1997_3757415	127.765
1A	RAC875_c80876_67	128.443
1A	BS00022158_51	128.443
1A	Kukri_c49170_655	129.037
1A	wsnp_Ku_c23012_32893918	129.037
1A	Excalibur_c44668_382	129.292
1A	BobWhite_c104_89	135.23
1A	Ku_c8992_405	151.858
1A	wsnp_Ex_rep_c102067_87313597	153.046
1A	RAC875_rep_c105766_652	153.046
1A	wsnp_Ex_rep_c102067_87314043	153.046
1A	Tdurum_contig56158_60	153.046
1A	BS00085366_51	153.046
1A	IAAV130	153.046
1A	RAC875_c12348_720	153.046
1A	RFL_Contig5334_831	154.064
1A	RFL_Contig5334_1969	154.403
1A	Ex_c2226_244	154.658
1A	BS00080076_51	154.658
1A	BS00095510_51	154.658
1A	wsnp_CAP11_c1815_982483	154.658
1A	RAC875_c32379_216	154.997
1A	BS00078085_51	155.337
1A	Excalibur_c40808_585	161.021
1A	wsnp_CAP11_c29_68486	161.954
1A	wsnp_Ex_c9534_15793556	162.548
1A	RFL_Contig1493_657	162.887
1A	Kukri_c82086_387	163.481
1A	Ra_c8027_1021	163.481
1A	RAC875_c16824_202	163.481
1A	Tdurum_contig47345_284	163.481
1A	RFL_Contig399_1005	163.481
1A	wsnp_Ex_c13955_21833712	163.82
1A	wsnp_Ex_c23143_32376622	164.075
1A	Excalibur_c21534_1436	164.414
1A	RAC875_c49433_308	164.414
1A	RFL_Contig399_1148	164.753
1A	JD_c20553_448	166.281
1A	wsnp_JD_c20553_18260620	166.281
1A	Ra_c5683_2584	166.281
1A	IAAV3695	166.705
1A	Excalibur_rep_c110054_341	166.705
1A	Kukri_c14635_73	166.705
1A	BobWhite_c20553_568	166.705
1A	wsnp_JD_c20553_18260731	166.705
1A	wsnp_Ex_c6488_11266589	166.705
1A	JD_c285_1438	167.299
1A	Kukri_c47131_569	167.299
1A	wsnp_Ex_c19353_28290393	167.299
1A	tplb0031l06_747	167.299
1A	Tdurum_contig12152_63	167.977
1A	BS00034899_51	170.438
1A	CAP8_c2942_99	170.438
1A	BobWhite_c5242_400	179.345
1A	TA002362-0785	179.345
1A	RAC875_c7563_273	179.345
1A	wsnp_Ex_c30552_39457767	179.345
1A	wsnp_Ex_rep_c68171_66944702	179.6
1A	RAC875_c5016_314	179.939
1A	Excalibur_c30974_65	181.466
1A	Kukri_c19251_236	181.466
1A	RAC875_c47930_448	181.466
1A	Kukri_c67703_174	181.466
1A	RAC875_c21673_641	181.466
1A	RAC875_rep_c69152_184	181.466
1A	BobWhite_c46857_82	181.466
1A	wsnp_Ra_c4184_7637695	181.806
1A	RAC875_rep_c108284_98	181.806
1A	wsnp_CAP12_rep_c8598_3608465	182.4
1A	Tdurum_contig83247_74	182.4
1A	CAP7_c4277_191	182.739
1A	Tdurum_contig78830_745	182.739
1A	wsnp_Ra_rep_c108284_91604017	183.333
1A	wsnp_Ex_c34594_42877119	183.672
1A	wsnp_Ex_c34594_42877243	183.672
1A	wsnp_Ex_c12399_19776420	183.672
1A	BS00072408_51	183.672
1A	Tdurum_contig80278_250	183.672
1A	BS00056547_51	185.114
1A	RAC875_c1599_342	200.046
1A	Excalibur_rep_c101018_254	200.385
1A	BobWhite_c31322_391	200.385
1A	wsnp_JD_c6664_7807201	200.385
1A	Excalibur_c17320_833	200.385
1A	BobWhite_c6664_644	200.724
1A	BS00022824_51	204.033
1A	BS00023114_51	204.033
1A	wsnp_Ex_c271_521429	206.154
1A	Excalibur_c85499_232	206.154
1A	wsnp_Ex_rep_c66872_65273904	206.154
1A	wsnp_Ku_rep_c69362_68705297	206.154
1A	wsnp_Ex_c11939_19147514	206.154
1A	wsnp_Ex_rep_c69932_68893867	206.493
1A	Ku_c20664_262	206.493
1A	BobWhite_c12305_959	206.493
1A	Excalibur_c10538_1153	206.493
1A	RAC875_c52947_84	206.493
1A	Tdurum_contig29886_139	206.493
1A	wsnp_Ex_c11939_19147421	206.493
1A	wsnp_Ex_rep_c66872_65273203	206.493
1A	wsnp_Ex_c1557_2973321	206.493
1A	Tdurum_contig70803_475	206.493
1A	wsnp_Ex_c11939_19147790	206.493
1A	wsnp_JD_rep_c65095_41464278	206.493
1A	wsnp_Ex_c11939_19147602	206.493
1A	wsnp_Ku_c12441_20092792	206.493
1A	IAAV4238	206.833
1A	RAC875_c62550_470	206.833
1A	Kukri_c36428_156	206.833
1A	Kukri_c19837_432	206.833
1A	wsnp_Ex_c36911_44767554	206.833
1A	IAAV1930	206.833
1A	wsnp_Ex_rep_c103474_88421290	206.833
1A	Kukri_c65610_572	206.833
1A	BS00065170_51	206.833
1A	IAAV6100	206.833
1A	Tdurum_contig84252_155	206.833
1A	BS00021990_51	206.833
1A	wsnp_Ex_c48407_53323483	206.833
1A	RAC875_c11016_495	206.833
1A	RAC875_c68350_61	206.833
1A	wsnp_Ex_c3201_5910642	207.087
1A	Ex_c3201_1046	207.426
1A	wsnp_Ex_c9918_16332583	207.766
1A	GENE-0543_577	207.766
1A	wsnp_Ex_rep_c67474_66076379	207.766
1A	Excalibur_c41592_100	207.766
1A	RAC875_c57566_61	207.766
1A	wsnp_Ex_c6476_11246531	208.105
1A	BobWhite_c10251_382	208.105
1A	IAAV2162	208.105
1A	BS00035273_51	208.105
1A	GENE-0543_1074	208.105
1A	Excalibur_c12932_2102	208.105
1A	wsnp_Ex_c12932_20486842	208.105
1A	Kukri_c4204_1946	208.105
1A	BS00108591_51	208.105
1A	BS00070991_51	208.105
1A	BS00070695_51	208.105
1A	Excalibur_c27376_74	208.105
1A	Ku_c32704_43	208.105
1A	BS00075271_51	208.105
1A	Tdurum_contig11349_810	208.105
1A	wsnp_Ex_rep_c67492_66096650	208.105
1A	Excalibur_c46365_304	208.105
1A	BS00062759_51	208.105
1A	BS00067170_51	208.105
1A	RAC875_c63359_1446	208.105
1A	RAC875_c5119_2696	208.105
1A	Kukri_c4204_1346	208.699
1A	BS00067221_51	208.699
1A	BS00064087_51	208.699
1A	Excalibur_rep_c67492_1119	208.699
1A	wsnp_RFL_Contig3850_4199825	208.699
1A	wsnp_Ex_c1861_3507281	208.699
1A	GENE-0543_113	209.038
1A	BS00108585_51	209.038
1A	Kukri_rep_c115657_255	209.038
1A	IAAV1301	209.293
1A	wsnp_Ex_c412_814247	209.293
1A	BS00022797_51	209.293
1A	CAP7_c1295_62	209.632
1A	RAC875_rep_c71921_672	209.632
1A	RAC875_c85550_73	209.632
1A	wsnp_Ex_c3887_7051325	209.632
1A	RFL_Contig2961_1806	209.632
1A	Excalibur_s112663_236	209.632
1A	wsnp_Ex_c750_1474300	209.632
1A	RFL_Contig858_2219	209.632
1A	wsnp_Ex_c52086_55808126	209.632
1A	Kukri_c34242_404	209.632
1A	RAC875_c20823_707	209.632
1A	Excalibur_c65931_377	209.632
1A	CAP11_c5573_163	209.632
1A	RAC875_c85550_52	209.632
1A	BS00021780_51	209.632
1A	Kukri_c22011_1447	209.632
1A	Excalibur_c17004_1396	209.632
1A	wsnp_Ex_c2918_5381441	209.632
1A	Tdurum_contig47006_2711	209.632
1A	Tdurum_contig47006_1105	209.972
1A	tplb0059i08_441	209.972
1A	Kukri_c18608_135	209.972
1A	RAC875_c29059_648	210.311
1A	Kukri_c43479_207	210.565
1A	IAAV8446	211.244
1A	Excalibur_c46365_442	211.244
1A	Kukri_rep_c69829_735	211.244
1A	Excalibur_c27873_84	211.923
1A	RFL_Contig4538_484	213.195
1A	wsnp_JD_c12333_12595897	214.468
1A	wsnp_Ex_c4186_7560575	215.401
1A	RAC875_c43389_105	215.401
1A	Kukri_c18608_729	215.401
1A	Kukri_c17412_1249	216.928
1A	BS00084995_51	216.928
1A	IAAV2844	217.946
1A	wsnp_Ku_c5687_10068945	219.388
1A	GENE-0171_133	221.425
1A	BobWhite_c1027_1127	223.8
1A	Kukri_c4204_1673	223.8
1B	Excalibur_c27798_1068	0
1B	wsnp_Ex_c9960_16397347	0.9
1B	RAC875_c92464_53	1.4
1B	BS00071465_51	1.4
1B	Excalibur_c7035_155	1.4
1B	BS00032364_51	15.1
1B	RAC875_c30569_210	15.1
1B	BS00107829_51	15.6
1B	wsnp_Ra_c23758_33291657	17.2
1B	Excalibur_c32708_515	17.6
1B	wsnp_Ex_c34966_43196962	18.4
1B	wsnp_CAP11_c4558_2144436	19.2
1B	wsnp_Ku_c9971_16598986	19.5
1B	wsnp_Ex_c3681_6716255	20.3
1B	wsnp_Ex_rep_c68712_67571580	20.7
1B	wsnp_Ra_c2027_3945713	20.7
1B	BobWhite_c346_253	20.7
1B	Kukri_c34894_112	20.7
1B	wsnp_Ra_c2027_3945764	20.7
1B	Ra_c3083_982	20.7
1B	GENE-0505_443	20.7
1B	RAC875_c51240_89	20.7
1B	GENE-1150_214	20.7
1B	RAC875_c865_1936	20.7
1B	Kukri_c51474_334	20.7
1B	Tdurum_contig20191_171	20.7
1B	RAC875_s105188_92	20.7
1B	wsnp_Ex_c3681_6715277	20.7
1B	BS00023179_51	20.7
1B	IAAV2287	20.7
1B	BS00095568_51	20.7
1B	Kukri_c75097_56	20.7
1B	wsnp_Ex_c2025_3799847	20.7
1B	wsnp_CAP7_c940_480745	20.7
1B	IAAV5704	20.7
1B	Excalibur_c85140_173	20.7
1B	wsnp_Ex_c22006_31180883	21.4
1B	wsnp_Ex_c22006_31181239	21.4
1B	wsnp_Ex_c17452_26163496	21.8
1B	wsnp_Ex_c52474_56060204	21.8
1B	wsnp_CAP11_c76_113375	22.1
1B	BS00073530_51	22.1
1B	Kukri_c4951_503	22.5
1B	wsnp_Ra_c6724_11703420	22.5
1B	RAC875_c8662_547	28.3
1B	RAC875_c8662_917	30.6
1B	BS00022104_51	31.5
1B	IAAV2764	32.6
1B	wsnp_Ex_c37635_45347415	32.6
1B	Kukri_c12936_1505	33
1B	Excalibur_c55805_316	33.4
1B	RAC875_c7236_3265	33.4
1B	Excalibur_c9495_322	33.4
1B	Kukri_c31554_437	33.4
1B	Kukri_rep_c101550_113	33.4
1B	wsnp_Ra_c21132_30487331	33.4
1B	Ku_c28949_178	33.4
1B	BS00063885_51	33.4
1B	Excalibur_rep_c67757_264	33.4
1B	wsnp_RFL_Contig4726_5654774	33.4
1B	Tdurum_contig42156_1469	33.4
1B	Excalibur_rep_c106001_513	33.4
1B	wsnp_Ex_c9902_16309166	33.4
1B	Excalibur_s113941_196	33.4
1B	BobWhite_c13450_2100	33.4
1B	CAP7_c1241_128	33.8
1B	BobWhite_c1456_615	33.8
1B	BobWhite_c4236_410	33.8
1B	BS00011450_51	33.8
1B	tplb0029b01_1022	33.8
1B	GENE-0522_336	33.8
1B	GENE-0227_217	33.8
1B	BobWhite_c8713_420	33.8
1B	Excalibur_c10319_229	33.8
1B	tplb0029b01_123	33.8
1B	BS00010352_51	34.2
1B	RAC875_c3457_65	34.2
1B	Excalibur_c32608_500	34.2
1B	TA004324-0491	34.2
1B	Excalibur_c27675_1815	34.2
1B	Excalibur_c51643_145	34.2
1B	RAC875_c8662_140	34.2
1B	Excalibur_c27675_912	34.2
1B	Kukri_rep_c106406_265	34.2
1B	RAC875_c8662_762	34.2
1B	Tdurum_contig29769_202	34.2
1B	RAC875_c21274_235	34.2
1B	RAC875_c3457_303	34.2
1B	Kukri_rep_c111517_289	34.2
1B	Excalibur_c56657_282	34.5
1B	wsnp_Ex_c17238_25895129	34.5
1B	wsnp_JD_c4444_5575748	34.5
1B	TA015141-0717	34.5
1B	BobWhite_c24761_508	34.9
1B	Excalibur_c109123_462	34.9
1B	RAC875_c21598_248	35.3
1B	RAC875_c25006_490	35.3
1B	RAC875_rep_c72356_51	35.3
1B	Excalibur_c10528_347	35.3
1B	wsnp_BE399980B_Ta_2_1	35.3
1B	Kukri_c16382_396	36.4
1B	GENE-2162_720	36.7
1B	RAC875_c51813_182	37.1
1B	Ku_c16382_213	37.5
1B	Excalibur_c13573_230	37.8
1B	Kukri_rep_c108791_458	38.3
1B	Kukri_c15972_390	38.3
1B	IAAV7043	38.3
1B	RAC875_c90431_275	38.3
1B	BobWhite_c19310_368	38.3
1B	Excalibur_c89515_95	38.3
1B	Ku_c13532_1753	38.3
1B	BS00031948_51	38.3
1B	RAC875_c60360_389	38.3
1B	BS00070198_51	38.3
1B	BobWhite_c9316_300	38.3
1B	BS00010992_51	38.3
1B	Kukri_c49685_617	38.3
1B	Ex_c17493_551	38.3
1B	RAC875_c47137_112	38.3
1B	Kukri_c11587_131	38.3
1B	RAC875_c8849_134	38.3
1B	Kukri_c19832_777	38.3
1B	Kukri_c5098_1902	38.3
1B	RAC875_c75885_302	38.3
1B	Kukri_c6135_150	38.3
1B	Ex_c9403_942	38.3
1B	Ra_c15153_324	38.3
1B	Kukri_c11587_99	38.3
1B	Ku_c13532_1765	39.5
1B	Ex_c40520_1484	40.7
1B	wsnp_Ex_c20975_30093038	40.7
1B	Ku_c11706_457	40.7
1B	Kukri_c11706_1896	40.7
1B	Kukri_c29582_126	40.7
1B	Ku_c11706_149	41
1B	Ku_c3998_883	41.8
1B	Ku_c60287_908	41.8
1B	Ra_c455_283	41.8
1B	Kukri_c17540_394	41.8
1B	Ku_c3695_1696	41.8
1B	Excalibur_c7954_672	41.8
1B	Ku_c5960_328	41.8
1B	Ra_c34328_900	42.5
1B	Kukri_c24120_83	42.5
1B	BS00086576_51	42.5
1B	Kukri_c18679_401	42.5
1B	Kukri_rep_c112099_98	42.5
1B	Ku_c58871_938	42.5
1B	RAC875_c17883_882	42.5
1B	Ra_c34328_913	42.5
1B	BS00095478_51	42.5
1B	BS00095477_51	42.5
1B	IAAV4349	42.5
1B	Ra_c71421_387	42.5
1B	Kukri_c6027_66	42.5
1B	Ku_c51817_331	42.5
1B	BS00001364_51	42.5
1B	RAC875_c28894_526	42.5
1B	Ku_c18680_777	42.9
1B	Ex_c7127_307	42.9
1B	Ku_c2189_853	42.9
1B	IAAV7575	42.9
1B	BS00067706_51	42.9
1B	Ku_c4941_1255	42.9
1B	Excalibur_c2541_874	42.9
1B	CAP11_c6999_233	43.2
1B	IACX6621	43.6
1B	CAP11_c7652_277	45.3
1B	BS00023044_51	45.3
1B	Kukri_c52098_246	47.3
1B	Ex_c17493_1618	48
1B	GENE-0480_265	68.6
1B	Kukri_c9593_381	68.6
1B	BS00067512_51	68.6
1B	BS00029730_51	68.6
1B	wsnp_BG274294B_Ta_2_3	68.6
1B	GENE-1476_579	68.6
1B	Excalibur_c8613_1266	68.6
1B	RAC875_c22886_235	68.6
1B	BS00038643_51	68.6
1B	BS00048610_51	68.6
1B	Ku_c3647_769	69.4
1B	Ku_c3647_2429	69.4
1B	TA004081-0677	69.4
1B	IAAV3567	69.4
1B	Tdurum_contig42797_2922	69.8
1B	wsnp_Ku_c23096_32987510	69.8
1B	wsnp_Ex_c5098_9047611	69.8
1B	wsnp_JD_c6331_7499499	69.8
1B	BobWhite_c33069_114	69.8
1B	Kukri_c53642_89	69.8
1B	IACX9308	70.1
1B	BS00010625_51	70.1
1B	wsnp_Ex_rep_c69766_68723140	70.1
1B	wsnp_Ex_c21559_30710510	70.1
1B	GENE-0120_431	70.5
1B	wsnp_Ex_c8625_14468525	70.5
1B	wsnp_Ex_c18462_27305612	70.5
1B	GENE-0120_397	70.5
1B	BS00067769_51	70.9
1B	RAC875_c16391_426	70.9
1B	Tdurum_contig17040_253	71.3
1B	Tdurum_contig48523_1365	71.3
1B	Tdurum_contig21894_234	71.3
1B	Tdurum_contig79899_540	71.3
1B	BS00089563_51	71.3
1B	CAP8_c818_370	71.3
1B	IACX9183	71.6
1B	IACX4461	72
1B	wsnp_Ex_c58292_59652859	72
1B	Tdurum_contig48523_1838	72
1B	Kukri_c8235_371	72
1B	Kukri_rep_c115898_504	72
1B	BS00088039_51	72.4
1B	BS00067971_51	72.8
1B	wsnp_Ex_rep_c101231_86636951	72.8
1B	BS00069047_51	73.2
1B	Ra_c698_1987	73.6
1B	BS00086854_51	74
1B	BobWhite_c48550_198	74.8
1B	BS00069045_51	74.8
1B	Tdurum_contig42755_379	74.8
1B	RAC875_rep_c109215_398	75.3
1B	BobWhite_c41673_67	75.3
1B	BS00065217_51	81.9
1B	RAC875_c55891_712	82.3
1B	Tdurum_contig42852_667	82.3
1B	IACX6064	82.3
1B	BS00003934_51	82.3
1B	RAC875_c55891_659	82.3
1B	Excalibur_c14911_976	82.3
1B	Tdurum_contig8158_269	83
1B	D_GBUVHFX01API9H_416	111.7
1B	CAP11_rep_c7035_189	112.8
1B	Tdurum_contig57927_460	113.2
1B	Tdurum_contig57927_171	113.2
1B	tplb0043k02_1114	118.6
1B	CAP12_c544_164	118.6
1B	tplb0043k02_463	119
1B	Ra_c17685_927	120.1
1B	RAC875_c30786_411	120.1
1B	BobWhite_c13124_430	120.5
1B	BS00107675_51	121.6
1B	Kukri_c63336_621	121.6
1B	CAP12_c6260_154	121.6
1B	BS00068327_51	121.6
1B	RAC875_c46093_492	121.6
1B	Tdurum_contig16606_648	121.6
1B	TA001769-0538	121.6
1B	Kukri_c18109_475	122
1B	RAC875_c13258_955	122
1B	Tdurum_contig777_260	122
1B	RAC875_c7357_1107	122
1B	Kukri_c18109_682	122
1B	Kukri_c18109_649	122
1B	BobWhite_c26569_190	122.3
1B	Excalibur_c10111_127	122.7
1B	tplb0043a07_880	122.7
1B	Ra_c7324_1464	122.7
1B	wsnp_RFL_Contig3738_3992954	122.7
1B	RAC875_rep_c70332_961	122.7
1B	BS00084216_51	122.7
1B	Kukri_c5357_323	122.7
1B	Excalibur_c10111_85	122.7
1B	Excalibur_rep_c68706_1084	122.7
1B	tplb0034e16_925	122.7
1B	tplb0043a07_1521	122.7
1B	wsnp_Ex_rep_c67098_65573819	122.7
1B	Ra_c7324_527	122.7
1B	tplb0034e16_1165	122.7
1B	BobWhite_c5655_300	123.9
1B	RAC875_c27001_579	125.2
1B	Tdurum_contig93532_89	128.6
1B	TA004946-0577	128.6
1B	IAAV1549	128.6
1B	IAAV1167	128.6
1B	BobWhite_c2027_84	128.6
1B	BobWhite_c2027_215	128.6
1B	Excalibur_c11980_619	128.6
1B	Kukri_c39223_831	128.6
1B	Ex_c25733_348	136
1B	CAP11_rep_c4760_280	137.5
1B	CAP11_c599_115	139.2
1B	RFL_Contig1823_1044	141.9
1B	Tdurum_contig50988_500	141.9
1B	Tdurum_contig11216_942	141.9
1B	Jagger_c3757_131	141.9
1B	BobWhite_c23617_167	141.9
1B	BS00109244_51	141.9
1B	wsnp_Ex_c13878_21738866	148.8
1B	BS00068077_51	148.8
1B	BS00077498_51	148.8
1B	IAAV565	148.8
1B	BS00035268_51	148.8
1B	IACX5803	148.8
1B	Excalibur_c49496_705	148.8
1B	BS00035267_51	148.8
1B	RFL_Contig16_132	149.2
1B	Kukri_c25512_53	149.2
1B	D_contig12192_450	149.2
1B	wsnp_Ex_c26296_35541303	149.2
1B	wsnp_CAP7_c266_144809	149.2
1B	IACX2984	149.2
1B	RFL_Contig2971_282	149.2
1B	wsnp_JD_c14411_14148961	151
1B	BobWhite_c40868_120	151.3
1B	wsnp_Ra_c53181_56932563	163.6
1B	wsnp_RFL_Contig2403_1927045	163.6
1B	Kukri_c18230_1633	163.6
1B	RAC875_c4047_90	163.9
1B	GENE-0568_419	163.9
1B	Kukri_c1565_111	163.9
1B	RAC875_c11491_739	163.9
1B	Kukri_c11000_1769	163.9
1B	BS00028747_51	163.9
1B	RFL_Contig3683_668	163.9
1B	Excalibur_c88292_114	164.3
1B	IAAV5949	165.4
1B	RAC875_c9082_267	167.3
1B	wsnp_Ex_c38849_46284348	167.3
1B	BobWhite_c8293_236	167.7
1B	Kukri_rep_c103550_213	167.7
1B	Tdurum_contig4904_2923	167.7
1B	wsnp_CAP11_rep_c4138_1957291	167.7
1B	wsnp_Ex_c4436_7981037	168
1B	wsnp_Ex_c4436_7981188	168
1B	wsnp_CAP11_rep_c4138_1957470	168.4
1B	Tdurum_contig61914_169	168.8
1B	IAAV4844	169.5
1B	Ex_c4436_1947	169.9
1B	CAP7_rep_c6352_375	170.7
1B	Excalibur_c35888_208	171.5
1B	Kukri_c56333_106	171.8
1B	RAC875_c16292_499	172.9
1B	Excalibur_c64479_512	173.3
1B	IAAV1913	174
1B	BobWhite_s64871_104	174
1B	BS00066052_51	174
1B	BobWhite_rep_c50057_164	174
1B	BS00083500_51	174.4
1B	Tdurum_contig93330_263	174.4
1B	Tdurum_contig93330_656	174.7
1B	Tdurum_contig62905_530	175.1
1B	IACX17310	175.1
1B	wsnp_CAP11_c2596_1325540	175.1
1B	BS00084990_51	175.1
1B	BS00021877_51	175.1
1B	Tdurum_contig10354_170	175.1
1B	Tdurum_contig10354_270	175.1
1B	Kukri_c15757_1117	175.1
1B	Excalibur_c11190_617	175.1
1B	RAC875_c3001_1236	175.1
1B	Kukri_c1259_864	175.5
1B	GENE-0514_210	175.9
1B	Tdurum_contig42558_134	176.6
1B	Kukri_c5873_645	176.6
1B	Kukri_c44604_203	176.6
1B	BS00103710_51	176.6
1B	BS00060686_51	177
1B	BS00065694_51	177
1B	RAC875_c76714_77	178.1
1B	wsnp_Ex_rep_c88749_79992654	178.1
1B	BobWhite_c11756_79	178.1
1B	BS00093275_51	178.1
1B	BS00033776_51	178.1
1B	BS00011892_51	178.1
1B	BobWhite_c34125_183	178.1
1B	BS00066305_51	178.5
1B	Tdurum_contig893_53	178.5
1B	BobWhite_c42696_188	178.5
1B	BS00065891_51	178.9
1B	BS00036189_51	179.3
1B	CAP11_c7969_315	180
1B	BS00024107_51	180
1B	IACX7870	180
1B	Tdurum_contig52086_129	180.3
1B	Tdurum_contig52086_342	180.3
1B	tplb0049h18_765	180.3
1B	Tdurum_contig52086_264	180.3
1B	wsnp_Ex_c29452_38489374	180.7
1B	wsnp_Ku_c2797_5284087	180.7
1B	Tdurum_contig41999_2908	180.7
1B	RAC875_rep_c105597_205	180.7
1B	Excalibur_c35289_64	180.7
1B	BobWhite_c4482_73	180.7
1B	BS00063686_51	180.7
1B	Ex_c1058_1537	181.1
1B	Tdurum_contig52086_524	181.5
1B	wsnp_Ex_c1058_2020681	181.9
1B	BS00021697_51	184.5
1B	Tdurum_contig5560_193	184.5
1B	Tdurum_contig13879_919	184.5
1B	Tdurum_contig45965_563	184.5
1B	BS00063537_51	184.5
1B	wsnp_Ex_c649_1279852	186.4
1B	Excalibur_c55186_351	186.7
1B	RAC875_c102886_73	186.7
1B	BS00063028_51	186.7
1B	BobWhite_rep_c62955_567	186.7
1B	Ku_c11537_539	189.4
1B	wsnp_Ex_c955_1827567	189.4
1B	TA002645-0060	197.6
1B	D_GCE8AKX01BOGN5_399	198
1B	BS00000010_51	202.1
1B	Excalibur_c17822_688	214.6
1B_part2	BS00093078_51	0
1B_part2	RAC875_c83271_139	0.4
1B_part2	BS00050522_51	0.8
1B_part2	Kukri_c44369_131	0.8
1B_part2	Jagger_c5878_119	0.8
1B_part2	Excalibur_c10657_1280	0.8
1B_part2	BS00022020_51	0.8
1B_part2	Excalibur_c10657_796	0.8
1B_part2	Excalibur_c21898_1423	0.8
1B_part2	Kukri_c18951_493	0.8
1B_part2	CAP8_rep_c5126_147	3.9
1B_part2	Kukri_c79308_278	6.9
1B_part2	BobWhite_c5793_372	6.9
1B_part2	Kukri_rep_c106834_139	6.9
1B_part2	tplb0025b13_2792	7.3
1B_part2	BS00022505_51	7.7
1B_part2	CAP11_c5610_350	8.2
1D	Kukri_c13363_675	0
1D	IAAV2396	0.4
1D	wsnp_Ex_c16429_24929065	0.4
1D	Excalibur_rep_c69044_1105	0.4
1D	IAAV6872	0.4
1D	Ra_c27073_507	0.4
1D	BS00066855_51	6.9
1D	BS00073257_51	6.9
1D	BS00003816_51	6.9
1D	BS00040568_51	6.9
1D	wsnp_Ex_c35886_43949442	7.6
1D	BS00093390_51	7.6
1D	wsnp_Ex_c35886_43950574	7.6
1D	wsnp_Ex_c35886_43950102	7.6
1D	wsnp_Ex_rep_c71376_70138381	7.6
1D	BS00022188_51	8.4
1D	Ex_c101469_91	29.6
1D	Kukri_c3365_1192	39.6
1D	Excalibur_c20462_128	45.8
1D	RAC875_c68124_105	45.8
1D	D_contig08028_419	45.8
1D	RAC875_c68124_167	45.8
1D	CAP7_c6937_354	46.6
1D	RAC875_c51493_471	46.6
1D	Kukri_c7691_212	46.6
1D	Excalibur_c49801_345	46.6
1D	BobWhite_c2540_468	46.6
1D	BobWhite_c5785_78	46.6
1D	RFL_Contig54_1297	46.6
1D	D_contig10329_117	46.6
1D	Excalibur_c17937_1157	50.9
1D	wsnp_BE591290B_Ta_2_7	54.5
1D_part2	Excalibur_c9509_1180	0
1D_part2	D_GDS7LZN02IXNP1_255	1
1D_part2	BS00012321_51	1
1D_part2	Kukri_c54820_382	1
1D_part2	Kukri_c2408_784	1
1D_part2	RAC875_c48669_292	1
1D_part2	Kukri_c36351_64	1
1D_part2	Kukri_c64049_279	1
1D_part2	D_contig09376_670	1
1D_part2	Kukri_c7822_144	1
1D_part2	GENE-0014_822	1
1D_part2	Kukri_c26168_713	1
1D_part2	RAC875_c20883_693	1
1D_part2	IACX11116	1
1D_part2	BS00093325_51	1
1D_part2	BS00093336_51	1
1D_part2	Excalibur_c21898_523	1
1D_part2	TA002086-0901	1
1D_part2	IAAV1194	3.3
1D_part2	IAAV8671	7
2A	RAC875_c39634_370	0
2A	Ex_c19516_1184	6.35797
2A	Kukri_c33374_1048	7.09513
2A	TA002095-0637	7.46371
2A	Tdurum_contig56157_1748	9.39874
2A	wsnp_Ex_rep_c67619_66272209	9.39874
2A	CAP8_c2783_336	9.39874
2A	wsnp_Ex_c997_1906900	9.67518
2A	wsnp_Ku_c10418_17237935	9.67518
2A	wsnp_Ex_c19516_28480622	9.67518
2A	Excalibur_c59428_237	9.67518
2A	Kukri_c22152_730	9.67518
2A	RAC875_c1968_103	9.67518
2A	wsnp_Ex_c11950_19164191	9.67518
2A	wsnp_Ku_c13068_20937906	9.67518
2A	BobWhite_c58481_104	10.0438
2A	wsnp_Ex_rep_c66982_65424063	10.0438
2A	Excalibur_rep_c67619_217	10.0438
2A	wsnp_Ex_c11950_19164041	10.0438
2A	Excalibur_c59428_270	10.0438
2A	wsnp_Ex_rep_c66982_65423289	10.0438
2A	RFL_Contig4030_493	10.0438
2A	BobWhite_c13373_250	10.0438
2A	Excalibur_c34600_292	10.0438
2A	Ex_c19516_3687	10.0438
2A	BS00064392_51	10.4123
2A	wsnp_Ku_c33374_42877546	10.4123
2A	BobWhite_c10673_330	11.4259
2A	BobWhite_c10673_138	11.4259
2A	Excalibur_c32668_467	11.4259
2A	RAC875_c57889_55	11.4259
2A	wsnp_Ex_c770_1514612	20.2718
2A	Kukri_c46040_620	20.2718
2A	RAC875_c44675_71	20.2718
2A	BS00067684_51	27.8277
2A	CAP8_rep_c8022_270	36.6735
2A	wsnp_Ex_rep_c93362_82371808	37.1342
2A	wsnp_Ex_rep_c93362_82371891	37.4107
2A	wsnp_CAP8_rep_c9132_3977980	37.7793
2A	wsnp_CAP8_c2110_1147974	37.7793
2A	CAP11_rep_c9060_520	37.7793
2A	D_F5XZDLF01EFGMN_252	37.7793
2A	CAP11_c2293_200	38.1478
2A	BobWhite_c2022_245	38.1478
2A	RAC875_c11652_544	38.1478
2A	Excalibur_c51876_189	61.7368
2A	BS00022013_51	62.1054
2A	wsnp_Ex_c866_1684236	62.474
2A	BS00068196_51	63.9483
2A	wsnp_JD_rep_c48914_33168544	65.9755
2A	Ra_c37244_428	78.2307
2A	RFL_Contig1049_1473	79.705
2A	BS00070693_51	80.0736
2A	RAC875_c34757_180	82.1008
2A	Excalibur_c11947_746	82.1008
2A	Ra_c31463_148	84.3123
2A	IACX1216	84.6808
2A	wsnp_Ex_c15325_23565935	86.063
2A	RAC875_c13116_943	87.4452
2A	wsnp_BG314532A_Ta_2_1	87.4452
2A	IACX5910	88.2745
2A	CAP8_c4813_252	88.2745
2A	RAC875_rep_c105312_95	88.2745
2A	Ku_c57425_413	88.2745
2A	JG_c936_115	88.2745
2A	Jagger_c2047_362	88.2745
2A	wsnp_JD_c18695_17091254	88.2745
2A	wsnp_Ex_rep_c101526_86881496	88.2745
2A	wsnp_Ex_c2887_5330426	88.2745
2A	Kukri_rep_c73477_888	88.2745
2A	wsnp_Ex_c2887_5330787	88.2745
2A	BS00031466_51	88.9195
2A	BobWhite_c22277_596	88.9195
2A	Tdurum_contig5311_67	88.9195
2A	BobWhite_c8650_382	88.9195
2A	GENE-1365_255	88.9195
2A	Excalibur_c3108_5476	88.9195
2A	BS00055933_51	88.9195
2A	BS00066978_51	88.9195
2A	Excalibur_c15733_252	88.9195
2A	Tdurum_contig5311_112	88.9195
2A	Excalibur_rep_c111743_194	88.9195
2A	Tdurum_contig48302_532	88.9195
2A	Tdurum_contig48302_539	88.9195
2A	RAC875_c13116_116	88.9195
2A	RAC875_c13116_541	88.9195
2A	Kukri_c47534_1509	88.9195
2A	BS00036767_51	88.9195
2A	BS00039983_51	88.9195
2A	Kukri_rep_c83485_398	88.9195
2A	RAC875_c7699_292	88.9195
2A	Kukri_c7914_99	88.9195
2A	Tdurum_contig82812_213	88.9195
2A	Tdurum_contig9731_121	88.9195
2A	BS00039209_51	88.9195
2A	BS00036766_51	88.9195
2A	BS00062843_51	89.2881
2A	Kukri_c15308_173	89.2881
2A	wsnp_JD_c13086_13174510	89.2881
2A	Kukri_rep_c71876_521	90.0252
2A	wsnp_JD_c12088_12411845	90.0252
2A	Kukri_c7818_2581	90.0252
2A	wsnp_Ex_c15325_23564654	90.0252
2A	wsnp_Ex_c15325_23565794	90.0252
2A	RAC875_rep_c70093_1079	90.0252
2A	RAC875_c24517_558	90.0252
2A	Kukri_c24852_466	90.0252
2A	Kukri_c40035_258	90.0252
2A	wsnp_CAP12_c901_472535	90.0252
2A	BobWhite_c17476_149	90.0252
2A	BS00021739_51	90.7624
2A	BS00079443_51	90.7624
2A	RAC875_rep_c73925_276	90.7624
2A	RAC875_rep_c71350_1712	90.7624
2A	RFL_Contig3916_275	93.4346
2A	wsnp_RFL_Contig3298_3358741	98.9632
2A	Excalibur_c9348_853	99.7004
2A	Kukri_c41217_154	99.7004
2A	IAAV6409	101.083
2A	wsnp_Ex_c42720_49228237	101.083
2A	RAC875_c69068_71	101.82
2A	wsnp_Ku_c2413_4626451	101.82
2A	BobWhite_c2002_100	102.833
2A	RAC875_c15213_1942	102.833
2A	tplb0041i03_438	103.57
2A	RAC875_c15367_553	103.57
2A	wsnp_Ex_rep_c102538_87682273	103.57
2A	BS00078116_51	104.584
2A	BobWhite_c1049_338	104.86
2A	wsnp_Ex_c28204_37349164	104.86
2A	Ku_c5710_310	109.376
2A	Ra_c42714_1137	109.376
2A	wsnp_Ra_c4503_8155485	109.744
2A	Kukri_c24064_2095	109.744
2A	Ku_c5710_312	110.113
2A	Kukri_rep_c72243_148	129.647
2A	Kukri_rep_c75317_375	130.016
2A	wsnp_Ex_rep_c66465_64708628	130.016
2A	Kukri_rep_c70454_248	130.016
2A	BS00065259_51	130.016
2A	Kukri_rep_c107630_127	130.016
2A	RAC875_s119017_245	130.016
2A	RAC875_rep_c107988_200	130.016
2A	wsnp_Ra_c5443_9643191	130.016
2A	wsnp_Ex_rep_c66465_64708722	130.016
2A	Excalibur_c27279_699	130.016
2A	Excalibur_c6660_746	132.78
2A	Kukri_c7193_3176	132.78
2A	wsnp_be471201A_Ta_1_1	132.78
2A	wsnp_Ex_c7829_13320760	134.162
2A	Kukri_c29170_680	134.162
2A	wsnp_Ex_rep_c102385_87568304	135.452
2A	RAC875_c99803_148	136.466
2A	Kukri_c40121_373	138.862
2A	Tdurum_contig30325_334	139.599
2A	Excalibur_c14536_1129	142.548
2A	Kukri_c2951_2574	146.233
2A	RAC875_c110838_423	147.063
2A	Ku_c35823_743	148.721
2A	wsnp_BG605368A_Ta_2_4	148.721
2A	RAC875_rep_c119619_54	148.721
2A	Excalibur_c65910_246	148.721
2A	Kukri_c136_857	148.721
2A	Ra_c70418_147	148.721
2A	wsnp_Ku_c52392_57380726	148.721
2A	wsnp_Ex_rep_c71983_70544041	148.721
2A	BobWhite_rep_c61500_595	148.721
2A	IAAV2430	148.721
2A	RAC875_c64377_350	148.721
2A	wsnp_Ex_rep_c66358_64543401	148.721
2A	Excalibur_c2426_1756	148.721
2A	Ra_c70418_142	148.721
2A	Tdurum_contig55729_1220	148.721
2A	Kukri_rep_c69608_2762	148.721
2A	BobWhite_c31673_296	149.09
2A	wsnp_Ku_c136_271700	149.09
2A	Excalibur_c3171_416	149.09
2A	wsnp_Ex_rep_c66358_64543089	149.09
2A	wsnp_Ku_c54793_58953037	149.09
2A	wsnp_Ex_rep_c67848_66550913	149.09
2A	wsnp_Ku_c28467_38394887	149.09
2A	Kukri_c2951_1188	149.09
2A	Jagger_c5227_133	149.09
2A	wsnp_Ex_rep_c66358_64543218	149.09
2A	BobWhite_c2058_367	149.09
2A	Kukri_c9118_1891	149.09
2A	BobWhite_rep_c64766_352	149.09
2A	CAP12_c2521_103	149.09
2A	CAP7_c9218_89	149.09
2A	Kukri_c13006_731	149.09
2A	Ku_c13700_1196	149.09
2A	Kukri_rep_c104611_210	149.09
2A	RAC875_c41087_67	149.09
2A	wsnp_Ex_rep_c67848_66550974	149.09
2A	BobWhite_c34598_70	149.09
2A	BobWhite_c9505_515	149.09
2A	Excalibur_c907_1643	149.09
2A	Kukri_rep_c69608_375	149.09
2A	RAC875_c64377_72	149.09
2A	wsnp_Ku_c28467_38394907	149.09
2A	Kukri_c25716_445	149.09
2A	CAP11_c2194_115	149.09
2A	Excalibur_c14317_401	149.09
2A	Ku_c13700_1189	149.09
2A	RAC875_c17696_225	149.09
2A	BobWhite_c8436_450	150.103
2A	RFL_Contig3280_600	151.025
2A	Kukri_c74165_204	151.762
2A	Kukri_c4027_151	152.038
2A	BobWhite_c20137_229	152.407
2A	BS00067814_51	152.407
2A	Ra_c12874_2263	152.407
2A	Excalibur_c31405_159	152.407
2A	wsnp_Ku_c16358_25225060	152.776
2A	Kukri_rep_c113597_88	153.697
2A	BS00093201_51	154.711
2A	wsnp_CAP12_c510_276361	154.711
2A	BS00108775_51	154.711
2A	BS00080752_51	154.711
2A	BS00037160_51	154.711
2A	BS00022456_51	170.191
2A	Excalibur_c14953_899	174.706
2A	wsnp_RFL_Contig2763_2509104	174.706
2A	wsnp_Ex_c14953_23104041	174.706
2A	GENE-1908_331	175.72
2A	BS00067907_51	176.365
2A	BS00057060_51	176.733
2A	Kukri_c25901_348	178.668
2A	BS00065366_51	184.934
2A	Kukri_c52402_292	187.698
2A	wsnp_Ku_c33884_43306422	188.804
2A	wsnp_Ex_rep_c102390_87572532	188.804
2A	Excalibur_c7665_260	188.804
2A	BS00108865_51	190.463
2A	RAC875_c19904_308	190.831
2A	RAC875_c104160_61	190.831
2A	Kukri_c65380_351	192.859
2A	RFL_Contig741_1380	193.596
2A	IAAV6905	193.596
2A	Kukri_c43875_671	193.596
2A	Kukri_rep_c93878_374	193.596
2A	Kukri_rep_c69312_353	193.596
2A	Jagger_c4182_117	193.596
2A	BS00011478_51	194.978
2A	Excalibur_c33040_447	194.978
2A	Tdurum_contig45661_684	196.452
2A	Tdurum_contig93508_119	197.189
2A	BS00022265_51	197.189
2A	Tdurum_contig93508_295	197.189
2A	Kukri_c31117_93	200.507
2A	BS00110128_51	200.875
2A	wsnp_Ra_c66636_64922359	201.797
2A	wsnp_Ra_c66636_64923321	201.797
2A	Excalibur_c22696_316	202.165
2A	Ku_c29409_324	202.165
2A	Kukri_c6944_1636	202.165
2A	wsnp_Ex_c5740_10081171	202.165
2A	BobWhite_c6573_142	202.165
2A	RAC875_c25848_122	202.902
2A	BS00003663_51	203.824
2A	IACX5800	203.824
2A	Tdurum_contig44139_1033	204.192
2A	IAAV3791	204.192
2A	RFL_Contig785_1156	204.192
2A	Excalibur_c44487_642	204.561
2A	Tdurum_contig31185_456	204.561
2A	BS00030165_51	205.206
2A	BobWhite_c17783_174	205.206
2A	Tdurum_contig6086_269	205.206
2A	Excalibur_c8009_325	205.206
2A	Kukri_rep_c68300_216	205.206
2A	Kukri_rep_c110061_249	205.206
2A	Tdurum_contig86183_221	205.574
2A	Tdurum_contig86183_177	205.574
2A	RFL_Contig927_1591	206.588
2A	Tdurum_contig82404_354	206.588
2A	BS00000209_51	206.864
2A	tplb0060h04_139	206.864
2A	Kukri_c15615_254	207.233
2A	BobWhite_c31163_694	207.602
2A	Kukri_c209_999	210.09
2A	RAC875_c9523_328	210.09
2A	IACX987	210.458
2A	BS00053834_51	210.458
2A	Excalibur_c7241_284	210.458
2A	IAAV2576	210.458
2A	BS00053835_51	210.458
2A	Excalibur_c10068_1431	210.458
2A	Kukri_c44579_85	210.827
2A	BobWhite_c47555_106	211.195
2A	BobWhite_c17113_240	211.195
2A	RFL_Contig2656_871	212.209
2A	Excalibur_c73027_267	212.577
2A	Excalibur_c20439_825	213.591
2A	Kukri_c27894_369	213.867
2A	Tdurum_contig61938_424	214.236
2A	RAC875_c1706_1888	214.236
2A	Tdurum_contig54056_112	214.236
2A	Ku_c28953_422	214.236
2A	wsnp_Ku_c4045_7380115	215.618
2A	Ra_c13654_1529	215.618
2A	Excalibur_c10018_356	215.987
2A	Excalibur_c923_837	216.355
2A	wsnp_Ex_c10555_17235832	216.355
2A	RAC875_c21750_784	216.355
2A	Tdurum_contig56321_232	216.355
2A	BS00065245_51	216.355
2A	RAC875_c21013_841	216.355
2A	wsnp_Ex_c905_1748920	216.355
2A	RAC875_c27530_860	216.355
2A	Ku_c72620_132	216.355
2A	Excalibur_c20478_641	216.355
2A	D_GB5Y7FA01DM80C_223	216.355
2A	JD_c11825_1135	216.355
2A	RAC875_rep_c102485_606	216.355
2A	Ex_c36309_435	216.355
2A	Excalibur_c17000_557	216.355
2A	Ra_c2467_333	216.355
2A	Excalibur_c32514_247	216.355
2A	wsnp_Ra_c17622_26522072	216.632
2A	BobWhite_rep_c64068_213	216.632
2A	Tdurum_contig8350_350	216.632
2A	tplb0030k01_447	217
2A	Excalibur_c26527_465	217
2A	CAP8_c3129_381	217.369
2A	Kukri_rep_c95118_467	217.369
2A	BS00062869_51	218.106
2A	BobWhite_c923_208	218.106
2A	Excalibur_c49875_479	218.106
2A	IAAV881	218.106
2A	Kukri_c89717_64	218.106
2A	Tdurum_contig28437_135	218.106
2A	Tdurum_contig93604_336	218.106
2A	wsnp_CAP11_c3226_1588070	218.843
2A	Kukri_c16094_289	220.686
2A	Kukri_c16094_799	220.686
2A	BS00021937_51	220.686
2A	Tdurum_contig50839_593	221.055
2A	Kukri_c7605_181	221.331
2A	BS00010664_51	221.331
2A	Kukri_c36985_104	221.7
2A	Kukri_c57903_607	225.938
2A	wsnp_Ex_rep_c66606_64904900	228.334
2A	RAC875_c25271_138	230.822
2A	Tdurum_contig66353_358	234.6
2B	Tdurum_contig20262_440	0
2B	GENE-1086_1111	0
2B	BS00023068_51	4.68821
2B	BS00083768_51	5.05591
2B	IACX9460	5.05591
2B	BS00019744_51	5.05591
2B	Excalibur_c45008_163	5.33169
2B	Excalibur_c42248_211	5.33169
2B	Excalibur_c11409_488	5.33169
2B	Excalibur_c29417_499	5.33169
2B	Excalibur_c45008_52	5.33169
2B	BS00101456_51	5.33169
2B	Excalibur_c2656_3198	5.33169
2B	BS00101972_51	5.33169
2B	RAC875_rep_c113375_508	5.33169
2B	IAAV4862	5.33169
2B	IACX10969	5.33169
2B	BS00065927_51	5.33169
2B	Excalibur_c11409_1166	5.33169
2B	wsnp_Ku_c3663_6748611	5.33169
2B	RAC875_c25282_67	5.33169
2B	RAC875_c25628_180	5.33169
2B	BS00066232_51	5.33169
2B	Kukri_c6306_685	5.33169
2B	GENE-1230_577	5.69939
2B	RAC875_rep_c112807_403	5.69939
2B	Kukri_c7339_113	5.69939
2B	Excalibur_c17250_592	5.69939
2B	RAC875_c34512_493	5.69939
2B	Kukri_c7339_1716	5.69939
2B	RAC875_rep_c71112_400	5.69939
2B	RAC875_c34512_685	5.69939
2B	Excalibur_c10406_1949	5.69939
2B	RAC875_c5577_1682	5.69939
2B	RAC875_c12533_2006	5.69939
2B	GENE-1230_436	5.69939
2B	RAC875_c65386_72	5.69939
2B	GENE-1230_189	5.69939
2B	wsnp_Ra_c1501_2991585	5.69939
2B	Ra_c1501_1220	5.69939
2B	BS00107306_51	5.69939
2B	RAC875_c38665_247	5.69939
2B	tplb0034e07_718	5.69939
2B	Excalibur_c17250_104	5.69939
2B	BS00027693_51	6.0671
2B	RAC875_c9013_185	6.0671
2B	BS00084668_51	6.0671
2B	Kukri_c46542_466	6.0671
2B	Kukri_c46542_1015	6.0671
2B	Kukri_c96623_195	6.34287
2B	Kukri_c23905_151	7.35406
2B	Kukri_c30847_551	7.35406
2B	Kukri_rep_c68159_218	7.35406
2B	wsnp_Ex_c7776_13247365	7.35406
2B	wsnp_JD_c640_960796	7.35406
2B	Kukri_c1175_1577	7.35406
2B	Excalibur_c29231_932	7.35406
2B	Excalibur_c32789_440	7.35406
2B	Excalibur_c22634_1489	8.73294
2B	BobWhite_c45060_188	9.37642
2B	wsnp_Ex_c25445_34710489	9.37642
2B	Kukri_c22513_1780	9.74413
2B	RAC875_c6538_136	9.74413
2B	RAC875_c20989_1049	9.74413
2B	Kukri_rep_c92967_369	9.74413
2B	RAC875_c6538_123	9.74413
2B	Excalibur_c52842_317	9.74413
2B	Excalibur_c25445_1061	9.74413
2B	GENE-1273_395	9.74413
2B	Excalibur_c25445_978	9.74413
2B	RAC875_c6538_58	9.74413
2B	BS00081871_51	9.74413
2B	BS00022126_51	9.74413
2B	Excalibur_c1747_429	9.74413
2B	Excalibur_c22634_928	9.74413
2B	wsnp_Ex_c18354_27181431	10.1118
2B	Excalibur_c1787_1037	10.1118
2B	Excalibur_c22179_119	10.1118
2B	Excalibur_c3524_318	10.1118
2B	RAC875_c5292_606	10.1118
2B	BobWhite_c15035_469	10.1118
2B	Excalibur_c41459_380	10.1118
2B	Kukri_c16758_443	10.3876
2B	Excalibur_c4748_360	10.3876
2B	GENE-1018_99	10.3876
2B	RAC875_c9543_99	10.3876
2B	Tdurum_contig49928_424	10.3876
2B	Tdurum_contig93602_268	10.3876
2B	BS00043055_51	10.3876
2B	Kukri_c52200_878	10.3876
2B	BS00065556_51	10.3876
2B	Excalibur_c41459_69	10.3876
2B	Tdurum_contig44328_448	10.3876
2B	BS00086125_51	10.3876
2B	Excalibur_c30167_243	10.3876
2B	RAC875_rep_c69222_996	10.3876
2B	RAC875_c2300_1021	10.3876
2B	Tdurum_contig51145_476	10.3876
2B	Excalibur_c24380_353	10.7553
2B	Ku_c22903_962	10.7553
2B	Kukri_c2884_93	10.7553
2B	Kukri_c5092_831	10.7553
2B	BobWhite_c15485_590	10.7553
2B	Kukri_c22903_2474	10.7553
2B	RAC875_c10767_279	10.7553
2B	RAC875_c63883_115	10.7553
2B	RAC875_c63883_76	10.7553
2B	BS00022331_51	10.7553
2B	RFL_Contig5625_1069	10.7553
2B	BobWhite_c12426_84	10.7553
2B	Kukri_c23961_636	10.7553
2B	Excalibur_rep_c101263_892	10.7553
2B	wsnp_Ex_c3740_6815132	10.7553
2B	RFL_Contig5625_2578	10.7553
2B	TA003865-0902	10.7553
2B	BS00012205_51	10.7553
2B	Excalibur_rep_c112367_293	14.5243
2B	wsnp_Ex_rep_c66551_64836327	14.8
2B	wsnp_Ex_rep_c66551_64836462	14.8
2B	RAC875_c19575_84	14.8
2B	BS00064153_51	15.1677
2B	Ku_c63748_1264	15.1677
2B	Excalibur_rep_c108189_683	15.5354
2B	Excalibur_c1986_439	15.5354
2B	tplb0058j01_762	15.8112
2B	BS00002660_51	15.8112
2B	IACX5750	22.1541
2B	BobWhite_c2988_493	30.5193
2B	BobWhite_c2988_421	30.5193
2B	BobWhite_rep_c64429_422	30.887
2B	BobWhite_rep_c64429_660	30.887
2B	BobWhite_rep_c64649_131	30.887
2B	Ex_c14755_1362	30.887
2B	Ex_c14755_1390	30.887
2B	BobWhite_c2988_2161	30.887
2B	wsnp_Ra_c19083_28215239	31.1628
2B	Tdurum_contig42153_4175	40.2635
2B	RAC875_c15844_1266	40.6312
2B	RAC875_c15844_348	40.6312
2B	RAC875_c31358_214	40.6312
2B	Excalibur_c26099_106	43.9405
2B	RAC875_rep_c105164_545	44.6759
2B	Kukri_c64492_383	44.6759
2B	wsnp_Ex_c14711_22788263	45.3194
2B	wsnp_Ex_c14711_22788586	45.9629
2B	BobWhite_c6771_697	46.6063
2B	wsnp_Ex_rep_c70756_69644826	46.6063
2B	BobWhite_rep_c51499_280	46.6063
2B	RAC875_c2014_153	46.974
2B	Kukri_c29807_713	46.974
2B	Kukri_c29807_476	46.974
2B	BS00109853_51	46.974
2B	Kukri_rep_c103893_875	46.974
2B	BS00067781_51	46.974
2B	wsnp_JD_c5064_6183978	46.974
2B	BobWhite_rep_c63363_160	47.3417
2B	RAC875_c21868_792	47.6175
2B	Excalibur_c20050_748	47.6175
2B	GENE-1421_124	47.6175
2B	Excalibur_c20050_133	47.6175
2B	GENE-0137_75	47.6175
2B	BS00022382_51	47.6175
2B	Kukri_c29640_212	47.6175
2B	RAC875_c12064_296	47.6175
2B	Kukri_c28478_750	47.6175
2B	Excalibur_c20050_181	47.6175
2B	Tdurum_contig11379_1047	47.6175
2B	Tdurum_contig11379_468	47.6175
2B	Kukri_c29640_92	47.6175
2B	wsnp_Ex_c56027_58308093	47.6175
2B	Ex_c67274_1226	47.6175
2B	BS00075855_51	47.6175
2B	Kukri_rep_c106290_204	47.6175
2B	GENE-0137_1290	47.6175
2B	wsnp_Ex_rep_c67542_66164609	47.6175
2B	RAC875_c23425_208	48.261
2B	Ex_c12051_875	48.261
2B	RAC875_c17720_436	48.261
2B	RAC875_c17720_501	48.261
2B	Ku_c34562_480	48.261
2B	Tdurum_contig12095_76	48.6287
2B	BS00041585_51	48.6287
2B	IAAV2277	48.6287
2B	Excalibur_c63941_83	48.6287
2B	Excalibur_c18630_268	49.6399
2B	BS00065276_51	49.6399
2B	Kukri_c26288_419	56.902
2B	Excalibur_c4349_1050	57.2697
2B	Tdurum_contig54704_176	57.6374
2B	Tdurum_contig6194_1186	61.6822
2B	Ku_c5725_615	66.3704
2B	Ku_c5725_892	66.7381
2B	Kukri_rep_c107572_121	67.1058
2B	RAC875_rep_c109207_706	67.7493
2B	BS00010055_51	70.0474
2B	IACX8565	70.0474
2B	wsnp_JD_c3732_4781170	71.794
2B	wsnp_Ku_c34759_44069854	71.794
2B	GENE-1741_103	79.7915
2B	RFL_Contig996_818	80.1592
2B	RFL_Contig996_350	80.1592
2B	BobWhite_c30112_275	81.0785
2B	RAC875_c26415_350	82.0897
2B	Kukri_c15043_326	82.0897
2B	RAC875_c76533_442	82.4574
2B	Excalibur_c43482_141	83.1008
2B	wsnp_Ex_c5239_9272511	83.8363
2B	tplb0045o20_699	83.8363
2B	Excalibur_c6111_411	83.8363
2B	Tdurum_contig62852_538	83.8363
2B	wsnp_Ex_rep_c67391_65971023	83.8363
2B	Tdurum_contig36804_220	83.8363
2B	Excalibur_c29769_81	83.8363
2B	Kukri_c5904_80	84.112
2B	RAC875_c16009_223	84.112
2B	RAC875_c3302_1411	84.112
2B	Tdurum_contig36804_98	84.112
2B	Tdurum_contig62852_302	84.112
2B	BS00103461_51	84.112
2B	BS00071690_51	84.4797
2B	RAC875_c46454_129	84.7555
2B	BS00009540_51	84.7555
2B	BobWhite_s65298_124	85.4909
2B	Kukri_c67276_103	85.4909
2B	Kukri_c40637_223	85.4909
2B	Kukri_c4790_154	85.4909
2B	Kukri_rep_c85389_715	85.4909
2B	Kukri_c4790_923	85.4909
2B	Tdurum_contig81917_141	85.4909
2B	Tdurum_contig32621_437	85.4909
2B	Tdurum_contig82821_324	85.4909
2B	wsnp_RFL_Contig2744_2471775	85.4909
2B	Excalibur_c2496_1141	85.4909
2B	Kukri_c9102_84	85.7667
2B	wsnp_BE497494B_Ta_2_1	86.1344
2B	Kukri_c46621_143	86.7779
2B	wsnp_Ex_c20786_29875033	86.7779
2B	Kukri_rep_c104810_341	87.1456
2B	IAAV7487	87.1456
2B	BobWhite_rep_c51373_453	87.1456
2B	wsnp_CAP11_c3947_1866837	87.1456
2B	Ku_c4042_1178	87.1456
2B	BS00003404_51	87.1456
2B	wsnp_Ku_c4042_7375890	87.1456
2B	Excalibur_c41536_808	87.1456
2B	wsnp_Ex_c2430_4546479	87.1456
2B	RAC875_c10656_632	87.1456
2B	RAC875_c14076_287	87.1456
2B	wsnp_Ex_rep_c68704_67559626	87.1456
2B	TA001821-0411	87.1456
2B	wsnp_CAP11_c3947_1867089	87.1456
2B	BS00022486_51	87.1456
2B	Kukri_c5375_399	89.1679
2B	tplb0045j05_2310	90.1791
2B	BobWhite_c29572_73	90.1791
2B	IAAV3789	90.4549
2B	Kukri_c4632_115	91.1903
2B	wsnp_Ex_c7738_13195349	91.1903
2B	BobWhite_c6166_319	91.8338
2B	RAC875_c52566_551	91.8338
2B	wsnp_Ex_c42316_48926687	92.2015
2B	BobWhite_c10238_127	92.2015
2B	IAAV3305	92.2015
2B	RAC875_c52566_644	92.2015
2B	Ra_c107358_279	92.2015
2B	Kukri_c7139_6288	92.845
2B	GENE-0644_42	92.845
2B	wsnp_Ex_c2153_4043746	92.845
2B	wsnp_Ku_c28266_38201643	92.845
2B	BS00099361_51	92.845
2B	RAC875_c12191_77	92.845
2B	RAC875_c85927_269	92.845
2B	Excalibur_c16798_281	92.845
2B	Excalibur_c16798_244	92.845
2B	Excalibur_c1305_662	93.1208
2B	GENE-0644_370	93.1208
2B	Kukri_c39968_221	93.1208
2B	tplb0021c10_951	93.1208
2B	wsnp_RFL_Contig1074_103556	93.1208
2B	Jagger_c4412_265	93.1208
2B	Kukri_c67546_342	93.1208
2B	GENE-0644_421	93.1208
2B	RAC875_rep_c112008_519	93.1208
2B	wsnp_Ex_c57_116914	93.1208
2B	Kukri_c10860_1283	93.1208
2B	RAC875_rep_c72435_90	93.1208
2B	RAC875_rep_c113555_122	93.1208
2B	Excalibur_c10056_1661	93.1208
2B	BS00022949_51	93.1208
2B	Ra_c106376_879	93.1208
2B	RAC875_c14362_529	93.1208
2B	BS00069627_51	93.4885
2B	wsnp_Ex_c27867_37030045	93.4885
2B	Excalibur_c21882_599	93.4885
2B	IAAV539	93.4885
2B	IAAV7129	93.4885
2B	Tdurum_contig65756_350	93.4885
2B	GENE-3867_1133	93.4885
2B	RAC875_c41242_133	93.4885
2B	RAC875_c31252_138	93.4885
2B	IAAV6156	93.4885
2B	RAC875_c15649_1101	93.4885
2B	RFL_Contig1483_1765	93.4885
2B	wsnp_Ex_c13351_21042379	93.4885
2B	wsnp_Ex_c27867_37030229	93.4885
2B	wsnp_Ra_c16822_25566950	93.4885
2B	RFL_Contig3604_962	93.4885
2B	Tdurum_contig10994_617	93.4885
2B	Tdurum_contig62595_466	93.4885
2B	RFL_Contig1139_817	93.4885
2B	RFL_Contig1139_602	93.4885
2B	tplb0031k24_254	93.4885
2B	Ku_c103035_323	93.4885
2B	IAAV4434	93.4885
2B	Ku_c34010_1016	94.4996
2B	RAC875_c43790_242	95.1431
2B	Kukri_c15359_254	95.5108
2B	Kukri_c36783_91	95.5108
2B	wsnp_Ex_c9248_15372536	96.522
2B	wsnp_Ex_c45094_50985067	96.7978
2B	GENE-1389_59	97.1655
2B	BS00092273_51	97.1655
2B	Excalibur_rep_c106124_239	97.1655
2B	IACX1412	97.1655
2B	wsnp_Ex_c3044_5620102	99.1878
2B	wsnp_BE404601B_Ta_2_1	99.4636
2B	Kukri_rep_c94009_116	100.843
2B	BobWhite_c948_52	100.843
2B	IAAV5331	100.843
2B	BobWhite_c10331_517	100.843
2B	Kukri_c9281_71	100.843
2B	Kukri_c43440_601	100.843
2B	wsnp_CAP7_c402_217331	100.843
2B	RAC875_c50245_540	100.843
2B	TA001322-1176	100.843
2B	wsnp_Ex_c51461_55394646	100.843
2B	BS00043103_51	100.843
2B	Kukri_c10054_567	100.843
2B	wsnp_Ex_c33246_41764093	100.843
2B	wsnp_Ex_rep_c101906_87187119	100.843
2B	wsnp_JD_c6350_7517130	100.843
2B	tplb0026l14_266	100.843
2B	Excalibur_c47286_281	100.843
2B	wsnp_Ku_c27759_37702654	101.118
2B	wsnp_Ku_c18923_28319203	101.854
2B	wsnp_CAP11_c5240_2436441	102.129
2B	wsnp_Ex_c7003_12065642	102.129
2B	CAP8_c3982_23	102.497
2B	wsnp_CAP8_rep_c5599_2654989	102.497
2B	CAP8_c5800_150	102.865
2B	RAC875_c3691_1428	102.865
2B	wsnp_CAP8_rep_c4147_2032009	102.865
2B	Excalibur_c15696_737	102.865
2B	RAC875_c12968_1526	102.865
2B	wsnp_CAP11_c5474_2542616	102.865
2B	RAC875_rep_c71760_57	102.865
2B	CAP7_c7349_21	102.865
2B	wsnp_CAP11_c5474_2542512	102.865
2B	Excalibur_c24033_1170	102.865
2B	Kukri_c32980_680	102.865
2B	wsnp_Ex_rep_c71116_69944350	102.865
2B	wsnp_CAP8_c1240_753371	102.865
2B	Excalibur_c90811_88	102.865
2B	BobWhite_c8113_532	102.865
2B	Kukri_c32980_552	102.865
2B	wsnp_Ex_c51352_55323092	103.784
2B	Kukri_c8900_251	104.152
2B	Kukri_rep_c68124_672	104.152
2B	Excalibur_c5691_2088	104.52
2B	RAC875_c20628_111	104.52
2B	Kukri_c66550_167	104.52
2B	Tdurum_contig50509_805	104.52
2B	Ra_c6700_406	104.52
2B	RFL_Contig356_812	104.52
2B	Tdurum_contig19413_656	104.52
2B	GENE-1084_354	104.52
2B	Kukri_c27713_131	104.52
2B	RAC875_c56101_368	104.52
2B	wsnp_Ku_rep_c73313_72887199	104.52
2B	Excalibur_c41356_1047	104.52
2B	Kukri_c5121_1925	104.52
2B	Excalibur_c18809_370	104.52
2B	Excalibur_c54327_215	104.52
2B	wsnp_Ex_c22946_32163010	104.52
2B	Excalibur_c58566_284	105.163
2B	Tdurum_contig52063_1077	105.163
2B	Kukri_c5711_112	105.163
2B	Excalibur_c584_726	105.806
2B	BS00030090_51	105.806
2B	BobWhite_c5852_103	106.174
2B	Kukri_c22419_541	106.174
2B	BS00091671_51	106.174
2B	TA004199-0831	106.174
2B	BS00066546_51	106.45
2B	CAP11_c2947_204	106.45
2B	RAC875_rep_c109975_192	106.45
2B	tplb0040e02_1293	106.45
2B	CAP7_c3814_303	106.45
2B	Excalibur_c4709_576	106.818
2B	Excalibur_c60255_473	107.185
2B	Tdurum_contig42466_1676	107.185
2B	Kukri_c4360_1755	107.829
2B	Excalibur_c4159_1134	107.829
2B	Kukri_c22318_315	107.829
2B	Kukri_c50069_1020	107.829
2B	CAP8_c1655_298	108.105
2B	wsnp_Ex_rep_c108679_91802578	108.472
2B	Tdurum_contig42297_4458	108.472
2B	wsnp_Ex_c2497_4666526	108.472
2B	wsnp_Ex_c6295_10967631	108.472
2B	wsnp_Ra_c28444_37905400	108.472
2B	wsnp_JD_c32007_24763860	108.472
2B	wsnp_Ku_c33652_43115283	108.472
2B	Excalibur_c26999_488	108.84
2B	Excalibur_rep_c111672_114	108.84
2B	Excalibur_c8457_1162	108.84
2B	Kukri_c6787_2040	108.84
2B	wsnp_JD_c21530_18862386	108.84
2B	Excalibur_rep_c106537_63	108.84
2B	RAC875_c20950_461	108.84
2B	wsnp_Ex_c14735_22823373	108.84
2B	wsnp_Ex_c45595_51343969	108.84
2B	IACX217	108.84
2B	RFL_Contig3353_125	108.84
2B	BobWhite_c10453_396	108.84
2B	Kukri_c42289_502	108.84
2B	RAC875_c9122_395	108.84
2B	BobWhite_c13455_112	108.84
2B	D_contig15569_207	108.84
2B	Excalibur_c33079_199	108.84
2B	wsnp_Ex_c2905_5358140	108.84
2B	wsnp_Ex_c482_957514	108.84
2B	wsnp_Ex_c8641_14485630	108.84
2B	wsnp_Ex_rep_c103248_88252209	108.84
2B	Kukri_c9600_1029	108.84
2B	wsnp_Ex_c22693_31898036	108.84
2B	wsnp_Ex_c10279_16851747	108.84
2B	wsnp_Ex_rep_c69928_68889412	108.84
2B	wsnp_CAP11_c1436_808089	108.84
2B	wsnp_RFL_Contig3304_3372802	108.84
2B	RAC875_c60230_122	108.84
2B	wsnp_Ra_c4746_8540731	108.84
2B	BobWhite_c3693_85	108.84
2B	Kukri_c5609_565	108.84
2B	wsnp_Ex_c52405_56014689	108.84
2B	wsnp_Ku_c13756_21844262	108.84
2B	Excalibur_c9133_351	108.84
2B	wsnp_Ku_rep_c107413_92888678	108.84
2B	Excalibur_rep_c107546_206	108.84
2B	IAAV259	108.84
2B	wsnp_Ku_c22272_32093892	108.84
2B	wsnp_Ex_c3386_6217891	108.84
2B	wsnp_Ex_c3386_6217645	108.84
2B	BobWhite_c13066_776	108.84
2B	IAAV3148	108.84
2B	Kukri_c26645_254	108.84
2B	Kukri_c9197_1341	108.84
2B	tplb0034a02_1566	108.84
2B	wsnp_Ex_c16988_25586811	108.84
2B	wsnp_Ku_rep_c71678_71421327	108.84
2B	BobWhite_c27675_201	108.84
2B	Excalibur_c10615_592	108.84
2B	Ku_c65484_365	108.84
2B	Kukri_c673_452	108.84
2B	wsnp_Ex_c3839_6981725	108.84
2B	wsnp_Ex_c52240_55911010	108.84
2B	wsnp_Ex_rep_c69928_68889568	108.84
2B	BobWhite_c11800_96	108.84
2B	Excalibur_c48957_395	108.84
2B	Excalibur_c49077_94	108.84
2B	RAC875_c52617_595	108.84
2B	wsnp_Ex_c11904_19091967	108.84
2B	wsnp_Ex_c43212_49594902	108.84
2B	wsnp_Ex_c7347_12594158	108.84
2B	BobWhite_rep_c48743_625	108.84
2B	IACX1028	108.84
2B	Kukri_c110148_53	108.84
2B	Kukri_c46339_441	108.84
2B	Kukri_c91621_319	108.84
2B	Kukri_rep_c107732_99	108.84
2B	wsnp_Ex_c19819_28826877	108.84
2B	wsnp_Ex_c21991_31162645	108.84
2B	wsnp_Ex_c37611_45330886	108.84
2B	wsnp_Ex_c42447_49025091	108.84
2B	wsnp_Ex_c4423_7960221	108.84
2B	wsnp_Ex_c5363_9482943	108.84
2B	wsnp_Ex_c7347_12594320	108.84
2B	wsnp_Ex_c9133_15198596	108.84
2B	Excalibur_c85610_72	108.84
2B	Ku_c46339_317	108.84
2B	Kukri_c11488_874	108.84
2B	Kukri_rep_c70962_1545	108.84
2B	wsnp_Ex_c1548_2961101	108.84
2B	wsnp_Ex_c16970_25563701	108.84
2B	wsnp_Ex_c19819_28827344	108.84
2B	wsnp_Ex_rep_c66524_64799410	108.84
2B	wsnp_Ex_rep_c69340_68274022	108.84
2B	wsnp_Ex_rep_c69465_68405569	108.84
2B	wsnp_JD_c2631_3548229	108.84
2B	wsnp_Ku_c52199_57246606	108.84
2B	BobWhite_c1654_440	108.84
2B	tplb0038f13_1219	108.84
2B	wsnp_Ex_c26375_35620271	108.84
2B	IAAV1743	108.84
2B	BobWhite_rep_c48743_691	108.84
2B	wsnp_JD_c21530_18862705	108.84
2B	RAC875_c87421_408	108.84
2B	Kukri_c59378_464	108.84
2B	wsnp_Ex_c37950_45589555	108.84
2B	Kukri_c11850_1711	108.84
2B	Jagger_c7212_85	108.84
2B	RAC875_rep_c111100_447	108.84
2B	wsnp_Ex_c20367_29431681	108.84
2B	wsnp_JD_c3166_4159751	108.84
2B	wsnp_Ku_c691_1429483	108.84
2B	Ex_c7628_2392	108.84
2B	RAC875_c400_962	108.84
2B	wsnp_Ku_rep_c100990_88230610	108.84
2B	wsnp_Ku_c673_1393449	108.84
2B	Kukri_c683_1401	108.84
2B	Kukri_c2507_962	108.84
2B	BS00062485_51	108.84
2B	wsnp_Ex_c52458_56049703	108.84
2B	Kukri_c33782_106	108.84
2B	Kukri_c49219_76	108.84
2B	Kukri_rep_c100990_597	108.84
2B	Kukri_rep_c70536_597	108.84
2B	wsnp_Ku_rep_c83117_78896856	108.84
2B	CAP8_c621_57	108.84
2B	Kukri_c8821_957	108.84
2B	wsnp_CAP7_c193_107526	108.84
2B	wsnp_Ex_c51661_55533018	108.84
2B	wsnp_Ex_rep_c66524_64799194	108.84
2B	Kukri_c3096_1411	108.84
2B	Excalibur_c23932_948	108.84
2B	wsnp_Ex_rep_c66524_64798744	108.84
2B	wsnp_Ex_c18750_27627600	108.84
2B	wsnp_Ku_c6183_10867720	108.84
2B	Ku_c3858_1078	108.84
2B	Excalibur_c47833_360	108.84
2B	wsnp_Ex_rep_c103248_88252281	108.84
2B	Kukri_c691_504	108.84
2B	Ex_c66545_1078	108.84
2B	BobWhite_c3757_55	108.84
2B	wsnp_Ex_c20529_29609310	108.84
2B	wsnp_Ex_c29434_38471452	109.851
2B	wsnp_CAP11_c1956_1045077	110.127
2B	wsnp_CAP11_rep_c4105_1940985	110.127
2B	tplb0038i24_1548	110.495
2B	RAC875_c21237_1064	110.77
2B	Excalibur_c3869_427	110.77
2B	RAC875_c21237_166	110.77
2B	RAC875_rep_c108797_110	110.77
2B	Kukri_rep_c91092_204	110.77
2B	RAC875_rep_c73058_116	111.138
2B	wsnp_Ex_rep_c66700_65028839	111.138
2B	tplb0061j23_365	111.138
2B	Kukri_c17888_243	111.138
2B	Kukri_rep_c107053_779	111.506
2B	Kukri_c47082_109	111.506
2B	wsnp_Ku_c47082_53641298	111.506
2B	CAP12_c6259_207	111.782
2B	Kukri_rep_c91092_72	111.782
2B	Kukri_rep_c91092_553	111.782
2B	BobWhite_c12732_205	111.782
2B	CAP12_c6259_236	111.782
2B	Kukri_c10017_833	112.149
2B	Tdurum_contig100733_89	112.149
2B	CAP8_c3701_331	112.149
2B	RAC875_c3039_101	112.149
2B	wsnp_CAP11_rep_c4105_1941066	112.149
[truncated: 6,041 more rows]

## Sheet: Stettler x Vesper
Chromosome	Marker	Position
1A	BS00009926_51	0
1A	wsnp_JD_c149_241276	0
1A	BobWhite_c12302_368	5.6
1A	BobWhite_c4499_153	5.6
1A	BS00009885_51	5.6
1A	BS00084022_51	5.6
1A	GENE-0507_285	5.6
1A	GENE-0002_856	5.6
1A	RAC875_rep_c107325_644	5.6
1A	Excalibur_c1014_371	5.6
1A	Excalibur_rep_c100567_692	5.6
1A	BS00108090_51	26.5
1A	wsnp_Ex_c17884_26647833	26.5
1A	RAC875_rep_c101110_474	26.5
1A	RAC875_rep_c101110_563	26.5
1A	BS00003595_51	26.5
1A	Excalibur_c1358_794	27.7
1A	Excalibur_c97691_225	27.7
1A	Kukri_c5715_141	29.8
1A	RAC875_c7031_488	36.1
1A	Ku_c4823_673	36.1
1A	Tdurum_contig42479_1254	36.1
1A	BS00066092_51	36.1
1A	Ku_c20069_531	36.1
1A	RAC875_c57095_240	39.6
1A	RAC875_c85031_525	40.7
1A	RFL_Contig1118_1073	40.7
1A	RFL_Contig1118_65	40.7
1A	Tdurum_contig28774_365	40.7
1A	tplb0036l23_696	40.7
1A	BobWhite_c1890_712	40.7
1A	BS00110358_51	40.7
1A	RFL_Contig1074_818	40.7
1A	wsnp_Ex_c7252_12452995	40.7
1A	BobWhite_c685_1231	40.7
1A	BS00081680_51	40.7
1A	Excalibur_c22240_938	40.7
1A	Excalibur_c48152_818	40.7
1A	GENE-3336_136	40.7
1A	IACX9458	40.7
1A	Jagger_rep_c10343_173	40.7
1A	Kukri_c41943_535	40.7
1A	RAC875_c67106_97	40.7
1A	tplb0043h23_1346	40.7
1A	wsnp_Ex_c1137_2182795	40.7
1A	Excalibur_c42185_156	40.7
1A	RAC875_c50463_808	40.7
1A	BobWhite_c48447_529	40.7
1A	Kukri_rep_c113971_162	40.7
1A	RAC875_c13855_882	40.7
1A	BS00101392_51	40.7
1A	Excalibur_c44711_453	40.7
1A	CAP7_c1645_359	40.7
1A	BS00098484_51	40.7
1A	BS00077492_51	40.7
1A	BS00062578_51	41.9
1A	BS00064608_51	41.9
1A	BS00065419_51	41.9
1A	Excalibur_c110483_103	41.9
1A	Excalibur_c18694_273	41.9
1A	Excalibur_c55677_217	41.9
1A	Excalibur_rep_c92985_510	41.9
1A	Excalibur_rep_c92985_618	41.9
1A	GENE-0249_122	41.9
1A	Kukri_c24144_1568	41.9
1A	Kukri_rep_c72397_600	41.9
1A	Kukri_rep_c81545_195	41.9
1A	RAC875_c13012_1598	41.9
1A	RAC875_c13012_174	41.9
1A	RAC875_c64603_663	41.9
1A	Tdurum_contig20965_1446	41.9
1A	wsnp_Ex_c64327_63176640	41.9
1A	Excalibur_c22642_90	41.9
1A	GENE-0249_161	41.9
1A	Kukri_c18434_200	41.9
1A	RAC875_c2654_1817	41.9
1A	RAC875_c37934_285	41.9
1A	TA005995-0488	41.9
1A	BS00063263_51	41.9
1A	Excalibur_c10065_570	41.9
1A	Excalibur_c25050_372	45.3
1A	BobWhite_c4384_262	45.3
1A	BobWhite_c48591_394	45.3
1A	BS00011787_51	45.3
1A	BS00078982_51	45.3
1A	Excalibur_c10689_254	45.3
1A	Excalibur_c7026_2635	45.3
1A	Kukri_c13136_1363	45.3
1A	Kukri_c13593_203	45.3
1A	Kukri_c16098_95	45.3
1A	Kukri_c22508_119	45.3
1A	RAC875_c16820_419	45.3
1A	RAC875_c8245_272	45.3
1A	TA006139-0953	45.3
1A	wsnp_Ex_c10783_17554146	45.3
1A	wsnp_Ex_c5323_9408829	45.3
1A	wsnp_Ex_c5323_9409407	45.3
1A	wsnp_Ku_c11896_19337444	45.3
1A	wsnp_Ku_c42878_50516167	45.3
1A	wsnp_Ku_rep_c101175_88380491	45.3
1A	Kukri_c7436_2259	45.3
1A	RAC875_c1825_188	45.3
1A	wsnp_Ex_c10783_17555091	45.3
1A	wsnp_JD_c9290_10155594	45.3
1A	GENE-0509_639	45.3
1A	BobWhite_c4328_1345	45.3
1A	BS00105601_51	45.3
1A	CAP7_c4833_141	45.3
1A	wsnp_Ex_c48087_53105842	45.3
1A	BobWhite_c23763_350	45.3
1A	CAP7_c4833_55	45.3
1A	wsnp_Ex_c31983_40709607	47.7
1A	Kukri_c46010_146	47.7
1A	Kukri_c46010_872	47.7
1A	Tdurum_contig77289_179	47.7
1A	wsnp_Ku_c34659_43981982	47.7
1A	Kukri_c82555_88	47.7
1A	wsnp_Ex_c31983_40709866	47.7
1A	Excalibur_rep_c85213_146	47.7
1A	Kukri_rep_c69697_207	57
1A	Tdurum_contig47183_205	57
1A	Kukri_rep_c72587_123	57
1A	BobWhite_c7352_218	60.2
1A	BS00013227_51	60.2
1A	BS00022870_51	60.2
1A	BS00064197_51	60.2
1A	BS00110151_51	60.2
1A	Excalibur_c47654_70	60.2
1A	Excalibur_c77035_156	60.2
1A	IACX5982	60.2
1A	Kukri_c23985_166	60.2
1A	Kukri_c23985_229	60.2
1A	Kukri_c29134_108	60.2
1A	Kukri_c3150_341	60.2
1A	Kukri_c49776_192	60.2
1A	RAC875_c18749_87	60.2
1A	RAC875_c65431_351	60.2
1A	RFL_Contig3232_1224	60.2
1A	Tdurum_contig5008_556	60.2
1A	Tdurum_contig69753_513	60.2
1A	Tdurum_contig9199_714	60.2
1A	tplb0032k01_549	60.2
1A	tplb0052b04_1651	60.2
1A	BS00067339_51	60.2
1A	Excalibur_c12215_352	60.2
1A	Kukri_rep_c104386_273	60.2
1A	Kukri_rep_c107771_588	60.2
1A	RAC875_c5544_4156	60.2
1A	Tdurum_contig5008_635	60.2
1A	RAC875_c42365_265	60.2
1A	RAC875_c11899_366	62.4
1A	BobWhite_rep_c53779_108	63.5
1A	RAC875_c7891_426	63.5
1A	BS00066852_51	63.5
1A	BS00086680_51	63.5
1A	IACX6344	63.5
1A	wsnp_Ex_c572_1138770	64.6
1A	Ra_c2895_591	64.6
1A	JD_c17158_393	64.6
1A	IAAV7203	64.6
1A	Jagger_c1403_60	64.6
1A	Kukri_c22434_513	64.6
1A	wsnp_Ex_c572_1138339	64.6
1A	wsnp_Ku_c4018_7333828	64.6
1A	wsnp_Ra_c2895_5488879	64.6
1A	Ex_c25689_1606	64.6
1A	IACX219	64.6
1A	Kukri_c20672_360	64.6
1A	Kukri_c23350_433	64.6
1A	Kukri_c35200_895	64.6
1A	Tdurum_contig43203_318	64.6
1A	Tdurum_contig99671_174	64.6
1A	tplb0059e14_515	64.6
1A	BobWhite_c37802_547	64.6
1A	Ex_c12584_2014	64.6
1A	Ex_c25689_1603	64.6
1A	Ex_c4242_1442	64.6
1A	IAAV5939	64.6
1A	Ra_c54249_1031	64.6
1A	RAC875_c6664_63	64.6
1A	RAC875_rep_c104557_1245	64.6
1A	Tdurum_contig92564_326	64.6
1A	wsnp_Ex_c10257_16825240	64.6
1A	wsnp_Ex_c22963_32183009	64.6
1A	wsnp_Ex_rep_c66846_65240088	64.6
1A	Ku_c23960_333	64.6
1A	Ex_c4121_1205	64.6
1A	wsnp_Ex_c14361_22341570	64.6
1A	BS00075425_51	64.6
1A	BobWhite_c12841_56	64.6
1A	BobWhite_c1488_504	64.6
1A	BobWhite_c30109_240	64.6
1A	BobWhite_c8428_346	64.6
1A	BS00021878_51	64.6
1A	BS00041358_51	64.6
1A	BS00062715_51	64.6
1A	BS00066336_51	64.6
1A	BS00081455_51	64.6
1A	BS00110415_51	64.6
1A	CAP11_c6014_160	64.6
1A	CAP12_c6266_187	64.6
1A	CAP12_c6266_298	64.6
1A	CAP7_c3269_236	64.6
1A	CAP8_c2843_226	64.6
1A	CAP8_rep_c7560_159	64.6
1A	D_contig35755_111	64.6
1A	Ex_c12763_662	64.6
1A	Ex_c5759_628	64.6
1A	Ex_c5759_663	64.6
1A	Ex_c6765_2118	64.6
1A	Excalibur_c13058_241	64.6
1A	Excalibur_c14943_695	64.6
1A	Excalibur_c17872_137	64.6
1A	Excalibur_c24041_794	64.6
1A	Excalibur_c59486_172	64.6
1A	Excalibur_rep_c111311_58	64.6
1A	Excalibur_rep_c68424_255	64.6
1A	Excalibur_rep_c84731_611	64.6
1A	GENE-0071_115	64.6
1A	GENE-0446_243	64.6
1A	GENE-0491_632	64.6
1A	GENE-1214_288	64.6
1A	IAAV2709	64.6
1A	IAAV5730	64.6
1A	IAAV7551	64.6
1A	IAAV7929	64.6
1A	IAAV8147	64.6
1A	IACX293	64.6
1A	IACX4168	64.6
1A	Kukri_c29668_338	64.6
1A	Kukri_c32885_145	64.6
1A	Kukri_c43730_841	64.6
1A	Kukri_c47825_138	64.6
1A	Kukri_c54467_100	64.6
1A	Kukri_c61766_907	64.6
1A	Kukri_c67601_267	64.6
1A	Kukri_c8332_120	64.6
1A	Kukri_rep_c101316_375	64.6
1A	Kukri_rep_c103147_745	64.6
1A	Kukri_rep_c106037_96	64.6
1A	Kukri_rep_c115954_137	64.6
1A	Ra_c272_1632	64.6
1A	RAC875_c10400_791	64.6
1A	RAC875_c105730_397	64.6
1A	RAC875_c12808_182	64.6
1A	RAC875_c24560_604	64.6
1A	RAC875_c3751_96	64.6
1A	RAC875_c41113_144	64.6
1A	RAC875_c55052_604	64.6
1A	RAC875_c68797_400	64.6
1A	RAC875_c8515_653	64.6
1A	RAC875_c9899_510	64.6
1A	RFL_Contig530_2305	64.6
1A	RFL_Contig921_337	64.6
1A	TA001772-0625	64.6
1A	TA016013-1040	64.6
1A	Tdurum_contig55009_1153	64.6
1A	wsnp_BF475149A_Ta_2_1	64.6
1A	wsnp_BF482891A_Ta_2_2	64.6
1A	wsnp_Ex_c10100_16600633	64.6
1A	wsnp_Ex_c12352_19708127	64.6
1A	wsnp_Ex_c1374_2630830	64.6
1A	wsnp_Ex_c14866_22995097	64.6
1A	wsnp_Ex_c18169_26977013	64.6
1A	wsnp_Ex_c21592_30743513	64.6
1A	wsnp_Ex_c25628_34888253	64.6
1A	wsnp_Ex_c25628_34888439	64.6
1A	wsnp_Ex_c2840_5247386	64.6
1A	wsnp_Ex_c34260_42602649	64.6
1A	wsnp_Ex_c34821_43076533	64.6
1A	wsnp_Ex_c3565_6520901	64.6
1A	wsnp_Ex_c3572_6533892	64.6
1A	wsnp_Ex_c3906_7086294	64.6
1A	wsnp_Ex_c3986_7217641	64.6
1A	wsnp_Ex_c41969_48673442	64.6
1A	wsnp_Ex_c43454_49770425	64.6
1A	wsnp_Ex_c44049_50205614	64.6
1A	wsnp_Ex_c4605_8239915	64.6
1A	wsnp_Ex_c4605_8241260	64.6
1A	wsnp_Ex_c5634_9906981	64.6
1A	wsnp_Ex_c7271_12483592	64.6
1A	wsnp_Ex_c8364_14095508	64.6
1A	wsnp_Ex_rep_c101414_86780996	64.6
1A	wsnp_Ex_rep_c101414_86781128	64.6
1A	wsnp_Ex_rep_c101746_87053634	64.6
1A	wsnp_Ex_rep_c66562_64849366	64.6
1A	wsnp_Ex_rep_c69738_68695568	64.6
1A	wsnp_JD_c24506_20670773	64.6
1A	wsnp_Ku_c18611_27943266	64.6
1A	wsnp_Ku_c37925_46678703	64.6
1A	wsnp_Ku_c3844_7053669	64.6
1A	wsnp_Ku_c67495_66513940	64.6
1A	wsnp_Ra_c18045_27024765	64.6
1A	wsnp_Ra_c4481_8119609	64.6
1A	wsnp_Ra_c6182_10833256	64.6
1A	wsnp_Ra_rep_c74936_72685894	64.6
1A	BS00002001_51	64.6
1A	BS00068358_51	64.6
1A	CAP12_c6266_339	64.6
1A	CAP8_c4897_397	64.6
1A	Excalibur_c102582_360	64.6
1A	Excalibur_c11273_284	64.6
1A	Excalibur_c15098_591	64.6
1A	Excalibur_c16292_1338	64.6
1A	Excalibur_c33881_618	64.6
1A	Excalibur_c3565_2673	64.6
1A	Excalibur_rep_c107144_405	64.6
1A	Excalibur_rep_c113303_500	64.6
1A	Excalibur_rep_c86757_244	64.6
1A	GENE-0053_224	64.6
1A	GENE-0235_245	64.6
1A	IAAV7131	64.6
1A	IAAV749	64.6
1A	Kukri_c12165_1148	64.6
1A	Kukri_rep_c69903_1525	64.6
1A	Ra_c11023_679	64.6
1A	RAC875_c18539_1159	64.6
1A	RAC875_c31168_238	64.6
1A	TA002594-0782	64.6
1A	TA013367-0455	64.6
1A	wsnp_Ex_c13564_21327699	64.6
1A	wsnp_Ex_c1374_2630879	64.6
1A	wsnp_Ex_c21592_30743815	64.6
1A	wsnp_Ex_c34260_42602746	64.6
1A	wsnp_Ex_c35563_43690084	64.6
1A	wsnp_Ex_c3565_6521098	64.6
1A	wsnp_Ex_c3572_6531810	64.6
1A	wsnp_Ex_c5543_9763520	64.6
1A	wsnp_Ex_c5634_9907829	64.6
1A	wsnp_Ex_rep_c103087_88123733	64.6
1A	wsnp_Ex_rep_c103087_88124573	64.6
1A	wsnp_Ex_rep_c105541_89932598	64.6
1A	wsnp_JD_c40990_29127031	64.6
1A	wsnp_Ku_c47386_53862969	64.6
1A	RAC875_c25799_457	64.6
1A	RAC875_c33300_141	64.6
1A	Excalibur_c49588_76	64.6
1A	wsnp_BE403956A_Ta_2_3	64.6
1A	BS00077199_51	64.6
1A	GENE-0126_140	64.6
1A	wsnp_Ex_c6817_11762714	64.6
1A	wsnp_Ex_c8885_14842394	64.6
1A	wsnp_Ku_c4413_8008008	64.6
1A	BS00065146_51	64.6
1A	BS00110766_51	64.6
1A	BS00094681_51	64.6
1A	Tdurum_contig48416_335	64.6
1A	Excalibur_rep_c107489_168	64.6
1A	RFL_Contig5001_1099	64.6
1A	Ku_c6979_182	64.6
1A	Kukri_c19389_97	64.6
1A	wsnp_Ex_c9979_16421462	64.6
1A	IACX2325	64.6
1A	wsnp_Ku_c17726_26872129	64.6
1A	RAC875_c15998_53	64.6
1A	RAC875_c38417_246	64.6
1A	wsnp_Ex_c33831_42253707	64.6
1A	wsnp_Ex_c4605_8240189	64.6
1A	wsnp_Ku_c37925_46679146	64.6
1A	wsnp_Ex_c3906_7086162	64.6
1A	RAC875_c39125_365	64.6
1A	wsnp_Ex_c6817_11761300	64.6
1A	Kukri_c8422_642	64.6
1A	RAC875_c94534_75	74.5
1A	wsnp_Ex_c12336_19687074	74.5
1A	CAP7_c12435_63	74.5
1A	Ex_c5192_943	74.5
1A	wsnp_BE495786A_Ta_2_1	74.5
1A	Excalibur_rep_c112145_271	74.5
1A	Kukri_c39628_318	74.5
1A	BS00087601_51	74.5
1A	Excalibur_rep_c104216_671	74.5
1A	Kukri_c26093_861	74.5
1A	Ra_c6701_1579	74.5
1A	wsnp_Ex_c42282_48901677	74.5
1A	BS00067021_51	74.5
1A	Excalibur_c32167_59	74.5
1A	wsnp_Ex_c12336_19686808	74.5
1A	wsnp_Ex_c5192_9203682	74.5
1A	wsnp_Ex_rep_c66628_64934660	74.5
1A	BS00022698_51	74.5
1A	BS00021889_51	74.5
1A	BS00073585_51	74.5
1A	CAP11_c1972_285	74.5
1A	Excalibur_c30591_637	74.5
1A	Excalibur_c7033_159	74.5
1A	IAAV5406	74.5
1A	IACX4378	74.5
1A	Ku_c32078_885	74.5
1A	Ku_c8351_2029	74.5
1A	Ku_c8351_945	74.5
1A	Kukri_c10065_415	74.5
1A	Kukri_c52952_315	74.5
1A	Kukri_rep_c69946_1228	74.5
1A	RAC875_c38916_66	74.5
1A	RFL_Contig4231_575	74.5
1A	Tdurum_contig31304_527	74.5
1A	wsnp_Ex_c1216_2336458	74.5
1A	wsnp_Ex_c34344_42676379	74.5
1A	wsnp_Ex_c42282_48900922	74.5
1A	wsnp_Ex_c4539_8148835	74.5
1A	wsnp_Ex_c5192_9203100	74.5
1A	wsnp_Ex_c5216_9235964	74.5
1A	wsnp_Ex_c8588_14419007	74.5
1A	wsnp_Ku_c10065_16730445	74.5
1A	wsnp_Ku_c23926_33870364	74.5
1A	wsnp_Ku_c24239_34199356	74.5
1A	wsnp_Ku_c39878_48218985	74.5
1A	wsnp_Ra_c16080_24638622	74.5
1A	Tdurum_contig28296_243	74.5
1A	Excalibur_c13183_128	75.7
1A	Ra_c58315_265	75.7
1A	RAC875_c31133_198	75.7
1A	BS00033469_51	75.7
1A	Excalibur_c56097_168	75.7
1A	Kukri_c10453_875	75.7
1A	RAC875_c21625_246	75.7
1A	RAC875_c23158_301	75.7
1A	RAC875_c41275_131	75.7
1A	wsnp_Ex_c56097_58351893	75.7
1A	wsnp_Ex_c56097_58352130	75.7
1A	Excalibur_c21487_129	79.1
1A	BobWhite_c32653_369	79.1
1A	GENE-0410_71	84.5
1A	IACX11338	84.5
1A	wsnp_Ra_c11877_19161832	90.9
1A	wsnp_BG314157A_Ta_2_1	90.9
1A	BS00065324_51	90.9
1A	RAC875_c29540_413	90.9
1A	RFL_Contig3919_1348	90.9
1A	wsnp_Ex_rep_c108951_91954190	90.9
1A	BS00021728_51	90.9
1A	RFL_Contig22_617	90.9
1A	tplb0045g22_418	90.9
1A	Kukri_c18413_168	90.9
1A	Ex_c2848_957	90.9
1A	Kukri_c37726_285	90.9
1A	Kukri_c48879_148	90.9
1A	Kukri_c53153_92	90.9
1A	Kukri_c58155_786	90.9
1A	RFL_Contig3919_551	90.9
1A	Tdurum_contig50499_858	90.9
1A	wsnp_BE445113A_Ta_2_1	90.9
1A	wsnp_BE445113A_Ta_2_2	90.9
1A	wsnp_Ku_c15214_23756800	90.9
1A	Kukri_c29039_315	92
1A	Excalibur_c3475_903	92
1A	Excalibur_c65437_104	92
1A	Ku_c7975_644	92
1A	BS00067652_51	92
1A	BS00067742_51	92
1A	Excalibur_c3429_652	92
1A	Excalibur_c3475_113	92
1A	Kukri_c13107_100	92
1A	Kukri_c39377_286	92
1A	Kukri_c43410_348	92
1A	Ra_c1311_1360	92
1A	RAC875_c37545_289	92
1A	RAC875_c46551_339	92
1A	wsnp_Ex_c3293_6072122	92
1A	Excalibur_c3429_236	93.1
1A	RAC875_c27417_150	93.1
1A	wsnp_Ra_c9209_15425473	93.1
1A	RAC875_c49074_374	93.1
1A	RAC875_c100147_55	93.1
1A	BobWhite_c104_89	101.1
1A	IAAV2694	101.1
1A	CAP11_c1021_200	104.3
1A	BS00034278_51	104.3
1A	GENE-0392_97	104.3
1A	RFL_Contig4781_1792	104.3
1A	wsnp_Ex_c3145_5812670	104.3
1A	wsnp_Ex_rep_c104894_89466993	104.3
1A	BobWhite_c26212_208	104.3
1A	BobWhite_c27438_81	104.3
1A	BS00009808_51	104.3
1A	BS00065430_51	104.3
1A	CAP7_c1891_230	104.3
1A	Excalibur_c3145_70	104.3
1A	Excalibur_c49946_169	104.3
1A	Jagger_c5111_190	104.3
1A	Ku_c17322_2436	104.3
1A	Kukri_c67383_102	104.3
1A	RAC875_c15564_729	104.3
1A	RAC875_c8482_160	104.3
1A	Tdurum_contig12576_159	104.3
1A	tplb0031d22_1107	104.3
1A	wsnp_Ex_c20495_29571203	104.3
1A	wsnp_Ex_c3258_6004611	104.3
1A	wsnp_Ex_c43228_49605281	104.3
1A	wsnp_Ex_rep_c68085_66839109	104.3
1A	wsnp_Ex_rep_c68493_67320068	104.3
1A	wsnp_Ku_c17322_26392311	104.3
1A	wsnp_Ku_c5210_9289260	104.3
1A	wsnp_Ku_c5210_9290700	104.3
1A	BS00039378_51	105.4
1A	BS00062876_51	105.4
1A	wsnp_Ra_c11594_18777085	105.4
1A	wsnp_BE517729A_Ta_2_1	105.4
1A	Jagger_c3646_235	107.6
1A	wsnp_Ex_c4685_8377545	107.6
1A	wsnp_Ex_c5060_8985678	107.6
1A	wsnp_JD_c7581_8666052	107.6
1A	BobWhite_c96_170	107.6
1A	BS00087588_51	107.6
1A	CAP7_c11581_78	107.6
1A	wsnp_Ra_rep_c95460_83855592	107.6
1A	wsnp_Ku_c33917_43336069	108.7
1A	BobWhite_c26122_129	108.7
1A	BobWhite_c28971_184	108.7
1A	IAAV8743	108.7
1A	Kukri_c24570_282	109.8
1A	RAC875_c25814_361	109.8
1A	Tdurum_contig25385_64	109.8
1A	Ex_c4060_510	109.8
1A	Excalibur_c47013_1503	109.8
1A	GENE-3046_367	109.8
1A	JD_c30756_562	109.8
1A	Kukri_c34035_351	109.8
1A	RAC875_c42585_626	109.8
1A	CAP8_c4643_61	109.8
1A	BobWhite_c13761_242	109.8
1A	BobWhite_c16206_317	109.8
1A	BS00022261_51	109.8
1A	BS00022396_51	109.8
1A	BS00022848_51	109.8
1A	BS00073413_51	109.8
1A	BS00088350_51	109.8
1A	BS00109991_51	109.8
1A	BS00110130_51	109.8
1A	BS00110627_51	109.8
1A	Excalibur_c97157_137	109.8
1A	Excalibur_c97157_65	109.8
1A	GENE-0262_431	109.8
1A	IACX5994	109.8
1A	Kukri_c49463_154	109.8
1A	Kukri_c7119_392	109.8
1A	RAC875_c102343_204	109.8
1A	RAC875_c21411_162	109.8
1A	RAC875_c56690_320	109.8
1A	RAC875_c6798_467	109.8
1A	wsnp_BG606986A_Ta_2_1	109.8
1A	wsnp_BG606986A_Ta_2_4	109.8
1A	wsnp_Ex_c33452_41938013	109.8
1A	wsnp_Ex_c33452_41938159	109.8
1A	wsnp_JD_c13384_13393159	109.8
1A	wsnp_Ra_c22110_31550370	109.8
1A	Jagger_c6890_167	110.9
1A	wsnp_Ex_rep_c102067_87314043	110.9
1A	BS00085366_51	110.9
1A	Tdurum_contig56158_60	110.9
1A	BobWhite_c5967_537	110.9
1A	BobWhite_c721_74	110.9
1A	Excalibur_c22768_811	110.9
1A	Excalibur_c22768_963	110.9
1A	IAAV130	110.9
1A	IAAV544	110.9
1A	Ku_c8992_405	110.9
1A	Ra_c110766_321	110.9
1A	RAC875_c12348_720	110.9
1A	RAC875_rep_c105766_652	110.9
1A	RAC875_rep_c72890_63	110.9
1A	RFL_Contig5334_1969	110.9
1A	RFL_Contig5334_831	110.9
1A	TA001600-1603	110.9
1A	wsnp_Ex_c41953_48657850	110.9
1A	wsnp_Ex_c41953_48658353	110.9
1A	wsnp_Ex_rep_c102067_87313597	110.9
1A	wsnp_JD_c3973_5044238	110.9
1A	wsnp_JD_c13024_13129681	116.7
1A	wsnp_Ex_c1359_2604298	116.7
1A	IAAV3156	116.7
1A	Kukri_c55266_242	116.7
1A	wsnp_JD_c4904_6034093	116.7
1A	BobWhite_c24825_349	116.7
1A	BobWhite_rep_c65812_710	116.7
1A	BS00036104_51	116.7
1A	CAP7_c9330_129	116.7
1A	Excalibur_c54842_340	116.7
1A	Excalibur_c63671_90	116.7
1A	IAAV3650	116.7
1A	JD_c13024_360	116.7
1A	Kukri_c18274_551	116.7
1A	RAC875_c16136_129	116.7
1A	RAC875_c60162_129	116.7
1A	RAC875_c60162_206	116.7
1A	Tdurum_contig75762_377	116.7
1A	Tdurum_contig75762_406	116.7
1A	wsnp_CAP8_rep_c3938_1936666	116.7
1A	wsnp_Ex_rep_c66919_65342127	116.7
1A	wsnp_Ex_rep_c81556_76277906	116.7
1A	wsnp_Ku_c3804_6986527	116.7
1A	Ra_c29200_300	116.7
1A	wsnp_Ex_c9534_15793556	118
1A	BS00034899_51	118
1A	Kukri_c2951_1188	118
1A	RAC875_c16824_202	118
1A	RFL_Contig1493_657	118
1A	RFL_Contig399_1005	118
1A	RFL_Contig399_1148	118
1A	RFL_Contig399_976	118
1A	wsnp_CAP11_c29_68486	118
1A	wsnp_Ex_c3594_6568869	118
1A	BobWhite_c26121_373	120.1
1A	BobWhite_rep_c49755_131	120.1
1A	BS00030043_51	120.1
1A	Jagger_c468_53	120.1
1A	Ra_c41164_730	121.2
1A	BobWhite_c20553_364	121.2
1A	BS00066212_51	121.2
1A	JD_c20553_448	121.2
1A	Kukri_c14635_73	121.2
1A	Kukri_c19653_1370	121.2
1A	wsnp_JD_c20553_18260620	121.2
1A	JD_c285_1438	122.3
1A	Ra_c5683_2584	122.3
1A	Ku_c4369_351	123.4
1A	Tdurum_contig11106_264	126.7
1A	Tdurum_contig11106_340	126.7
1A	RAC875_c7563_273	127.8
1A	RAC875_c47930_448	131.1
1A	IAAV5567	153.3
1A	Kukri_c2338_533	153.3
1A	wsnp_Ex_c7684_13109335	153.3
1A	Excalibur_c41553_213	153.3
1A	Excalibur_c16947_114	153.3
1A	Excalibur_c16947_81	153.3
1A	Kukri_c8757_107	153.3
1A	RAC875_c34515_343	153.3
1A	TA001430-0733	153.3
1A	TA003411-0583	153.3
1A	Tdurum_contig8224_378	153.3
1A	Tdurum_contig85466_170	153.3
1A	wsnp_Ex_c41553_48351921	153.3
1A	wsnp_Ku_c816_1684613	153.3
1A	wsnp_Ra_c19637_28840370	153.3
1A	CAP12_c8163_118	153.3
1A	CAP7_c821_239	154.4
1A	Ra_c2227_855	154.4
1A	Ra_c2227_825	154.4
1A	RAC875_c36089_179	154.4
1A	BobWhite_c11692_148	154.4
1B	RAC875_c83271_139	0
1B	Excalibur_c21898_1423	0
1B	Jagger_c5878_119	0
1B	Kukri_c18951_493	0
1B	BS00050522_51	0
1B	BS00022020_51	0
1B	BS00067201_51	0
1B	BS00093078_51	0
1B	Excalibur_c10657_1280	0
1B	Excalibur_c10657_796	0
1B	Excalibur_c29707_318	0
1B	Kukri_c44369_131	0
1B	RAC875_c400_1363	0
1B	RAC875_c400_193	0
1B	RAC875_c79514_853	0
1B	CAP8_rep_c5126_147	2.2
1B	BS00062605_51	2.2
1B	BS00022296_51	2.2
1B	BS00022505_51	6.5
1B	BobWhite_c5793_372	6.5
1B	Kukri_c79308_278	6.5
1B	Kukri_rep_c106834_139	6.5
1B	tplb0025b13_2792	6.5
1B	BS00022429_51	16.2
1B	BS00065487_51	16.2
1B	BS00022255_51	44.4
1B	Excalibur_c63563_370	44.4
1B	RFL_Contig1377_301	44.4
1B	BS00011205_51	49.7
1B	BS00022281_51	49.7
1B	BS00022902_51	49.7
1B	Excalibur_c12710_740	49.7
1B	Kukri_c5861_360	49.7
1B	wsnp_Ex_c25782_35041189	49.7
1B	BS00022916_51	50.8
1B	BS00057730_51	50.8
1B	BS00068456_51	50.8
1B	BS00070283_51	50.8
1B	BS00073403_51	50.8
1B	BS00093231_51	50.8
1B	Kukri_c45137_137	50.8
1B	RFL_Contig529_963	50.8
1B	TA004123-0331	50.8
1B	wsnp_Ra_c12151_19543036	50.8
1B	Tdurum_contig29169_84	50.8
1B	Kukri_c24120_83	63.3
1B	Kukri_c39965_88	63.3
1B	Kukri_c6027_66	63.3
1B	Kukri_rep_c112099_98	63.3
1B	wsnp_Ex_c11976_19193992	63.3
1B	BS00086576_51	63.3
1B	CAP11_c6999_233	63.3
1B	RAC875_c17883_882	63.3
1B	BS00001364_51	63.3
1B	BS00067706_51	63.3
1B	BS00095477_51	63.3
1B	BS00095478_51	63.3
1B	Ex_c7127_307	63.3
1B	Excalibur_c2541_874	63.3
1B	IAAV4349	63.3
1B	IAAV7575	63.3
1B	Ku_c18680_777	63.3
1B	Ku_c2189_853	63.3
1B	Ku_c4941_1255	63.3
1B	Ku_c51817_331	63.3
1B	Ku_c58871_938	63.3
1B	Kukri_c18679_401	63.3
1B	Ra_c34328_900	63.3
1B	Ra_c34328_913	63.3
1B	Ra_c71421_387	63.3
1B	RAC875_c28894_526	63.3
1B	Ku_c13532_1765	64.4
1B	Ra_c455_283	64.4
1B	BS00031948_51	64.4
1B	RAC875_c60360_389	64.4
1B	RAC875_c68893_769	64.4
1B	BobWhite_c9316_300	64.4
1B	BS00010992_51	64.4
1B	BS00022549_51	64.4
1B	BS00023044_51	64.4
1B	BS00073515_51	64.4
1B	CAP11_c7652_277	64.4
1B	Ex_c17493_1618	64.4
1B	Ex_c17493_551	64.4
1B	Ex_c40520_1484	64.4
1B	Ex_c9403_942	64.4
1B	Excalibur_c7954_672	64.4
1B	Excalibur_c89515_95	64.4
1B	GENE-2162_720	64.4
1B	GENE-2162_749	64.4
1B	IAAV7043	64.4
1B	Ku_c11706_149	64.4
1B	Ku_c11706_457	64.4
1B	Ku_c13532_1753	64.4
1B	Ku_c2500_1770	64.4
1B	Ku_c3695_1696	64.4
1B	Ku_c3998_883	64.4
1B	Ku_c5960_328	64.4
1B	Ku_c60287_908	64.4
1B	Kukri_c11587_131	64.4
1B	Kukri_c11706_1896	64.4
1B	Kukri_c15972_390	64.4
1B	Kukri_c16382_396	64.4
1B	Kukri_c17540_394	64.4
1B	Kukri_c29582_126	64.4
1B	Kukri_c49685_617	64.4
1B	Kukri_rep_c108791_458	64.4
1B	RAC875_c51813_182	64.4
1B	RAC875_c90431_275	64.4
1B	wsnp_Ex_c20975_30093038	64.4
1B	wsnp_Ku_c3695_6810121	64.4
1B	wsnp_Ku_c9144_15396815	64.4
1B	BobWhite_c19310_368	64.4
1B	Ku_c3998_1400	64.4
1B	BS00022104_51	64.4
1B	tplb0029b01_123	64.4
1B	Excalibur_c56029_277	64.4
1B	wsnp_Ex_c1412_2711077	64.4
1B	BobWhite_c13450_2100	64.4
1B	BobWhite_c1456_615	64.4
1B	BobWhite_c24761_508	64.4
1B	BobWhite_c4236_410	64.4
1B	BobWhite_c8713_420	64.4
1B	BS00010352_51	64.4
1B	BS00011450_51	64.4
1B	BS00063885_51	64.4
1B	CAP7_c1241_128	64.4
1B	Excalibur_c10319_229	64.4
1B	Excalibur_c10528_347	64.4
1B	Excalibur_c109123_462	64.4
1B	Excalibur_c27675_1815	64.4
1B	Excalibur_c27675_912	64.4
1B	Excalibur_c32608_500	64.4
1B	Excalibur_c51643_145	64.4
1B	Excalibur_c55805_316	64.4
1B	Excalibur_c56657_282	64.4
1B	Excalibur_c9495_322	64.4
1B	Excalibur_rep_c106001_513	64.4
1B	Excalibur_rep_c106174_390	64.4
1B	Excalibur_rep_c67757_264	64.4
1B	Excalibur_s113941_196	64.4
1B	GENE-0227_217	64.4
1B	GENE-0522_336	64.4
1B	IAAV2764	64.4
1B	Ku_c28949_178	64.4
1B	Kukri_c12936_1505	64.4
1B	Kukri_c31554_437	64.4
1B	Kukri_rep_c101550_113	64.4
1B	Kukri_rep_c106406_265	64.4
1B	Kukri_rep_c111517_289	64.4
1B	RAC875_c21274_235	64.4
1B	RAC875_c25006_490	64.4
1B	RAC875_c3457_65	64.4
1B	RAC875_c4385_1628	64.4
1B	RAC875_c7236_3265	64.4
1B	RAC875_c864_88	64.4
1B	RAC875_c8662_140	64.4
1B	RAC875_c8662_762	64.4
1B	RAC875_c8662_917	64.4
1B	RAC875_rep_c72356_51	64.4
1B	TA004324-0491	64.4
1B	TA015141-0717	64.4
1B	Tdurum_contig29769_202	64.4
1B	Tdurum_contig42156_1469	64.4
1B	tplb0024i20_953	64.4
1B	tplb0029b01_1022	64.4
1B	wsnp_Ex_c17238_25895129	64.4
1B	wsnp_Ex_c37635_45347415	64.4
1B	wsnp_Ex_c9902_16309166	64.4
1B	wsnp_JD_c4444_5575748	64.4
1B	wsnp_RFL_Contig4726_5654774	64.4
1B	wsnp_Ra_c21132_30487331	64.4
1B	RAC875_c21598_248	64.4
1B	wsnp_BE399980B_Ta_2_1	64.4
1B	RAC875_c8662_547	64.4
1B	BS00021947_51	68
1B	BS00011712_51	68
1B	BS00021946_51	68
1B	Ku_c13515_171	68
1B	Kukri_c75399_226	68
1B	Tdurum_contig42217_127	68
1B	Tdurum_contig43910_1113	68
1B	wsnp_BE403956B_Ta_2_3	68
1B	wsnp_BE442716B_Ta_2_1	68
1B	wsnp_BE442716B_Ta_2_2	68
1B	Excalibur_c4163_387	68
1B	Excalibur_c4163_176	68
1B	Tdurum_contig43910_687	68
1B	BS00094498_51	69.1
1B	BS00094499_51	69.1
1B	BS00110148_51	69.1
1B	BS00110149_51	69.1
1B	GENE-4605_536	69.1
1B	IACX2701	69.1
1B	JD_c64600_281	69.1
1B	RFL_Contig981_1985	69.1
1B	Tdurum_contig87816_268	69.1
1B	wsnp_BE591501B_Ta_2_1	69.1
1B	BS00067434_51	69.1
1B	wsnp_Ex_c14896_23029875	72.6
1B	BS00055864_51	96.8
1B	BS00055866_51	96.8
1B	BS00067627_51	96.8
1B	BS00089031_51	96.8
1B	GENE-0487_644	96.8
1B	GENE-0487_795	96.8
1B	IACX11274	96.8
1B	RAC875_c103613_441	96.8
1B	RAC875_c87950_333	96.8
1B	RAC875_c17651_1174	97.8
1B	BS00064162_51	97.8
1B	CAP7_c1137_53	97.8
1B	BS00022775_51	98.9
1B	Excalibur_rep_c107047_469	98.9
1B	Excalibur_rep_c107047_605	98.9
1B	Excalibur_rep_c107047_679	98.9
1B	Excalibur_rep_c107047_742	98.9
1B	Excalibur_rep_c107047_93	98.9
1B	RAC875_c16753_1063	98.9
1B	IACX7705	98.9
1B	wsnp_Ex_c29186_38247956	98.9
1B	TA003586-0637	101.2
1B	BobWhite_c48071_144	101.2
1B	BS00022577_51	101.2
1B	BS00064349_51	101.2
1B	CAP8_rep_c4408_182	101.2
1B	Excalibur_c93510_360	101.2
1B	IACX1240	101.2
1B	IACX1891	101.2
1B	IACX8280	101.2
1B	Kukri_c19247_53	101.2
1B	Kukri_c19247_711	101.2
1B	Kukri_c30461_857	101.2
1B	RAC875_c4908_1539	101.2
1B	RAC875_c64190_212	101.2
1B	RFL_Contig2736_827	101.2
1B	RFL_Contig2826_1274	101.2
1B	RFL_Contig2826_1367	101.2
1B	RFL_Contig2826_614	101.2
1B	Tdurum_contig10362_328	101.2
1B	Tdurum_contig10362_555	101.2
1B	Tdurum_contig15015_883	101.2
1B	wsnp_BE590634B_Ta_2_1	101.2
1B	wsnp_BE590634B_Ta_2_5	101.2
1B	wsnp_Ex_c2569_4780450	101.2
1B	wsnp_Ex_c3147_5816957	101.2
1B	wsnp_Ku_c56140_59771244	101.2
1B	BobWhite_c34030_646	101.2
1B	BS00066278_51	101.2
1B	RAC875_c16136_1597	101.2
1B	BS00068161_51	101.2
1B	IACX906	101.2
1B	wsnp_BE494527B_Ta_2_1	101.2
1B	wsnp_Ex_c18384_27213023	101.2
1B	BobWhite_c42716_71	102.3
1B	BS00110231_51	102.3
1B	Excalibur_c40808_441	102.3
1B	Excalibur_rep_c72368_68	102.3
1B	RAC875_c1785_366	102.3
1B	RAC875_c47427_75	102.3
1B	RFL_Contig5937_1677	102.3
1B	RFL_Contig5937_1699	102.3
1B	wsnp_Ex_rep_c66255_64400455	102.3
1B	Excalibur_rep_c96924_118	102.3
1B	BobWhite_c4375_347	106.6
1B	BobWhite_c13124_430	106.6
1B	BS00003633_51	107.6
1B	BS00087544_51	107.6
1B	Excalibur_c37496_271	107.6
1B	Kukri_c66214_59	107.6
1B	Tdurum_contig11077_122	107.6
1B	Tdurum_contig55429_147	141.3
1B	BobWhite_c44164_402	141.3
1B	BobWhite_c9963_51	141.3
1B	BS00078414_51	141.3
1B	Excalibur_c60382_77	141.3
1B	Excalibur_c88292_81	141.3
1B	Excalibur_rep_c71107_517	141.3
1B	IAAV5949	141.3
1B	Ku_c39079_214	141.3
1B	Kukri_c18230_1633	141.3
1B	Kukri_rep_c102001_59	141.3
1B	RAC875_c20798_336	141.3
1B	RAC875_rep_c104133_703	141.3
1B	RAC875_rep_c114580_267	141.3
1B	RFL_Contig5022_2001	141.3
1B	Tdurum_contig55429_116	141.3
1B	Tdurum_contig75589_317	141.3
1B	tplb0034g09_1257	141.3
1B	tplb0043a07_1411	141.3
1B	wsnp_CAP12_c1337_682282	141.3
1B	wsnp_Ra_c53181_56932563	141.3
1B	wsnp_RFL_Contig2403_1927045	141.3
1B	BobWhite_c3121_713	141.3
1B	IACX2234	141.3
1B	Tdurum_contig18557_228	141.3
1B	RAC875_c9082_267	146.7
1B	Tdurum_contig4904_2923	146.7
1B	wsnp_Ex_c38849_46284348	146.7
1B	Tdurum_contig61914_169	147.8
1B	BS00037246_51	148.9
1B	CAP7_rep_c6352_375	148.9
1B	Excalibur_c15389_501	148.9
1B	Excalibur_c35888_208	148.9
1B	GENE-0223_239	148.9
1B	IAAV4844	148.9
1B	Kukri_c8395_1352	148.9
1B	TA002215-1444	148.9
1B	Tdurum_contig4838_349	148.9
1B	Tdurum_contig4997_974	148.9
1B	wsnp_Ex_c4436_7981188	148.9
1B	Tdurum_contig4838_718	148.9
1B	Tdurum_contig4997_816	148.9
1B	BS00001128_51	158
1B	BS00027006_51	158
1B	BS00104270_51	158
1B	Excalibur_c25640_110	158
1B	Excalibur_rep_c69522_83	158
1B	Kukri_c16608_761	158
1B	Kukri_c94613_637	158
1B	Kukri_rep_c111174_132	158
1B	RAC875_c37075_283	158
1B	RFL_Contig2550_679	158
1B	Tdurum_contig1631_240	158
1B	Tdurum_contig42960_865	158
1B	Tdurum_contig48103_1481	158
1B	Tdurum_contig4851_653	158
1B	Tdurum_contig51922_676	158
1B	Tdurum_contig58710_516	158
1B	Tdurum_contig83965_208	158
1B	Tdurum_contig92835_177	158
1B	wsnp_Ku_c13952_22097856	158
1B	wsnp_Ku_c13952_22097895	158
1B	Kukri_c16608_659	158
1B	RFL_Contig4538_657	158
1B	BobWhite_c7691_195	158
1B	BS00082577_51	158
1B	Tdurum_contig42108_958	158
1B	BobWhite_rep_c49533_93	158
1B	wsnp_BG274687B_Ta_2_1	158
1B	Tdurum_contig58710_411	158
1B	wsnp_Ex_c955_1827567	158
1D	BS00066446_51	0
1D	BS00038418_51	2.13
1D	Excalibur_c9364_297	3.2
1D	TA003808-0996	4.28
1D	BS00022962_51	9.62
1D	BobWhite_rep_c65565_359	10.68
1D	RAC875_c102059_75	12.84
1D	BS00105568_51	12.84
1D	IAAV3890	12.84
1D	BS00021851_51	12.84
1D	BS00108305_51	12.84
1D	BobWhite_c555_1485	12.84
1D	BS00002178_51	12.84
1D	IAAV5327	34.53
1D	BobWhite_c1764_139	34.53
1D	CAP8_c1305_148	36.66
1D	Ex_c6145_1877	37.75
1D	Ex_c6145_2193	37.75
1D	D_F5XZDLF02I14SZ_56	37.75
1D	CAP7_c973_156	38.81
1D	Ku_c12842_664	40.94
1D	BobWhite_c33756_74	46.28
1D	BobWhite_c1715_887	51.62
1D	wsnp_Ex_c1085_2078686	51.62
1D	wsnp_Ku_c3682_6786230	51.62
1D	Kukri_c44392_88	51.62
1D	tplb0025b13_2687	58.64
1D	BS00075116_51	58.64
1D	Excalibur_c21898_523	58.64
1D	BobWhite_c4303_524	58.64
1D	BS00064205_51	58.64
1D	BS00047515_51	58.64
1D	D_GDS7LZN02IXNP1_255	58.64
1D_part2	BS00093390_51	0
1D_part2	IACX574	1.08
1D_part2	IAAV9177	1.08
1D_part2	IACX223	1.08
1D_part2	BS00063907_51	1.08
1D_part2	BobWhite_c22710_152	2.14
1D_part2	RAC875_c35777_484	2.14
1D_part2	RFL_Contig4705_3207	2.14
1D_part2	Excalibur_rep_c103577_181	3.21
2A	Excalibur_c100910_239	0
2A	wsnp_Ex_c1962_3696265	0
2A	wsnp_Ex_c1962_3696626	0
2A	wsnp_Ex_c1962_3697351	0
2A	wsnp_Ex_rep_c72511_70872203	0
2A	wsnp_Ku_c4962_8872507	0
2A	wsnp_Ra_c265_560747	0
2A	wsnp_Ra_c19083_28215239	2.1
2A	BobWhite_c2988_2161	3.2
2A	BobWhite_c2988_421	3.2
2A	BobWhite_c2988_493	3.2
2A	BobWhite_rep_c64429_422	3.2
2A	BobWhite_rep_c64429_660	3.2
2A	BobWhite_rep_c64649_131	3.2
2A	Ex_c14755_1362	3.2
2A	Ex_c14755_1390	3.2
2A	Tdurum_contig29563_257	5.3
2A	BS00003613_51	5.3
2A	IACX5750	5.3
2A	Tdurum_contig28712_225	5.3
2A	Tdurum_contig29563_183	5.3
2A	Excalibur_c24380_444	15.3
2A	BobWhite_c39433_450	22.8
2A	TA003428-0332	22.8
2A	BobWhite_c10673_138	49
2A	BobWhite_c10673_330	49
2A	Excalibur_c32668_467	49
2A	RAC875_c39634_370	49
2A	Tdurum_contig48835_437	49
2A	wsnp_Ex_rep_c67619_66272209	49
2A	CAP8_c2783_336	49
2A	Ex_c19516_3687	49
2A	Excalibur_c15379_1305	49
2A	Excalibur_c34600_292	49
2A	Excalibur_c59428_237	49
2A	Excalibur_c59428_270	49
2A	IAAV4383	49
2A	Kukri_c22152_730	49
2A	RFL_Contig4030_493	49
2A	wsnp_Ex_c11950_19164041	49
2A	wsnp_Ex_c11950_19164191	49
2A	wsnp_Ex_c19516_28480622	49
2A	wsnp_Ku_c10418_17237935	49
2A	BS00023052_51	49
2A	wsnp_Ex_rep_c66982_65423289	49
2A	wsnp_Ex_rep_c66982_65424063	49
2A	wsnp_Ku_c13068_20937906	49
2A	Excalibur_rep_c67619_217	49
2A	Ex_c19516_1139	49
2A	Excalibur_rep_c66982_126	49
2A	wsnp_Ex_c11560_18632777	49
2A	Excalibur_c29231_890	50.1
2A	BS00022393_51	50.1
2A	BS00064392_51	50.1
2A	Excalibur_c29231_932	50.1
2A	Kukri_c33374_1048	50.1
2A	Kukri_c46542_1015	50.1
2A	RAC875_c63018_441	50.1
2A	TA002095-0637	50.1
2A	tplb0032i02_1388	50.1
2A	wsnp_Ex_c997_1906900	50.1
2A	wsnp_Ku_c33374_42877546	50.1
2A	Kukri_c9883_407	53.5
2A	Kukri_c46040_620	66.8
2A	wsnp_Ex_c770_1514612	66.8
2A	BS00067684_51	75.8
2A	CAP11_c2293_200	82.3
2A	BobWhite_c2022_245	82.3
2A	BobWhite_c58481_104	82.3
2A	CAP11_rep_c9060_520	82.3
2A	D_F5XZDLF01EFGMN_252	82.3
2A	RAC875_c11652_544	82.3
2A	wsnp_CAP8_c2110_1147974	82.3
2A	wsnp_CAP8_rep_c9132_3977980	82.3
2A	wsnp_Ex_rep_c93362_82371808	82.3
2A	wsnp_Ex_rep_c93362_82371891	82.3
2A	CAP8_rep_c8022_270	82.3
2A	BS00022013_51	96
2A	Excalibur_c51876_189	97
2A	wsnp_Ex_c866_1684236	97
2A	BS00068196_51	98.1
2A	wsnp_JD_rep_c48914_33168544	99.2
2A	wsnp_Ex_c22645_31845530	112
2A	BobWhite_c1611_1685	112
2A	BobWhite_c9564_587	112
2A	BS00083146_51	112
2A	BS00110524_51	112
2A	Excalibur_rep_c103108_709	112
2A	RAC875_c17991_874	112
2A	TA004602-1630	112
2A	Tdurum_contig47258_1039	112
2A	wsnp_Ex_c15822_24204224	112
2A	wsnp_Ex_c22645_31845564	112
2A	wsnp_Ku_c15567_24223777	112
2A	wsnp_Ku_c15567_24224486	112
2A	wsnp_RFL_Contig3085_3007861	112
2A	BS00110218_51	112
2A	wsnp_BE497494A_Td_2_1	118.5
2A	Kukri_rep_c71876_521	118.5
2A	BobWhite_c17476_149	118.5
2A	BobWhite_c22277_596	118.5
2A	BobWhite_c38953_251	118.5
2A	BS00031466_51	118.5
2A	BS00039983_51	118.5
2A	BS00066978_51	118.5
2A	Excalibur_c15733_252	118.5
2A	Excalibur_c3108_5476	118.5
2A	Excalibur_rep_c111743_194	118.5
2A	Kukri_c47534_1509	118.5
2A	Kukri_c7818_2581	118.5
2A	Ra_c31463_148	118.5
2A	RAC875_c13116_116	118.5
2A	RAC875_c13116_541	118.5
2A	RAC875_c13116_943	118.5
2A	RAC875_c27556_226	118.5
2A	RAC875_c7699_292	118.5
2A	Tdurum_contig48302_532	118.5
2A	Tdurum_contig48302_539	118.5
2A	Tdurum_contig9070_142	118.5
2A	wsnp_BE497494A_Td_2_2	118.5
2A	wsnp_Ex_c15325_23564654	118.5
2A	wsnp_Ex_c15325_23565935	118.5
2A	RAC875_c20700_853	118.5
2A	BS00036766_51	118.5
2A	BS00036767_51	118.5
2A	BS00039209_51	118.5
2A	Excalibur_c11947_746	118.5
2A	Excalibur_c37649_125	118.5
2A	Kukri_c7914_99	118.5
2A	Kukri_rep_c83485_398	118.5
2A	RAC875_c34757_180	118.5
2A	Tdurum_contig9731_121	118.5
2A	BobWhite_c8650_382	118.5
2A	Tdurum_contig45580_3981	119.6
2A	Tdurum_contig93884_223	119.6
2A	BS00074780_51	119.6
2A	Tdurum_contig45580_1717	119.6
2A	BobWhite_c3644_491	119.6
2A	BobWhite_c26259_248	119.6
2A	Excalibur_c21872_135	119.6
2A	Excalibur_c34839_187	119.6
2A	Kukri_c42616_467	119.6
2A	Kukri_c45411_223	119.6
2A	RAC875_c25986_82	119.6
2A	Tdurum_contig45580_2786	119.6
2A	wsnp_BE498730A_Ta_2_2	119.6
2A	BobWhite_c12252_476	119.6
2A	BobWhite_c14476_80	119.6
2A	BobWhite_c5562_219	119.6
2A	BobWhite_rep_c64680_305	119.6
2A	BS00043083_51	119.6
2A	BS00090940_51	119.6
2A	BS00107555_51	119.6
2A	CAP12_rep_c8708_260	119.6
2A	Ex_c4847_236	119.6
2A	Ex_c721_2127	119.6
2A	Ex_c721_2374	119.6
2A	Excalibur_c18279_1219	119.6
2A	Excalibur_c21269_176	119.6
2A	Excalibur_c28938_185	119.6
2A	Excalibur_c31878_70	119.6
2A	Excalibur_c4847_631	119.6
2A	Excalibur_c5009_2020	119.6
2A	Excalibur_c50934_159	119.6
2A	Excalibur_c59560_796	119.6
2A	Excalibur_c74304_642	119.6
2A	GENE-1031_48	119.6
2A	GENE-2904_757	119.6
2A	GENE-4359_59	119.6
2A	IAAV2376	119.6
2A	IACX636	119.6
2A	Kukri_c10860_1283	119.6
2A	Kukri_c29034_492	119.6
2A	Kukri_c29034_801	119.6
2A	Kukri_c29034_867	119.6
2A	Kukri_c34032_1057	119.6
2A	Kukri_c7139_1248	119.6
2A	Kukri_rep_c101016_905	119.6
2A	Kukri_rep_c105404_235	119.6
2A	Kukri_rep_c109981_150	119.6
2A	RAC875_c17628_867	119.6
2A	RAC875_c58503_182	119.6
2A	RAC875_rep_c119471_174	119.6
2A	TA002893-0825	119.6
2A	TA004478-0271	119.6
2A	TA005685-0854	119.6
2A	TA013564-0487	119.6
2A	Tdurum_contig15512_407	119.6
2A	Tdurum_contig15512_429	119.6
2A	Tdurum_contig28682_120	119.6
2A	Tdurum_contig30569_126	119.6
2A	Tdurum_contig30569_579	119.6
2A	Tdurum_contig44062_733	119.6
2A	Tdurum_contig56511_144	119.6
2A	Tdurum_contig62073_376	119.6
2A	Tdurum_contig62073_631	119.6
2A	Tdurum_contig62976_84	119.6
2A	Tdurum_contig64391_231	119.6
2A	tplb0045j05_1405	119.6
2A	tplb0059a15_417	119.6
2A	wsnp_BF201533A_Ta_2_3	119.6
2A	wsnp_CD453913A_Ta_2_1	119.6
2A	wsnp_Ex_c20370_29434410	119.6
2A	wsnp_Ex_c36242_44232305	119.6
2A	wsnp_Ex_c41913_48628389	119.6
2A	wsnp_Ex_c4847_8646583	119.6
2A	wsnp_Ex_c4847_8646784	119.6
2A	wsnp_Ex_rep_c66448_64683704	119.6
2A	wsnp_RFL_Contig3604_3795252	119.6
2A	BobWhite_c14530_51	119.6
2A	RAC875_c24517_558	119.6
2A	Excalibur_c44080_386	119.6
2A	Excalibur_c48978_98	119.6
2A	BS00022019_51	119.6
2A	BS00062774_51	119.6
2A	Excalibur_c12169_1088	119.6
2A	Excalibur_c5121_930	119.6
2A	Excalibur_c66007_385	119.6
2A	Excalibur_c6808_541	119.6
2A	Excalibur_c6808_959	119.6
2A	Excalibur_c7444_391	119.6
2A	GENE-1353_120	119.6
2A	GENE-1353_136	119.6
2A	IACX2067	119.6
2A	Kukri_c24852_466	119.6
2A	Kukri_c40035_258	119.6
2A	RAC875_c40298_394	119.6
2A	RFL_Contig3916_275	120.7
2A	BobWhite_c2002_100	122.8
2A	Excalibur_c10609_221	122.8
2A	Excalibur_c9348_853	122.8
2A	IAAV6409	122.8
2A	Kukri_c41217_154	122.8
2A	RAC875_c15213_1942	122.8
2A	RAC875_c69068_71	122.8
2A	wsnp_Ex_c42720_49228237	122.8
2A	wsnp_Ku_c2413_4626451	122.8
2A	tplb0041i03_438	123.9
2A	RAC875_c15367_553	123.9
2A	wsnp_Ex_rep_c102538_87682273	123.9
2A	BobWhite_c1049_338	124.9
2A	Ku_c5710_310	126
2A	BS00022903_51	126
2A	Ku_c5710_312	126
2A	Kukri_c24064_2095	126
2A	Ra_c42714_1137	126
2A	wsnp_Ra_c4503_8155485	126
2A	BS00081194_51	134
2A	BS00081195_51	134
2A	BobWhite_c6356_87	134
2A	BS00022241_51	134
2A	BS00022377_51	134
2A	BS00027830_51	134
2A	BS00039406_51	134
2A	BS00039407_51	134
2A	BS00070004_51	134
2A	BS00070005_51	134
2A	BS00080654_51	134
2A	BS00110586_51	134
2A	Ex_c5280_1429	134
2A	Excalibur_c11798_2274	134
2A	Excalibur_c11798_363	134
2A	Excalibur_c34964_326	134
2A	Excalibur_rep_c113550_102	134
2A	Excalibur_rep_c69799_1999	134
2A	GENE-1792_560	134
2A	GENE-1792_762	134
2A	IAAV6972	134
2A	IACX6337	134
2A	Kukri_c27100_823	134
2A	Kukri_rep_c69422_54	134
2A	Ra_c13247_528	134
2A	RAC875_c13247_1032	134
2A	RAC875_c35521_185	134
2A	RAC875_rep_c113120_326	134
2A	RAC875_rep_c69987_930	134
2A	RFL_Contig3780_644	134
2A	wsnp_Ex_c28942_38018762	134
2A	wsnp_Ex_c40280_47375312	134
2A	wsnp_Ex_c5984_10493714	134
2A	wsnp_Ex_rep_c67530_66144244	134
2A	wsnp_Ex_rep_c67751_66428606	134
2A	wsnp_Ex_rep_c69014_67914888	134
2A	wsnp_Ex_rep_c69799_68761171	134
2A	wsnp_JD_c514_781859	134
2A	wsnp_Ra_c107797_91270622	134
2A	BS00110587_51	134
2A	Tdurum_contig45838_263	135.2
2A	GENE-0719_637	135.2
2A	BS00065259_51	140.6
2A	Excalibur_c27279_699	140.6
2A	Kukri_rep_c107630_127	140.6
2A	Kukri_rep_c70454_248	140.6
2A	Kukri_rep_c72243_148	140.6
2A	Kukri_rep_c75317_375	140.6
2A	RAC875_rep_c107988_200	140.6
2A	RAC875_s119017_245	140.6
2A	wsnp_Ex_rep_c66465_64708628	140.6
2A	wsnp_Ex_rep_c66465_64708722	140.6
2A	wsnp_Ra_c5443_9643191	140.6
2A	Ra_c5443_527	140.6
2A	Kukri_c29170_680	141.6
2A	Excalibur_c6660_746	141.6
2A	Kukri_c29170_702	141.6
2A	Kukri_c7193_3176	141.6
2A	wsnp_be471201A_Ta_1_1	141.6
2A	wsnp_Ex_c7829_13320738	141.6
2A	wsnp_Ex_c7829_13320760	141.6
2A	wsnp_Ex_rep_c102385_87568304	141.6
2A	RAC875_c99803_148	142.7
2A	Excalibur_c28325_140	145.9
2A	Kukri_c40121_373	145.9
2A	Tdurum_contig30325_334	147
2A	wsnp_JD_c15127_14676522	150.2
2A	wsnp_JD_c169_270144	153.4
2A	Ku_c15323_908	160.9
2A	BobWhite_c16923_64	160.9
2A	tplb0052d08_1158	161.9
2A	wsnp_Ra_c3378_6318431	164.1
2A	RAC875_rep_c107961_348	171.7
2A	Kukri_c22047_313	178.3
2A	wsnp_Ex_rep_c102390_87572532	178.3
2A	BS00023048_51	178.3
2A	Excalibur_c26462_452	178.3
2A	Excalibur_c63522_172	178.3
2A	Excalibur_c7665_260	178.3
2A	Excalibur_rep_c102310_1429	178.3
2A	Excalibur_rep_c66618_87	178.3
2A	Kukri_c52402_292	178.3
2A	RAC875_rep_c69619_145	178.3
2A	RAC875_rep_c69619_78	178.3
2A	wsnp_CAP11_c1711_934478	178.3
2A	wsnp_Ex_c11827_18986376	178.3
2A	wsnp_Ex_c41007_47932833	178.3
2A	wsnp_JD_c6872_7985864	178.3
2A	wsnp_Ku_c33884_43306422	178.3
2A	BS00108865_51	179.4
2A	tplb0046b02_872	179.4
2A	IAAV6905	182.6
2A	Jagger_c4182_117	182.6
2A	Ku_c61054_207	182.6
2A	Kukri_c30177_365	182.6
2A	Kukri_c43875_671	182.6
2A	Kukri_c65380_351	182.6
2A	Kukri_rep_c69312_353	182.6
2A	Kukri_rep_c93878_374	182.6
2A	RFL_Contig741_1380	182.6
2A	Tdurum_contig60298_219	183.6
2A	BS00080760_51	183.6
2A	Excalibur_c33040_447	183.6
2A	Kukri_c37742_69	183.6
2A	Tdurum_contig45661_684	183.6
2A	Tdurum_contig4976_1138	183.6
2A	Tdurum_contig60205_509	183.6
2A	Tdurum_contig60205_806	183.6
2A	Tdurum_contig93508_119	183.6
2A	wsnp_Ex_c15681_24015303	183.6
2A	wsnp_Ex_c45_97816	183.6
2A	wsnp_Ex_c45_98113	183.6
2B	Tdurum_contig10180_271	0
2B	Tdurum_contig64751_231	8.1
2B	Tdurum_contig64751_120	8.1
2B	BobWhite_c21705_722	8.1
2B	BobWhite_c21705_196	8.1
2B	Tdurum_contig14442_1008	9.2
2B	wsnp_CAP11_c5554_2579815	9.2
2B	IAAV7294	9.2
2B	Tdurum_contig27880_75	9.2
2B	wsnp_CAP7_c1453_728076	9.2
2B	RAC875_c30185_376	9.2
2B	IAAV3893	9.2
2B	Excalibur_c12721_376	9.2
2B	BobWhite_c12527_378	9.2
2B	wsnp_Ta_c36_A_1	9.2
2B	wsnp_Ku_c3780_6950286	9.2
2B	wsnp_Ex_rep_c68386_67199155	9.2
2B	wsnp_Ex_c8894_14858193	9.2
2B	wsnp_Ex_c29445_38480890	9.2
2B	wsnp_Ex_c128_255285	9.2
2B	wsnp_Ex_c128_254788	9.2
2B	wsnp_CAP11_c5554_2580044	9.2
2B	wsnp_BG274019B_Ta_2_1	9.2
2B	Tdurum_contig64416_441	9.2
2B	Tdurum_contig42504_1634	9.2
2B	Tdurum_contig27880_199	9.2
2B	Tdurum_contig27828_177	9.2
2B	Tdurum_contig12836_418	9.2
2B	Tdurum_contig10906_867	9.2
2B	Tdurum_contig10906_654	9.2
2B	RFL_Contig2925_631	9.2
2B	RAC875_rep_c70837_62	9.2
2B	RAC875_rep_c114945_465	9.2
2B	RAC875_rep_c114294_55	9.2
2B	RAC875_rep_c105510_645	9.2
2B	RAC875_c75351_370	9.2
2B	RAC875_c730_234	9.2
2B	RAC875_c57842_264	9.2
2B	RAC875_c16393_1160	9.2
2B	Ra_c9190_1384	9.2
2B	Ra_c15365_530	9.2
2B	Kukri_rep_c69580_162	9.2
2B	Kukri_c9455_942	9.2
2B	Kukri_c8177_718	9.2
2B	Kukri_c35153_145	9.2
2B	Kukri_c24374_397	9.2
2B	Kukri_c16024_1368	9.2
2B	Kukri_c15047_127	9.2
2B	Kukri_c14138_764	9.2
2B	Kukri_c11566_386	9.2
2B	Ku_c6050_678	9.2
2B	Ku_c4885_448	9.2
2B	IACX597	9.2
2B	IACX334	9.2
2B	IAAV9070	9.2
2B	Excalibur_rep_c84765_872	9.2
2B	Excalibur_rep_c69091_1408	9.2
2B	Excalibur_rep_c68587_90	9.2
2B	Excalibur_c419_65	9.2
2B	Excalibur_c12721_319	9.2
2B	Ex_c7958_1923	9.2
2B	CAP7_c7576_452	9.2
2B	CAP7_c2791_231	9.2
2B	BobWhite_c9351_274	9.2
2B	BobWhite_c4843_282	9.2
2B	BobWhite_c12649_113	9.2
2B	Kukri_c25281_99	10.3
2B	BS00009962_51	11.7
2B	BS00010745_51	11.7
2B	BS00010829_51	11.7
2B	Excalibur_c42364_134	11.7
2B	GENE-1667_528	11.7
2B	IACX6508	11.7
2B	IACX7505	11.7
2B	Ku_c68762_669	11.7
2B	Kukri_rep_c106008_681	11.7
2B	Kukri_rep_c106008_725	11.7
2B	Ra_c111671_555	11.7
2B	Ra_c1799_1066	11.7
2B	Ra_c32699_410	11.7
2B	RAC875_c29716_871	11.7
2B	RAC875_c67311_429	11.7
2B	Jagger_c6853_60	11.7
2B	CAP12_c7987_137	11.7
2B	wsnp_Ku_c4004_7311479	11.7
2B	RAC875_c102970_142	12.8
2B	GENE-1252_145	12.8
2B	IAAV211	12.8
2B	RFL_Contig4718_1269	12.8
2B	RFL_Contig4718_1323	12.8
2B	Tdurum_contig25602_212	12.8
2B	Tdurum_contig26542_281	12.8
2B	wsnp_Ex_c20169_29215219	12.8
2B	RFL_Contig1987_3440	12.8
2B	Tdurum_contig26542_457	12.8
2B_part2	CAP7_c16_483	0
2B_part2	Tdurum_contig9071_215	0
2B_part2	BobWhite_c7274_333	0
2B_part2	IAAV1535	0
2B_part2	wsnp_Ra_c17622_26522072	0
2B_part2	wsnp_Ku_c18587_27915541	0
2B_part2	wsnp_Ex_c34303_42642389	0
2B_part2	Tdurum_contig52627_726	0
2B_part2	Tdurum_contig52627_496	0
2B_part2	Tdurum_contig14482_423	0
2B_part2	Tdurum_contig10048_61	0
2B_part2	Tdurum_contig10048_447	0
2B_part2	RFL_Contig2751_1562	0
2B_part2	RFL_Contig1307_382	0
2B_part2	RAC875_rep_c83950_222	0
2B_part2	Kukri_c79633_169	0
2B_part2	Ku_c67680_195	0
2B_part2	GENE-1294_120	0
2B_part2	GENE-1056_55	0
2B_part2	Excalibur_rep_c83640_791	0
2B_part2	Excalibur_rep_c107890_89	0
2B_part2	Excalibur_c910_946	0
2B_part2	Excalibur_c26527_330	0
2B_part2	Excalibur_c16329_1216	0
2B_part2	BS00011792_51	0
2B_part2	BobWhite_rep_c64068_241	0
2B_part2	BobWhite_c7274_197	0
2B_part2	BobWhite_c24069_257	0
2B_part2	BobWhite_c21827_104	0
2B_part2	BobWhite_c12911_649	1.1
2B_part2	RAC875_rep_c95862_97	1.1
2B_part2	Tdurum_contig92425_1126	1.1
2B_part2	Excalibur_c23857_594	1.1
2B_part2	BobWhite_c12911_788	1.1
2B_part2	BobWhite_c44706_160	1.1
2B_part2	BobWhite_c928_311	1.1
2B_part2	BS00022467_51	1.1
2B_part2	BS00022919_51	1.1
2B_part2	BS00025106_51	1.1
2B_part2	BS00025538_51	1.1
2B_part2	BS00032381_51	1.1
2B_part2	BS00056645_51	1.1
2B_part2	BS00072840_51	1.1
2B_part2	BS00106597_51	1.1
2B_part2	CAP11_c3073_159	1.1
2B_part2	CAP11_c3226_221	1.1
2B_part2	CAP7_c4827_53	1.1
2B_part2	CAP7_c4827_78	1.1
2B_part2	D_contig63990_376	1.1
2B_part2	D_GDS7LZN01EB5IC_60	1.1
2B_part2	Ex_c67202_741	1.1
2B_part2	Excalibur_c12675_1789	1.1
2B_part2	Excalibur_c14933_154	1.1
2B_part2	Excalibur_c15671_87	1.1
2B_part2	Excalibur_c21117_300	1.1
2B_part2	Excalibur_c21117_99	1.1
2B_part2	Excalibur_c47996_509	1.1
2B_part2	Excalibur_c48404_59	1.1
2B_part2	Excalibur_c58935_208	1.1
2B_part2	Excalibur_c73791_296	1.1
2B_part2	Excalibur_c8919_2133	1.1
2B_part2	Excalibur_c8919_345	1.1
2B_part2	Excalibur_rep_c106048_800	1.1
2B_part2	Excalibur_rep_c76271_351	1.1
2B_part2	GENE-0762_185	1.1
2B_part2	GENE-1304_735	1.1
2B_part2	IAAV5743	1.1
2B_part2	IAAV8795	1.1
2B_part2	IACX6292	1.1
2B_part2	Jagger_c2333_93	1.1
2B_part2	Ku_c105361_414	1.1
2B_part2	Ku_c11917_1680	1.1
2B_part2	Ku_c738_453	1.1
2B_part2	Kukri_c18104_375	1.1
2B_part2	Kukri_c27944_107	1.1
2B_part2	Kukri_c27944_633	1.1
2B_part2	Kukri_c3501_1175	1.1
2B_part2	Kukri_c38413_121	1.1
2B_part2	Kukri_c94792_127	1.1
2B_part2	Kukri_c9898_1618	1.1
2B_part2	Kukri_c9898_2063	1.1
2B_part2	Kukri_c9898_328	1.1
2B_part2	Kukri_rep_c69427_230	1.1
2B_part2	Kukri_rep_c73434_68	1.1
2B_part2	Ra_c105904_1191	1.1
2B_part2	Ra_c105904_187	1.1
2B_part2	Ra_c12604_447	1.1
2B_part2	RAC875_c10626_2089	1.1
2B_part2	RAC875_c16993_573	1.1
2B_part2	RAC875_c16993_631	1.1
2B_part2	RAC875_c18928_455	1.1
2B_part2	RAC875_c18928_529	1.1
2B_part2	RAC875_c20771_70	1.1
2B_part2	RAC875_c25513_403	1.1
2B_part2	RAC875_c29056_405	1.1
2B_part2	RAC875_c3166_379	1.1
2B_part2	RAC875_c4602_445	1.1
2B_part2	RAC875_c59976_291	1.1
2B_part2	RAC875_c75800_216	1.1
2B_part2	RAC875_c8634_1414	1.1
2B_part2	RAC875_rep_c107702_75	1.1
2B_part2	RAC875_rep_c114501_272	1.1
2B_part2	RAC875_rep_c71149_1113	1.1
2B_part2	RFL_Contig1115_264	1.1
2B_part2	RFL_Contig1115_407	1.1
2B_part2	RFL_Contig5495_563	1.1
2B_part2	TA002989-0535	1.1
2B_part2	Tdurum_contig10295_374	1.1
2B_part2	Tdurum_contig42064_2318	1.1
2B_part2	Tdurum_contig82379_629	1.1
2B_part2	Tdurum_contig92425_1574	1.1
2B_part2	Tdurum_contig92425_1673	1.1
2B_part2	tplb0042a21_1091	1.1
2B_part2	tplb0043n06_1748	1.1
2B_part2	tplb0053o16_838	1.1
2B_part2	tplb0053o16_915	1.1
2B_part2	wsnp_CAP11_c269_233382	1.1
2B_part2	wsnp_CAP11_c3226_1588070	1.1
2B_part2	wsnp_Ex_c15646_23969140	1.1
2B_part2	wsnp_Ex_c19094_28015035	1.1
2B_part2	wsnp_Ex_c29008_38081173	1.1
2B_part2	wsnp_Ex_c41300_48154348	1.1
2B_part2	wsnp_Ex_c5193_9204522	1.1
2B_part2	wsnp_Ex_c73454_71499715	1.1
2B_part2	wsnp_Ex_rep_c103381_88353000	1.1
2B_part2	wsnp_Ra_c58860_60407020	1.1
2B_part2	wsnp_RFL_Contig3286_3338919	1.1
2B_part2	Ex_c66300_924	1.1
2B_part2	BS00039187_51	1.1
2B_part2	Ku_c35807_609	1.1
2B_part2	BobWhite_c13407_242	1.1
2B_part2	RAC875_c16993_444	1.1
2B_part2	wsnp_Ex_c298_580660	1.1
2B_part2	CAP12_c3254_366	1.1
2B_part2	Excalibur_c3004_250	1.1
2B_part2	BobWhite_c39769_102	1.1
2B_part2	RAC875_c21269_1225	1.1
2B_part2	BS00072839_51	1.1
2B_part2	Kukri_c408_154	1.1
2B_part2	BS00026032_51	1.1
2B_part2	wsnp_Ex_c707_1391630	1.1
2D	Tdurum_contig28672_65	0
2D	BS00000905_51	1.1
2D	BS00027456_51	1.1
2D	wsnp_Ex_c25311_34578436	2.1
2D	Excalibur_c31302_230	3.2
2D	Excalibur_c65531_147	3.2
2D	Kukri_c14902_1112	4.3
2D	RAC875_c76019_179	4.3
2D	TA012840-0369	7.5
2D	BobWhite_c21626_243	11.7
2D	Excalibur_c1472_179	11.7
2D	Excalibur_c22761_811	11.7
2D	Excalibur_c62824_402	11.7
2D	Excalibur_c83961_243	11.7
2D	Kukri_c43943_587	11.7
2D	Kukri_rep_c101016_2104	11.7
2D	RAC875_c11207_1066	11.7
2D	RFL_Contig753_1499	11.7
2D	tplb0035p08_1446	11.7
2D	BobWhite_c17783_72	11.7
2D	Excalibur_c5278_1075	11.7
2D	BS00063970_51	25.1
2D	BobWhite_c16655_421	28.3
2D	wsnp_Ex_c6400_11123059	28.3
2D	Excalibur_c15048_488	29.3
2D	Excalibur_c1944_1017	29.3
2D	wsnp_Ku_c7229_12491877	29.3
2D	CAP12_c1503_76	53.4
2D	D_GBF1XID02F00C8_123	53.4
2D	Kukri_rep_c103061_221	53.4
2D	wsnp_CAP12_c1503_764765	53.4
2D	wsnp_CAP12_c812_428290	57.7
2D	RAC875_c74_204	74.3
2D	tplb0053n05_793	74.3
2D	tplb0057n10_689	74.3
2D	D_contig27429_284	76.4
2D	JD_c63957_1176	76.4
2D	Kukri_rep_c106786_230	76.4
2D	Kukri_rep_c113120_104	76.4
2D	wsnp_Ex_c14779_22892053	76.4
2D	wsnp_JD_rep_c63957_40798083	76.4
2D	wsnp_JD_rep_c63957_40798121	76.4
2D	Kukri_c51992_290	76.4
2D	BobWhite_c15073_502	76.4
2D	BS00029208_51	76.4
2D	wsnp_CAP7_c888_455397	76.4
3A	IAAV5166	0
3A	RAC875_c35782_594	13.1
3A	Kukri_c17313_667	13.1
3A	Excalibur_c9811_131	13.1
3A	RAC875_c102362_59	13.1
3A	wsnp_Ex_c14622_22670594	13.1
3A	RAC875_c52426_90	13.1
3A	RAC875_c59382_138	13.1
3A	Kukri_rep_c71128_1811	13.1
3A	Kukri_c10903_387	13.1
3A	RFL_Contig5918_209	13.1
3A	IAAV6974	13.1
3A	RAC875_c41729_1539	13.1
3A	RAC875_c61343_250	13.1
3A	BobWhite_c15097_341	13.1
3A	BobWhite_c191_1228	13.1
3A	BobWhite_c26555_74	13.1
3A	BobWhite_c28522_266	13.1
3A	BobWhite_c29295_114	13.1
3A	BobWhite_c35303_192	13.1
3A	BobWhite_c36584_867	13.1
3A	BobWhite_c38308_80	13.1
3A	BobWhite_c44640_110	13.1
3A	BobWhite_c44640_134	13.1
3A	BobWhite_c47722_613	13.1
3A	BobWhite_c6665_120	13.1
3A	BobWhite_c7406_394	13.1
3A	BobWhite_c8977_329	13.1
3A	BobWhite_c9317_397	13.1
3A	BobWhite_rep_c52169_496	13.1
3A	BS00030876_51	13.1
3A	BS00073854_51	13.1
3A	BS00098840_51	13.1
3A	CAP12_c1304_105	13.1
3A	CAP7_c10386_171	13.1
3A	Excalibur_c11319_371	13.1
3A	Excalibur_c1951_336	13.1
3A	Excalibur_c49964_293	13.1
3A	Excalibur_c55370_192	13.1
3A	Excalibur_rep_c70763_139	13.1
3A	JD_c10141_776	13.1
3A	Kukri_c10977_990	13.1
3A	Kukri_c2090_1049	13.1
3A	Kukri_c289_750	13.1
3A	Kukri_c32802_164	13.1
3A	Kukri_c44474_200	13.1
3A	Kukri_c51247_322	13.1
3A	Kukri_c6470_1735	13.1
3A	Kukri_c691_2811	13.1
3A	Kukri_rep_c110572_78	13.1
3A	Kukri_rep_c114028_94	13.1
3A	RAC875_c11549_279	13.1
3A	RAC875_c16846_1247	13.1
3A	RAC875_c1964_110	13.1
3A	RAC875_c27356_154	13.1
3A	RAC875_c2782_580	13.1
3A	RAC875_c37491_239	13.1
3A	RAC875_c60550_115	13.1
3A	RAC875_c61685_113	13.1
3A	RAC875_c66892_58	13.1
3A	RAC875_c68290_193	13.1
3A	RAC875_c68290_261	13.1
3A	RAC875_c78285_197	13.1
3A	RAC875_rep_c100137_586	13.1
3A	RFL_Contig1556_616	13.1
3A	RFL_Contig1670_1207	13.1
3A	RFL_Contig1911_115	13.1
3A	RFL_Contig4403_1034	13.1
3A	TA005199-0585	13.1
3A	tplb0024l06_274	13.1
3A	tplb0038o10_467	13.1
3A	wsnp_BE426222A_Ta_2_1	13.1
3A	wsnp_Ex_c10272_16842803	13.1
3A	wsnp_Ex_c13802_21639096	13.1
3A	wsnp_Ex_c1763_3333974	13.1
3A	wsnp_Ex_c22435_31629303	13.1
3A	wsnp_Ex_c6217_10848574	13.1
3A	wsnp_Ex_rep_c67727_66398596	13.1
3A	wsnp_JD_c968_1427139	13.1
3A	wsnp_JG_c2509_1153697	13.1
3A	wsnp_Ra_c16846_25598885	13.1
3A	wsnp_RFL_Contig3866_4228783	13.1
3A	wsnp_Ex_rep_c67349_65914945	14.2
3A	Tdurum_contig62502_90	14.2
3A	BS00089400_51	14.2
3A	wsnp_JD_c9434_10274598	14.2
3A	wsnp_CAP11_c2438_1258747	14.2
3A	BS00037400_51	14.2
3A	BS00078430_51	14.2
3A	BobWhite_c28950_147	14.2
3A	BobWhite_c6740_231	14.2
3A	BobWhite_rep_c55551_53	14.2
3A	BS00022016_51	14.2
3A	BS00066475_51	14.2
3A	BS00066800_51	14.2
3A	Ex_c8871_1318	14.2
3A	Kukri_c13793_1152	14.2
3A	Kukri_c5422_1953	14.2
3A	RAC875_c22333_504	14.2
3A	Tdurum_contig12319_165	14.2
3A	Tdurum_contig57753_138	14.2
3A	Tdurum_contig697_73	14.2
3A	wsnp_Ex_c16079_24507688	14.2
3A	wsnp_Ex_c20273_29326769	14.2
3A	wsnp_Ex_c22888_32105519	14.2
3A	wsnp_JD_rep_c64325_41024646	14.2
3A	wsnp_Ku_c44089_51445136	14.2
3A	wsnp_BE443995B_Ta_2_2	17.5
3A	RAC875_c27323_867	17.5
3A	Kukri_rep_c112061_617	17.5
3A	wsnp_Ex_c53364_56625806	17.5
3A	Kukri_rep_c109051_116	17.5
3A	BobWhite_c43213_184	17.5
3A	BS00010204_51	17.5
3A	BS00010531_51	17.5
3A	BS00041121_51	17.5
3A	BS00045327_51	17.5
3A	BS00062645_51	17.5
3A	BS00062808_51	17.5
3A	BS00093377_51	17.5
3A	BS00095423_51	17.5
3A	BS00109935_51	17.5
3A	CAP8_c1093_136	17.5
3A	Ex_c45438_377	17.5
3A	Excalibur_c41557_147	17.5
3A	Excalibur_c53131_187	17.5
3A	Excalibur_c64302_103	17.5
3A	GENE-1657_48	17.5
3A	IAAV6474	17.5
3A	JD_c1187_1398	17.5
3A	Ku_c17569_905	17.5
3A	Kukri_c23833_181	17.5
3A	Kukri_c2454_59	17.5
3A	Kukri_c46833_105	17.5
3A	Kukri_c54729_181	17.5
3A	Kukri_rep_c104383_1216	17.5
3A	Kukri_rep_c110312_376	17.5
3A	Ra_c14565_1056	17.5
3A	RAC875_c39728_187	17.5
3A	RAC875_c8174_1034	17.5
3A	RAC875_rep_c104403_524	17.5
3A	RAC875_rep_c70746_582	17.5
3A	Tdurum_contig15074_284	17.5
3A	wsnp_Ex_c11039_17902115	17.5
3A	wsnp_Ex_c12354_19711297	17.5
3A	wsnp_Ex_c14681_22747500	17.5
3A	wsnp_Ex_c16615_25147492	17.5
3A	wsnp_Ex_c28310_37444843	17.5
3A	wsnp_Ex_c3478_6369892	17.5
3A	wsnp_Ex_c5929_10402147	17.5
3A	wsnp_Ex_c943_1808232	17.5
3A	wsnp_Ex_c943_1808577	17.5
3A	wsnp_Ex_rep_c101340_86719115	17.5
3A	wsnp_JD_c11273_11770307	17.5
3A	wsnp_JD_c1187_1731186	17.5
3A	BS00022029_51	17.5
3A	wsnp_Ex_rep_c101340_86719239	17.5
3A	wsnp_Ra_c44141_50623811	17.5
3A	wsnp_Ex_c12850_20377830	19.7
3A	Ku_c53625_627	22.9
3A	BS00003971_51	22.9
3A	BS00067621_51	22.9
3A	CAP8_c1393_327	22.9
3A	Excalibur_c33545_134	22.9
3A	GENE-4795_75	22.9
3A	IAAV242	22.9
3A	IAAV8924	22.9
3A	IACX6277	22.9
3A	JD_c2026_3994	22.9
3A	Ku_c18564_1031	22.9
3A	Ku_c70534_1215	22.9
3A	Kukri_c18924_528	22.9
3A	Kukri_c82117_279	22.9
3A	Ra_c39556_524	22.9
3A	Ra_c48730_581	22.9
3A	Ra_c63818_731	22.9
3A	RAC875_c13183_369	22.9
3A	RAC875_c17907_181	22.9
3A	RAC875_c19138_1390	22.9
3A	RAC875_c23470_220	22.9
3A	RAC875_c58159_521	22.9
3A	RAC875_rep_c117959_132	22.9
3A	RAC875_s120038_124	22.9
3A	RFL_Contig4921_2420	22.9
3A	wsnp_BE490651A_Ta_2_2	22.9
3A	wsnp_Ex_c12750_20243224	22.9
3A	wsnp_Ex_c18637_27508578	22.9
3A	wsnp_Ex_c27150_36365659	22.9
3A	wsnp_Ex_c28930_38008757	22.9
3A	wsnp_Ex_c29742_38738725	22.9
3A	wsnp_Ex_c51776_55603135	22.9
3A	wsnp_Ex_rep_c66685_65003087	22.9
3A	wsnp_Ex_rep_c69864_68823765	22.9
3A	wsnp_Ex_rep_c69864_68824236	22.9
3A	wsnp_Ex_rep_c69864_68824319	22.9
3A	wsnp_Ku_c23901_33846711	22.9
3A	wsnp_Ku_c3286_6111264	22.9
3A	wsnp_Ku_c9316_15647115	22.9
3A	wsnp_Ku_rep_c68484_67499824	22.9
3A	wsnp_Ku_rep_c68484_67500021	22.9
3A	wsnp_Ra_c34117_42876812	22.9
3A	RAC875_c2140_103	25.1
3A	BobWhite_c6300_169	25.1
3A	Excalibur_rep_c107798_68	25.1
3A	Kukri_c37815_53	25.1
3A	Kukri_c4724_923	25.1
3A	Kukri_c5615_1214	25.1
3A	RAC875_c17479_359	25.1
3A	RAC875_c2140_128	25.1
3A	RAC875_c60753_129	25.1
3A	RFL_Contig4431_279	25.1
3A	Kukri_c12244_448	26.2
3A	RAC875_c61004_625	26.2
3A	RAC875_rep_c73517_399	26.2
3A	CAP12_c1787_110	28.3
3A	Kukri_c51055_311	28.3
3A	Kukri_c51055_223	28.3
3A	Kukri_c60531_131	28.3
3A	wsnp_Ku_c44716_51926415	28.3
3A	wsnp_RFL_Contig2699_2402527	30.4
3A	BobWhite_c23344_457	30.4
3A	BS00010136_51	30.4
3A	CAP11_c1464_135	30.4
3A	Tdurum_contig42827_1693	30.4
3A	wsnp_Ex_c18223_27035083	30.4
3A	BobWhite_c16616_482	31.5
3A	BS00014695_51	31.5
3A	BS00066319_51	31.5
3A	BS00074617_51	31.5
3A	IAAV8483	31.5
3A	Tdurum_contig12557_1382	31.5
3A	BobWhite_c13704_244	32.6
3A	RAC875_rep_c109433_782	32.6
3A	Excalibur_c39248_485	33.6
3A	Jagger_c736_109	33.6
3A	RAC875_c5056_220	33.6
3A	RFL_Contig4011_473	33.6
3A	wsnp_Ex_c4923_8767234	33.6
3A	wsnp_Ku_c18497_27803432	33.6
3A	BS00027469_51	34.7
3A	BS00073525_51	34.7
3A	Kukri_c97654_90	34.7
3A	RAC875_c35984_312	34.7
3A	BS00048355_51	35.8
3A	wsnp_Ex_c5623_9891427	38
3A	wsnp_Ex_c18747_27625264	38
3A	Kukri_c1308_2782	38
3A	RAC875_c31572_251	38
3A	GENE-1642_397	38
3A	Kukri_c1308_2236	38
3A	BobWhite_c716_644	38
3A	BobWhite_c71_391	38
3A	BS00022752_51	38
3A	CAP7_rep_c12940_130	38
3A	Excalibur_c18747_1292	38
3A	Excalibur_c24402_471	38
3A	Excalibur_c39002_242	38
3A	Excalibur_c41857_814	38
3A	Excalibur_c46600_919	38
3A	IAAV969	38
3A	IACX6054	38
3A	Kukri_c10210_1387	38
3A	Kukri_c15102_505	38
3A	Kukri_c55381_67	38
3A	Kukri_rep_c69970_717	38
3A	Ra_c1619_432	38
3A	RAC875_c56612_1076	38
3A	RAC875_c62012_382	38
3A	RAC875_c947_383	38
3A	Tdurum_contig29045_84	38
3A	Tdurum_contig42150_3190	38
3A	Tdurum_contig42150_3198	38
3A	Tdurum_contig42150_3348	38
3A	Tdurum_contig42150_3417	38
3A	Tdurum_contig42150_3440	38
3A	Tdurum_contig57552_327	38
3A	Tdurum_contig61190_271	38
3A	wsnp_BF292596A_Ta_1_1	38
3A	wsnp_BF292596A_Ta_1_3	38
3A	wsnp_Ex_c5623_9891584	38
3A	wsnp_Ku_c458_954940	38
3A	wsnp_Ra_c19079_28210937	38
3A	wsnp_Ku_c8400_14280021	39.1
3A	wsnp_Ex_c14400_22381548	39.1
3A	BobWhite_c17879_519	39.1
3A	BS00030855_51	39.1
3A	CAP11_c3472_60	39.1
3A	IAAV8170	39.1
3A	IAAV8407	39.1
3A	IACX5899	39.1
3A	Ku_c19456_645	39.1
3A	Kukri_c8400_2315	39.1
3A	Kukri_rep_c103783_1380	39.1
3A	RAC875_c14054_87	39.1
3A	RAC875_rep_c81701_424	39.1
3A	wsnp_CAP8_c1007_643393	39.1
3A	wsnp_Ex_c14202_22144844	39.1
3A	wsnp_Ex_c14202_22145136	39.1
3A	wsnp_Ex_c14202_22145805	39.1
3A	wsnp_Ex_c14400_22381382	39.1
3A	wsnp_Ex_rep_c67588_66227926	39.1
3A	wsnp_Ex_rep_c69314_68244036	39.1
3A	wsnp_Ex_rep_c69314_68244502	39.1
3A	wsnp_Ku_c19456_28944589	39.1
3A	BS00091002_51	42.3
3A	BobWhite_rep_c63229_98	42.3
3A	BS00006822_51	42.3
3A	BS00068094_51	42.3
3A	Kukri_c31546_66	42.3
3A	Kukri_c63259_151	42.3
3A	RAC875_c79551_167	42.3
3A	RFL_Contig497_1114	42.3
3A	TA002702-0616	42.3
3A	BobWhite_c38444_238	46.6
3A	BS00009337_51	46.6
3A	BS00023337_51	46.6
3A	BS00081610_51	46.6
3A	Ex_c24554_1583	46.6
3A	IAAV5855	46.6
3A	Kukri_c12079_204	46.6
3A	Tdurum_contig59585_576	46.6
3A	wsnp_BQ160970A_Ta_2_7	46.6
3A	RAC875_rep_c94907_221	58.6
3A	BobWhite_c62252_472	58.6
3A	Excalibur_c20250_313	58.6
3A	wsnp_BE495175A_Ta_1_1	58.6
3A	wsnp_Ex_c20250_29303152	58.6
3A	Excalibur_c24354_465	67.2
3A	wsnp_CAP8_c6939_3242530	76.4
3A	CAP11_c1022_117	76.4
3A	wsnp_Ex_c9377_15572157	79.6
3A	Tdurum_contig34075_98	86.1
[truncated: 2,990 more rows]

## Sheet: Stettler x Red Fife
Chromosome	Marker	Position
1A	RAC875_c67106_97	0
1A	tplb0053o08_2004	7.40665
1A	RAC875_rep_c101110_563	8.39199
1A	RAC875_rep_c101110_474	8.39199
1A	RAC875_c75971_349	8.39199
1A	Kukri_c1977_1940	8.39199
1A	IAAV8297	8.39199
1A	Excalibur_c1358_794	8.39199
1A	Tdurum_contig46413_680	8.39199
1A	BS00076278_51	8.39199
1A	RAC875_c18640_821	8.39199
1A	Kukri_c29150_143	8.39199
1A	BS00025755_51	8.39199
1A	Tdurum_contig14847_354	8.86594
1A	CAP8_c2448_355	8.86594
1A	Excalibur_c97691_225	8.86594
1A	Excalibur_c29380_255	9.85129
1A	RAC875_c57939_175	11.3369
1A	RAC875_c34888_65	12.7796
1A	BS00022701_51	12.7796
1A	Kukri_c2121_1334	14.2085
1A	wsnp_JD_c7522_8606553	14.2085
1A	Kukri_c2121_2345	14.2085
1A	wsnp_Ex_c7965_13520238	14.6715
1A	BS00103478_51	14.6715
1A	Excalibur_c58154_84	15.1388
1A	Excalibur_c25175_512	15.1388
1A	BobWhite_s66792_249	16.5476
1A	wsnp_Ex_c1137_2183772	16.5476
1A	Tdurum_contig42479_3110	16.5476
1A	Excalibur_c42185_156	17.5186
1A	Kukri_rep_c113971_162	18.9614
1A	RAC875_c13855_882	18.9614
1A	BS00081680_51	18.9614
1A	wsnp_Ex_c7252_12452995	18.9614
1A	RAC875_c7031_488	18.9614
1A	Excalibur_c44711_453	29.4047
1A	Excalibur_c22642_90	32.3207
1A	Excalibur_c110483_103	32.8085
1A	BS00107852_51	32.8085
1A	BS00062578_51	32.8085
1A	Ku_c12689_1094	32.8085
1A	Excalibur_rep_c92985_510	32.8085
1A	BS00064608_51	32.8085
1A	Excalibur_c18694_273	32.8085
1A	BS00065419_51	32.8085
1A	RAC875_c56994_301	32.8085
1A	GENE-0249_122	32.8085
1A	Excalibur_rep_c92985_618	32.8085
1A	Kukri_c24144_1568	32.8085
1A	RAC875_c13012_174	32.8085
1A	RAC875_c64603_663	32.8085
1A	Kukri_rep_c72397_600	32.8085
1A	TA005995-0488	32.8085
1A	Tdurum_contig20965_1446	32.8085
1A	GENE-0249_161	32.8085
1A	RAC875_c37934_285	32.8085
1A	Kukri_c18434_200	32.8085
1A	RAC875_c2654_1817	32.8085
1A	GENE-0002_856	39.5151
1A	Kukri_c13593_203	40.0126
1A	wsnp_BF484606A_Ta_2_3	40.0126
1A	BobWhite_c4328_1345	40.0126
1A	Kukri_c13136_1363	40.0126
1A	BobWhite_c4384_262	40.0126
1A	Excalibur_c10689_254	40.0126
1A	Excalibur_c7026_2635	40.0126
1A	BobWhite_c48591_394	40.0126
1A	BS00065005_51	40.0126
1A	RAC875_c9700_989	41.9366
1A	wsnp_Ex_c11047_17915103	41.9366
1A	wsnp_Ex_c11047_17915225	41.9366
1A	Ex_c7495_807	41.9366
1A	Excalibur_c1014_371	42.8937
1A	Excalibur_rep_c100567_692	42.8937
1A	BobWhite_c12302_368	42.8937
1A	RAC875_rep_c107325_644	43.3699
1A	GENE-0507_285	43.8507
1A	BS00009885_51	43.8507
1A	BS00084022_51	43.8507
1A	BobWhite_c4499_153	43.8507
1A	wsnp_Ex_c31983_40709866	45.3511
1A	wsnp_Ex_c31983_40709607	45.3511
1A	Kukri_c46010_146	45.3511
1A	Tdurum_contig11004_613	45.3511
1A	Kukri_c46010_872	45.3511
1A	Tdurum_contig77289_179	45.8438
1A	Kukri_c82555_88	45.8438
1A	RAC875_c14066_452	46.3067
1A	Kukri_c7579_443	46.774
1A	Tdurum_contig61515_259	46.774
1A	RAC875_c10090_963	46.774
1A	Excalibur_c7237_1208	46.774
1A	Excalibur_c7237_1084	46.774
1A	Kukri_c7579_559	46.774
1A	Tdurum_contig61515_522	46.774
1A	BobWhite_rep_c53779_108	50.0652
1A	RAC875_c19509_174	50.5391
1A	GENE-0431_573	50.5391
1A	GENE-0431_601	50.5391
1A	BS00087437_51	50.5391
1A	RAC875_c15998_53	52.0321
1A	wsnp_Ex_c33831_42253707	52.0321
1A	wsnp_Ex_c34260_42602649	52.0321
1A	IAAV5730	52.0321
1A	wsnp_Ex_c44049_50205904	52.0321
1A	Ku_c6979_182	52.0321
1A	wsnp_JD_c40990_29127031	52.0321
1A	Excalibur_rep_c68424_255	52.0321
1A	CAP12_c6266_339	52.0321
1A	RFL_Contig921_337	52.0321
1A	wsnp_JD_c24506_20670773	52.0321
1A	wsnp_Ra_c18045_27024765	52.0321
1A	wsnp_Ex_c1374_2630879	52.0321
1A	Excalibur_c17872_137	52.0321
1A	Excalibur_c14943_695	52.0321
1A	RAC875_c18539_1159	52.0321
1A	Excalibur_c102582_360	52.0321
1A	TA013367-0455	52.0321
1A	wsnp_Ex_c13564_21327699	52.0321
1A	wsnp_Ex_c21592_30743815	52.0321
1A	IAAV8147	52.0321
1A	Ex_c6765_2118	52.0321
1A	Ex_c5759_663	52.0321
1A	Ex_c12763_662	52.0321
1A	wsnp_Ex_c3906_7086294	52.0321
1A	wsnp_Ku_c67495_66513940	52.0321
1A	IAAV749	52.0321
1A	wsnp_Ex_c34260_42602746	52.0321
1A	TA004725-0348	52.9712
1A	GENE-0491_632	52.9712
1A	Excalibur_rep_c84731_611	52.9712
1A	Kukri_c8332_120	52.9712
1A	RAC875_c9899_510	52.9712
1A	Kukri_rep_c69903_1525	52.9712
1A	Excalibur_c16292_1338	52.9712
1A	GENE-0283_330	52.9712
1A	RFL_Contig530_2305	53.4429
1A	TA002594-0782	53.4429
1A	Ex_c25689_1606	53.926
1A	Ku_c23960_333	53.926
1A	Ex_c4121_1205	53.926
1A	JD_c63991_766	53.926
1A	IAAV5939	53.926
1A	wsnp_Ex_c10257_16825240	53.926
1A	Ex_c25689_1603	53.926
1A	Ex_c12584_2014	53.926
1A	Tdurum_contig92564_326	53.926
1A	wsnp_Ex_c22963_32183009	53.926
1A	RAC875_c6664_63	53.926
1A	Ra_c54249_1031	53.926
1A	IACX219	53.926
1A	Kukri_c23350_433	53.926
1A	Tdurum_contig99671_174	53.926
1A	Tdurum_contig43203_318	53.926
1A	tplb0059e14_515	54.3999
1A	Kukri_c35200_895	54.3999
1A	Kukri_c20672_360	54.3999
1A	Kukri_c22434_513	54.8901
1A	wsnp_Ex_c572_1138770	54.8901
1A	wsnp_Ku_c4018_7333828	54.8901
1A	wsnp_Ra_c2895_5488879	54.8901
1A	wsnp_Ex_c572_1138339	54.8901
1A	IAAV7203	54.8901
1A	Ra_c2895_591	54.8901
1A	Ex_c8514_1342	56.2924
1A	IACX3496	56.2924
1A	wsnp_Ex_rep_c73818_71733737	56.7619
1A	Excalibur_c56097_168	56.7619
1A	RAC875_c21625_246	56.7619
1A	wsnp_Ku_c557_1166684	56.7619
1A	BobWhite_rep_c49207_243	56.7619
1A	RAC875_c23158_301	56.7619
1A	Excalibur_c13183_128	56.7619
1A	Ra_c6038_588	56.7619
1A	BS00063068_51	56.7619
1A	Excalibur_c10167_1028	58.1641
1A	RAC875_c25507_551	58.1641
1A	wsnp_Ku_c2815_5317230	58.1641
1A	wsnp_Ex_c16592_25117132	58.1641
1A	wsnp_Ra_c7818_13376644	58.1641
1A	Kukri_c10239_2186	58.1641
1A	BS00065676_51	58.6496
1A	Kukri_c3582_87	58.6496
1A	GENE-0112_64	58.6496
1A	wsnp_Ex_c42282_48901677	59.1125
1A	BS00023101_51	59.1125
1A	IAAV3049	59.1125
1A	wsnp_Ex_c27940_37101775	59.1125
1A	wsnp_Ex_c4539_8148835	59.1125
1A	Kukri_rep_c69946_1228	59.1125
1A	wsnp_Ex_c1216_2336458	59.1125
1A	BS00087601_51	59.1125
1A	Kukri_c27785_400	59.1125
1A	Excalibur_rep_c104216_671	59.1125
1A	Ra_c6701_1579	59.1125
1A	Kukri_c39628_318	59.1125
1A	RAC875_c53185_802	59.1125
1A	RAC875_c2734_135	59.1125
1A	RAC875_c31276_1128	59.1125
1A	wsnp_Ra_c12148_19539667	59.1125
1A	BS00073585_51	59.1125
1A	GENE-0004_635	59.1125
1A	IACX11070	59.1125
1A	BS00012283_51	59.1125
1A	wsnp_Ku_c21356_31093507	59.1125
1A	Ku_c8351_945	59.1125
1A	wsnp_JD_c13903_13781269	59.1125
1A	Tdurum_contig31304_527	59.1125
1A	IACX662	59.1125
1A	Excalibur_rep_c112145_271	59.1125
1A	Ku_c1571_1457	59.1125
1A	Excalibur_c49421_443	59.1125
1A	wsnp_Ex_c34344_42677360	59.1125
1A	BobWhite_c5356_1272	59.1125
1A	RAC875_c16080_777	59.1125
1A	BobWhite_rep_c63278_349	59.1125
1A	wsnp_Ra_c37745_45806931	59.1125
1A	wsnp_Ex_c12165_19452361	59.1125
1A	RAC875_c54380_249	59.1125
1A	BS00021889_51	59.1125
1A	wsnp_Ex_rep_c70358_69302556	59.1125
1A	BobWhite_c18881_338	59.1125
1A	CAP11_c239_295	59.1125
1A	BS00067421_51	59.6126
1A	RFL_Contig3203_1971	59.6126
1A	BobWhite_c32653_369	59.6126
1A	Excalibur_c21487_129	59.6126
1A	wsnp_Ex_c12336_19687074	60.098
1A	Kukri_c26093_861	61.0643
1A	Excalibur_c34697_831	61.9903
1A	wsnp_Ex_c21193_30320134	61.9903
1A	Kukri_c25215_124	61.9903
1A	BobWhite_c12568_900	61.9903
1A	Ra_c4159_2716	61.9903
1A	RAC875_c23081_141	61.9903
1A	wsnp_Ex_c21336_30465618	61.9903
1A	Ex_c105443_895	62.4555
1A	BS00032112_51	62.4555
1A	BS00092585_51	62.4555
1A	Tdurum_contig32437_257	64.3982
1A	BS00021864_51	64.3982
1A	wsnp_Ex_rep_c109742_92411838	65.8204
1A	wsnp_Ku_c21316_31053745	65.8204
1A	wsnp_Ku_c21316_31053776	65.8204
1A	CAP12_c1906_217	67.2426
1A	Kukri_c30322_414	67.2426
1A	TA003955-1138	67.2426
1A	BS00100120_51	67.2426
1A	Excalibur_c52495_89	67.2426
1A	IACX5960	68.6784
1A	IACX5793	68.6784
1A	Tdurum_contig50499_858	69.1392
1A	Kukri_c37726_285	69.1392
1A	wsnp_Ra_c3270_6136601	69.1392
1A	wsnp_Ra_c3270_6136110	69.1392
1A	BobWhite_c29908_113	69.1392
1A	wsnp_Ku_c15214_23756800	69.1392
1A	Kukri_rep_c117029_125	69.1392
1A	Kukri_c58155_786	70.5682
1A	Ex_c2848_957	70.5682
1A	BS00064638_51	71.5162
1A	Excalibur_c3475_903	71.9857
1A	BS00067742_51	71.9857
1A	Excalibur_c3429_652	71.9857
1A	RAC875_c46551_339	71.9857
1A	Excalibur_c3475_113	71.9857
1A	Kukri_c43410_348	71.9857
1A	RAC875_c100147_55	71.9857
1A	RAC875_c27417_150	71.9857
1A	Excalibur_c3429_236	71.9857
1A	Kukri_c13107_100	72.952
1A	Ku_c7975_644	72.952
1A	GENE-0511_403	74.3608
1A	RAC875_c60514_90	74.3608
1A	wsnp_Ex_c1997_3757508	79.4711
1A	wsnp_Ex_c1997_3757415	79.4711
1A	Kukri_c49170_655	79.4711
1A	wsnp_Ku_c23012_32893918	79.4711
1A	Kukri_c12984_465	79.4711
1A	RAC875_c80876_67	79.4711
1A	TA002402-1350	80.8668
1A	BS00088136_51	80.8668
1A	RAC875_c12993_201	81.8425
1A	RAC875_c45115_340	81.8425
1A	RAC875_c12993_127	81.8425
1A	Excalibur_c1845_4911	81.8425
1A	Excalibur_c65755_51	81.8425
1A	Excalibur_c1845_718	81.8425
1A	RAC875_c45115_509	81.8425
1A	Ra_c24793_726	81.8425
1A	IAAV1142	82.3376
1A	wsnp_Ex_c13186_20822127	82.3376
1A	RAC875_c16149_1170	82.3376
1A	RAC875_c16149_298	82.3376
1A	wsnp_Ku_c21364_31103315	82.3376
1A	Excalibur_c29605_100	89.3484
1A	CAP7_c1891_230	89.3484
1A	wsnp_Ku_c17322_26392311	89.3484
1A	wsnp_Ex_c20495_29571203	89.3484
1A	wsnp_Ex_c3145_5812670	89.3484
1A	CAP11_c1021_200	89.3484
1A	BS00034278_51	89.3484
1A	GENE-0392_97	89.3484
1A	Ku_c17322_2436	89.3484
1A	wsnp_Ex_c43228_49605281	89.3484
1A	Kukri_c67383_102	89.3484
1A	wsnp_Ku_c5210_9290700	89.3484
1A	BS00065430_51	89.3484
1A	CAP7_c12113_171	89.3484
1A	BobWhite_c27438_81	89.3484
1A	BS00039378_51	89.3484
1A	Jagger_c5111_190	89.3484
1A	BS00062876_51	89.3484
1A	wsnp_Ku_c5210_9289260	89.3484
1A	wsnp_Ex_rep_c68085_66839109	89.8509
1A	wsnp_Ex_c3258_6004611	89.8509
1A	wsnp_Ex_rep_c68493_67320068	89.8509
1A	RAC875_c8482_160	89.8509
1A	wsnp_Ra_c11594_18777085	89.8509
1A	Excalibur_rep_c69456_172	90.3271
1A	RAC875_c15564_729	90.7944
1A	wsnp_Ex_rep_c104894_89466993	90.7944
1A	RAC875_c1230_279	90.7944
1A	CAP8_c2578_452	90.7944
1A	wsnp_Ra_c15564_23999084	90.7944
1A	Excalibur_c7370_179	90.7944
1A	wsnp_BG263358A_Ta_2_1	91.302
1A	BobWhite_c96_170	91.7737
1A	wsnp_Ex_c5060_8985678	91.7737
1A	CAP7_c11581_78	92.2713
1A	Jagger_c3646_235	92.2713
1A	RAC875_rep_c95460_302	92.7498
1A	wsnp_Ex_c4685_8377545	92.7498
1A	wsnp_JD_c7581_8666052	92.7498
1A	wsnp_Ku_c33917_43336069	96.8196
1A	BobWhite_c26122_129	96.8196
1A	BobWhite_c28971_184	96.8196
1A	BS00022239_51	100.453
1A	Excalibur_c45861_189	100.948
1A	Kukri_c57770_705	100.948
1A	RAC875_c25814_361	101.433
1A	RAC875_c42585_626	101.914
1A	Tdurum_contig21329_326	101.914
1A	BS00081002_51	101.914
1A	RAC875_c56690_320	103.438
1A	RAC875_c23168_480	104.423
1A	Kukri_c34035_351	104.423
1A	RAC875_c21411_162	104.423
1A	CAP8_c4643_61	104.423
1A	GENE-0069_468	104.423
1A	Kukri_c7119_392	104.901
1A	wsnp_Ex_c33452_41938013	104.901
1A	IACX5994	104.901
1A	Tdurum_contig96049_200	104.901
1A	Kukri_c24570_282	104.901
1A	wsnp_Ex_c33452_41938159	104.901
1A	Excalibur_c22768_963	105.378
1A	BobWhite_c5967_537	105.378
1A	Excalibur_c22768_811	105.378
1A	IAAV544	105.856
1A	Ra_c110766_321	105.856
1A	wsnp_JD_c3973_5044238	105.856
1A	TA001600-1603	105.856
1A	wsnp_Ex_c41953_48658353	105.856
1A	BobWhite_c721_74	105.856
1A	wsnp_Ex_c41953_48657850	105.856
1A	RAC875_rep_c72890_63	105.856
1A	RAC875_c120509_133	106.804
1A	Kukri_c13463_728	111.938
1A	IACX7789	111.938
1A	BS00085821_51	111.938
1A	IACX14	111.938
1A	BS00085818_51	111.938
1A	RAC875_c36089_179	114.912
1A	wsnp_Ex_c3594_6568869	114.912
1A	Excalibur_c1936_1072	114.912
1A	BS00030043_51	114.912
1A	Jagger_c468_53	114.912
1A	RFL_Contig399_976	114.912
1A	Ra_c8027_1021	114.912
1A	CAP7_c4277_191	114.912
1A	Kukri_c67703_174	114.912
1A	Excalibur_c30974_65	114.912
1A	wsnp_CAP12_rep_c8598_3608465	114.912
1A	BS00067119_51	114.912
1A	Ku_c3523_1959	114.912
1A	Excalibur_rep_c110054_341	114.912
1A	tplb0031l06_747	114.912
1A	wsnp_Ex_c19353_28290651	114.912
1A	Kukri_c19251_236	114.912
1A	Kukri_c47131_569	114.912
1A	wsnp_Ra_c4184_7637695	114.912
1A	wsnp_Ex_c19353_28290393	114.912
1A	BobWhite_c20553_568	114.912
1A	Tdurum_contig81642_298	114.912
1A	Kukri_c19653_1370	114.912
1A	wsnp_Ex_c34594_42877119	114.912
1A	wsnp_Ex_c12399_19776420	114.912
1A	wsnp_Ra_rep_c108284_91604017	114.912
1A	Tdurum_contig56662_54	114.912
1A	Kukri_c82086_387	114.912
1A	Excalibur_c16947_81	114.912
1A	BobWhite_c37358_208	114.912
1A	RAC875_c49433_308	114.912
1A	Excalibur_c41553_213	114.912
1A	TA001430-0733	114.912
1A	wsnp_Ex_c41553_48351921	114.912
1A	wsnp_Ku_c816_1684613	114.912
1A	CAP12_c6629_301	114.912
1A	Tdurum_contig62584_770	114.912
1A	Kukri_c51781_199	114.912
1A	wsnp_Ex_c10903_17717179	114.912
1A	wsnp_Ku_rep_c109724_94227136	114.912
1A	BobWhite_c46857_82	114.912
1A	wsnp_Ex_c13955_21833712	114.912
1A	BS00056547_51	114.912
1A	wsnp_Ex_c28149_37293117	114.912
1A	Excalibur_c23598_1632	114.912
1A	Excalibur_c16947_114	114.912
1A	wsnp_Ra_c19637_28840370	114.912
1A	Tdurum_contig8224_378	114.912
1A	CAP12_c3758_112	114.912
1A	Tdurum_contig47345_284	114.912
1A	RAC875_c21673_641	114.912
1A	wsnp_Ex_c28149_37293173	114.912
1A	TA003411-0583	114.912
1A	wsnp_Ex_c34594_42877243	114.912
1A	Excalibur_c21534_1436	114.912
1A	Tdurum_contig78830_745	114.912
1A	RAC875_c5016_314	114.912
1A	wsnp_Ex_c23143_32376622	114.912
1A	RAC875_c11363_678	114.912
1A	BobWhite_c44164_151	115.388
1A	BobWhite_c44164_402	115.388
1A	wsnp_CAP11_c146_160903	115.388
1A	Tdurum_contig81011_244	115.388
1A	RAC875_rep_c108284_98	115.879
1A	wsnp_Ex_c6488_11266589	115.879
1A	Kukri_c30924_203	115.879
1A	BS00066212_51	115.879
1A	RAC875_rep_c69152_184	115.879
1A	BS00066659_51	115.879
1A	Tdurum_contig80278_250	115.879
1A	Kukri_c2338_533	115.879
1A	wsnp_Ex_c7684_13109335	115.879
1A	IACX2413	115.879
1A	wsnp_Ex_c23598_32826926	115.879
1A	BobWhite_rep_c49755_131	115.879
1A	Tdurum_contig12152_63	115.879
1A	Ra_c2227_825	116.864
1A	Ra_c2227_855	116.864
1A	CAP7_c821_239	116.864
1A	IAAV4820	118.38
1A	wsnp_Ex_c3201_5910659	120.845
1A	RAC875_c53725_217	121.797
1A	Kukri_c20480_121	121.797
1A	BS00022824_51	121.797
1A	wsnp_Ex_c9343_15514687	121.797
1A	wsnp_Ex_c9343_15514531	121.797
1A	wsnp_Ex_rep_c68058_66805898	122.28
1A	BS00043441_51	122.741
1A	wsnp_Ex_c25730_34991010	123.671
1A	Ex_c3201_1046	124.141
1A	GENE-0171_87	126.547
1A	wsnp_Ex_c1557_2973321	127.025
1A	RAC875_c52947_84	127.025
1A	Ku_c20664_262	127.025
1A	Tdurum_contig84252_155	127.025
1A	Kukri_c65610_572	127.025
1A	Tdurum_contig30426_261	127.025
1A	BobWhite_c12305_959	127.025
1A	Kukri_c65610_551	127.025
1A	CAP11_c1500_171	127.025
1A	Ku_c23222_204	127.025
1A	Ra_c1295_635	127.025
1A	Tdurum_contig4885_1870	127.025
1A	RAC875_c52947_338	127.025
1A	Excalibur_c85499_232	127.501
1A	wsnp_JD_rep_c65095_41464278	128.436
1A	wsnp_Ex_rep_c66872_65273904	128.436
1A	wsnp_Ku_rep_c69362_68705297	128.436
1A	wsnp_Ex_rep_c66872_65273203	128.912
1A	wsnp_Ex_rep_c69932_68893867	128.912
1A	wsnp_Ex_rep_c103474_88421290	129.869
1A	wsnp_Ex_c36911_44767554	129.869
1A	IAAV6100	129.869
1A	wsnp_Ex_c15377_23637176	129.869
1A	BS00065170_51	129.869
1A	Kukri_c44201_497	129.869
1A	Kukri_c19837_432	129.869
1A	RAC875_c62550_470	130.352
1A	IAAV2844	130.352
1A	IAAV1930	131.296
1A	BS00056823_51	132.267
1A	Kukri_c47559_289	133.709
1A	wsnp_Ra_c59303_60669172	133.709
1A	BS00062759_51	134.197
1A	wsnp_Ex_rep_c67492_66096650	134.665
1A	Tdurum_contig11349_810	134.665
1A	Excalibur_c46365_304	134.665
1A	Excalibur_c27376_74	134.665
1A	BS00070695_51	134.665
1A	BS00075271_51	134.665
1A	IAAV2162	134.665
1A	IAAV8446	134.665
1A	GENE-0543_1074	134.665
1A	Kukri_c4204_1346	134.665
1A	Kukri_c4204_1673	134.665
1A	Kukri_c4204_1946	134.665
1A	GENE-0543_113	134.665
1A	Excalibur_rep_c67492_1119	134.665
1A	BS00070991_51	134.665
1A	Excalibur_c12932_2102	134.665
1A	RAC875_c5119_2696	135.155
1A	RAC875_c57566_61	137.07
1A	Excalibur_c41592_100	137.07
1A	wsnp_Ex_c6476_11246531	137.07
1A	BobWhite_c44947_277	137.544
1A	IAAV4435	137.544
1A	wsnp_RFL_Contig3850_4199825	138.046
1A	GENE-0543_594	138.536
1A	wsnp_Ex_c102566_87702963	141.452
1A	wsnp_Ku_c330_683203	142.968
1A	Excalibur_c1255_293	142.968
1A	wsnp_Ex_c1255_2411550	142.968
1A	wsnp_Ex_c52086_55808126	144.483
1A	RAC875_c29059_648	144.483
1A	RAC875_rep_c71921_672	144.483
1A	BS00021780_51	144.483
1A	CAP7_c1295_62	144.483
1A	wsnp_Ex_c3887_7051325	144.483
1A	wsnp_Ex_rep_c67474_66076379	144.483
1A	wsnp_Ex_c52086_55808193	144.483
1A	RAC875_c85550_52	144.483
1A	Tdurum_contig47006_2711	144.976
1A	wsnp_Ex_rep_c72011_70562321	144.976
1A	Kukri_c18608_729	144.976
1A	tplb0059i08_441	144.976
1A	wsnp_Ex_c4186_7560575	145.479
1A	RFL_Contig4538_484	148.452
1B	wsnp_Ex_c14896_23029875	0
1B	Excalibur_c10657_1280	36.3608
1B	Kukri_c44369_131	36.3608
1B	Jagger_c5878_119	36.3608
1B	Excalibur_c10657_796	36.3608
1B	BS00093078_51	36.3608
1B	Excalibur_c21898_1423	36.3608
1B	BS00050522_51	37.3271
1B	BS00062605_51	42.1731
1B	BS00022296_51	42.1731
1B	Kukri_c79308_278	48.2781
1B	Kukri_rep_c106834_139	48.2781
1B	BobWhite_c5793_372	48.2781
1B	BS00022323_51	50.719
1B	RAC875_c5727_1074	50.719
1B	BS00010868_51	50.719
1B	Excalibur_c5562_380	50.719
1B	Kukri_c8390_1515	50.719
1B	Kukri_c8390_801	50.719
1B	TA001594-0748	50.719
1B	RAC875_c32874_1101	50.719
1B	BS00022482_51	50.719
1B	BS00111170_51	50.719
1B	Kukri_c37738_417	50.719
1B	Ra_c40444_243	55.2312
1B	BS00022429_51	60.1115
1B	BS00065487_51	60.1115
1B	CAP12_c1619_54	63.6708
1B	IAAV6899	65.2098
1B	Excalibur_c28255_482	65.2098
1B	Excalibur_c55959_651	65.2098
1B	Kukri_c29655_155	65.2098
1B	RAC875_c11201_111	65.2098
1B	BS00055737_51	65.2098
1B	BobWhite_c14032_277	65.2098
1B	BS00003595_51	65.2098
1B	BS00103677_51	65.2098
1B	Tdurum_contig13811_741	65.2098
1B	Tdurum_contig29247_404	65.2098
1B	BS00025964_51	65.2098
1B	wsnp_Ex_rep_c67198_65702998	65.2098
1B	Tdurum_contig76266_221	65.2098
1B	BS00068429_51	65.2098
1B	CAP8_c1356_450	65.2098
1B	Kukri_c34536_373	65.2098
1B	BS00023177_51	65.2098
1B	IAAV6001	65.2098
1B	BS00110896_51	65.2098
1B	BS00004903_51	65.7149
1B	BobWhite_c14271_1379	65.7149
1B	Tdurum_contig76266_134	65.7149
1B	Excalibur_rep_c107678_98	65.7149
1B	GENE-3569_500	65.7149
1B	Kukri_c76307_259	65.7149
1B	RAC875_c63624_1002	65.7149
1B	BobWhite_c28295_256	65.7149
1B	Excalibur_c95327_51	65.7149
1B	wsnp_Ku_c8592_14575931	65.7149
1B	CAP7_c3299_316	65.7149
1B	D_GB5Y7FA01BMOJY_241	65.7149
1B	CAP7_c3299_342	65.7149
1B	Kukri_c92979_195	65.7149
1B	Excalibur_rep_c67198_530	65.7149
1B	Kukri_c11756_1706	65.7149
1B	RAC875_c113582_346	65.7149
1B	GENE-0019_1155	65.7149
1B	Kukri_c34536_259	65.7149
1B	wsnp_Ra_c5485_9703900	65.7149
1B	RAC875_c64371_209	65.7149
1B	BS00037387_51	65.7149
1B	Ku_c1312_1194	65.7149
1B	Ku_c31363_2165	65.7149
1B	Kukri_c1312_666	65.7149
1B	GENE-0387_81	65.7149
1B	RAC875_c63624_753	65.7149
1B	RAC875_rep_c70613_78	65.7149
1B	Kukri_c3754_163	65.7149
1B	RFL_Contig5637_1008	65.7149
1B	Tdurum_contig44219_318	65.7149
1B	BS00006820_51	65.7149
1B	IAAV3809	65.7149
1B	Kukri_c76307_182	65.7149
1B	Excalibur_rep_c116725_184	65.7149
1B	Kukri_c38845_821	65.7149
1B	CAP7_c3847_204	65.7149
1B	IAAV4194	65.7149
1B	RFL_Contig4104_670	65.7149
1B	Kukri_c38553_67	65.7149
1B	TA005766-0499	65.7149
1B	TA003422-0757	65.7149
1B	Tdurum_contig47083_278	65.7149
1B	RAC875_c15942_571	65.7149
1B	wsnp_BE637971B_Ta_1_20	65.7149
1B	BS00011695_51	65.7149
1B	Ra_c40444_302	65.7149
1B	BS00070706_51	65.7149
1B	wsnp_Ku_c28164_38103270	65.7149
1B	RAC875_c5243_479	65.7149
1B	Excalibur_c11666_134	65.7149
1B	Excalibur_c28255_430	65.7149
1B	RFL_Contig4140_1135	65.7149
1B	BobWhite_c29613_126	65.7149
1B	Kukri_c56333_138	65.7149
1B	Excalibur_c54439_276	65.7149
1B	RAC875_c5243_206	65.7149
1B	RFL_Contig4140_1183	65.7149
1B	BS00029416_51	65.7149
1B	wsnp_Ku_c3097_5801027	65.7149
1B	Excalibur_c95327_126	65.7149
1B	Kukri_c54054_511	65.7149
1B	Excalibur_c46114_728	65.7149
1B	Tdurum_contig68637_256	65.7149
1B	BS00083340_51	65.7149
1B	RAC875_c7926_467	65.7149
1B	Excalibur_c54420_218	65.7149
1B	Kukri_c8592_935	65.7149
1B	Kukri_rep_c68693_86	65.7149
1B	RAC875_c5243_236	65.7149
1B	RAC875_c21801_1262	65.7149
1B	Kukri_c56333_178	65.7149
1B	wsnp_Ex_c1493_2860766	65.7149
1B	Excalibur_c55363_265	65.7149
1B	Excalibur_c11666_996	65.7149
1B	RAC875_c63624_1040	65.7149
1B	Kukri_rep_c106603_618	65.7149
1B	BS00089524_51	65.7149
1B	RAC875_c56811_258	65.7149
1B	Jagger_c8952_378	65.7149
1B	RFL_Contig5906_985	65.7149
1B	Excalibur_rep_c103414_186	65.7149
1B	wsnp_Ex_rep_c66774_65133356	65.7149
1B	Tdurum_contig14404_319	65.7149
1B	RAC875_c102411_201	65.7149
1B	RAC875_rep_c69640_88	65.7149
1B	Excalibur_c11848_919	65.7149
1B	wsnp_Ex_c7705_13139890	65.7149
1B	Tdurum_contig14847_144	65.7149
1B	Tdurum_contig78972_316	65.7149
1B	BS00090770_51	65.7149
1B	Kukri_c79135_136	65.7149
1B	BS00025965_51	65.7149
1B	BS00105833_51	65.7149
1B	wsnp_Ex_c1085_2078686	65.7149
1B	BS00098794_51	65.7149
1B	RAC875_c8222_773	65.7149
1B	Jagger_c8952_170	65.7149
1B	BS00055738_51	65.7149
1B	D_F5XZDLF01B50S3_317	65.7149
1B	Kukri_c36151_170	65.7149
1B	Excalibur_c64866_259	65.7149
1B	RAC875_c3692_2287	65.7149
1B	RAC875_c51663_87	66.1933
1B	GENE-1756_115	66.1933
1B	Tdurum_contig44861_1253	66.1933
1B	Kukri_c23662_414	66.1933
1B	BS00068182_51	66.1933
1B	Excalibur_c3270_1566	66.1933
1B	RAC875_c140_650	66.1933
1B	RAC875_c29598_147	66.1933
1B	IAAV426	66.1933
1B	GENE-0211_446	66.1933
1B	D_contig70818_696	66.1933
1B	Excalibur_c24303_268	66.1933
1B	IAAV1518	66.1933
1B	GENE-4668_244	66.1933
1B	Excalibur_c6726_357	66.1933
1B	GENE-0427_115	78.5141
1B	Tdurum_contig55639_241	78.5141
1B	IAAV2838	78.5141
1B	GENE-0427_442	78.5141
1B	IACX16577	78.5141
1B	BS00067567_51	78.5141
1B	BS00065737_51	78.9972
1B	Tdurum_contig62993_316	82.3515
1B	Tdurum_contig28157_173	82.3515
1B	wsnp_Ex_c25782_35041189	83.3272
1B	wsnp_Ex_c51156_55193734	90.1657
1B	Ku_c5960_496	90.1657
1B	Kukri_c26973_189	90.1657
1B	wsnp_Ku_c16938_25916260	90.1657
1B	wsnp_Ex_c11976_19193550	90.1657
1B	BobWhite_c39153_131	90.1657
1B	BS00021995_51	90.1657
1B	BS00049927_51	90.1657
1B	Kukri_c19832_777	90.1657
1B	Excalibur_c13573_230	90.1657
1B	BS00067586_51	90.1657
1B	RAC875_c47137_112	90.1657
1B	Ra_c69176_630	90.1657
1B	Ku_c66951_958	91.6084
1B	RAC875_c6789_838	91.6084
1B	Excalibur_c56657_282	92.0892
1B	wsnp_Ra_c8506_14401408	92.0892
1B	BS00044869_51	92.0892
1B	RAC875_rep_c70022_1648	92.5654
1B	wsnp_Ku_rep_c71900_71624324	92.5654
1B	wsnp_Ra_c4296_7819139	92.5654
1B	RAC875_c25006_490	93.0393
1B	wsnp_JD_c4444_5575748	93.0393
1B	TA015141-0717	93.0393
1B	Excalibur_s113941_196	94.5176
1B	wsnp_Ex_c17238_25895129	94.5176
1B	BS00063885_51	94.5176
1B	Excalibur_c32608_500	94.5176
1B	BobWhite_c4236_410	94.5176
1B	BS00011450_51	94.5176
1B	Excalibur_c10319_229	94.5176
1B	GENE-0227_217	94.5176
1B	wsnp_RFL_Contig4726_5654774	94.5176
1B	Kukri_rep_c111517_289	94.5176
1B	Excalibur_c27675_912	94.5176
1B	Excalibur_c51643_145	94.5176
1B	RAC875_c3457_303	94.5176
1B	Ku_c28949_178	94.5176
1B	Excalibur_rep_c67757_264	94.5176
1B	RAC875_c8662_140	94.5176
1B	Excalibur_rep_c106001_513	94.5176
1B	TA004324-0491	94.5176
1B	RAC875_c7236_3265	94.5176
1B	Excalibur_c55805_316	94.5176
1B	Excalibur_c27675_1815	94.5176
1B	Tdurum_contig29769_202	94.5176
1B	RAC875_c8662_762	94.5176
1B	Kukri_c31554_437	94.5176
1B	IAAV2764	94.5176
1B	Excalibur_c9495_322	94.5176
1B	CAP7_c1241_128	94.5176
1B	tplb0029b01_1022	94.5176
1B	BS00010352_51	94.5176
1B	wsnp_Ex_c37635_45347415	94.5176
1B	BobWhite_c8713_420	94.5176
1B	Kukri_rep_c101550_113	94.5176
1B	BobWhite_c1456_615	94.5176
1B	Kukri_rep_c106406_265	94.5176
1B	BobWhite_c13450_2100	94.5176
1B	wsnp_Ex_c9902_16309166	94.5176
1B	BS00022104_51	94.5176
1B	wsnp_Ex_c1412_2711077	94.5176
1B	Kukri_c12936_1505	94.5176
1B	wsnp_Ra_c21132_30487331	94.5176
1B	Kukri_c33486_128	95.9264
1B	Ku_c13515_171	97.8882
1B	BS00094499_51	97.8882
1B	JD_c64600_281	97.8882
1B	BS00011712_51	97.8882
1B	wsnp_BE442716B_Ta_2_2	97.8882
1B	BS00094498_51	97.8882
1B	Tdurum_contig43910_1113	97.8882
1B	Tdurum_contig87816_268	97.8882
1B	wsnp_BE442716B_Ta_2_1	97.8882
1B	wsnp_BE403956B_Ta_2_3	97.8882
1B	BS00067434_51	97.8882
1B	BS00021946_51	97.8882
1B	Tdurum_contig43910_687	97.8882
1B	Excalibur_c4163_176	97.8882
1B	Kukri_c75399_226	97.8882
1B	BS00021947_51	97.8882
1B	wsnp_BE591501B_Ta_2_1	98.8229
1B	IACX2701	99.2991
1B	BS00110148_51	99.2991
1B	GENE-4605_536	99.2991
1B	BS00110149_51	99.2991
1B	RFL_Contig981_1985	99.2991
1B	Tdurum_contig48171_189	100.742
1B	GENE-0549_18	100.742
1B	JD_c6360_288	100.742
1B	BS00022089_51	100.742
1B	BS00033681_51	100.742
1B	GENE-0136_82	100.742
1B	BS00012051_51	100.742
1B	BS00078228_51	100.742
1B	BS00022133_51	101.239
1B	IAAV1808	101.239
1B	wsnp_CAP11_c631_419930	101.239
1B	RFL_Contig5706_1294	101.239
1B	wsnp_Ra_c6724_11703420	101.239
1B	wsnp_CAP11_c76_113375	101.239
1B	Kukri_c4951_503	101.239
1B	wsnp_Ex_c17452_26163496	101.239
1B	Kukri_rep_c106158_230	101.239
1B	wsnp_Ex_c52474_56060204	101.239
1B	BobWhite_c1967_388	101.742
1B	Tdurum_contig57183_368	101.742
1B	BobWhite_c346_253	101.742
1B	Kukri_c34894_112	101.742
1B	GENE-0505_443	101.742
1B	Tdurum_contig76481_798	101.742
1B	IACX15424	101.742
1B	RAC875_c51240_89	101.742
1B	GENE-1150_214	101.742
1B	BobWhite_c1967_175	101.742
1B	Tdurum_contig57183_581	101.742
1B	Ra_c34433_417	101.742
1B	IAAV7383	101.742
1B	IAAV2287	101.742
1B	wsnp_CAP11_c4558_2144436	101.742
1B	IAAV8763	101.742
1B	Kukri_c75097_56	101.742
1B	RAC875_c3617_396	101.742
1B	tplb0024i15_1754	102.727
1B	wsnp_Ex_c30969_39821293	102.727
1B	BS00023001_51	102.727
1B	GENE-0107_807	102.727
1B	wsnp_Ex_c6611_11451949	102.727
1B	IACX3408	102.727
1B	Tdurum_contig59449_400	103.225
1B	RFL_Contig3343_2115	103.225
1B	Excalibur_c7035_155	103.225
1B	wsnp_Ku_c20139_29729256	103.225
1B	Tdurum_contig59449_249	103.225
1B	Excalibur_rep_c67541_1585	103.225
1B	Tdurum_contig44255_814	103.225
1B	Tdurum_contig56873_1237	103.225
1B	TA001197-0204	103.225
1B	wsnp_BE446240B_Ta_2_3	103.225
1B	Ra_c68984_1882	103.225
1B	Excalibur_c27798_1068	103.225
1B	Ra_c26829_375	103.225
1B	RAC875_c56417_377	103.225
1B	Tdurum_contig60052_184	103.225
1B	Excalibur_rep_c107001_320	103.225
1B	Excalibur_c49906_242	103.225
1B	BS00071465_51	103.225
1B	GENE-0165_389	103.225
1B	Excalibur_c50665_1323	103.225
1B	RAC875_c87890_234	103.225
1B	Kukri_c667_1073	103.225
1B	RAC875_c87890_312	103.225
1B	Tdurum_contig15593_407	103.225
1B	wsnp_BE446240B_Ta_2_1	103.225
1B	Tdurum_contig28316_243	103.225
1B	wsnp_Ex_c26620_35859364	103.225
1B	IACX2578	103.225
1B	Excalibur_rep_c105376_485	103.225
1B	BS00089313_51	103.225
1B	RAC875_c92464_53	103.225
1B	RFL_Contig1601_750	103.225
1B	Kukri_c67707_114	103.225
1B	wsnp_Ku_c24323_34285350	103.225
1B	BS00005206_51	103.225
1B	IAAV9039	103.225
1B	wsnp_Ex_c9960_16397347	103.225
1B	wsnp_Ex_rep_c66643_64952627	103.225
1B	RFL_Contig2270_1560	103.225
1B	Tdurum_contig56874_562	103.225
1B	Excalibur_c90096_77	103.225
1B	BS00067146_51	103.225
1B	Tdurum_contig28316_228	103.225
1B	Tdurum_contig98080_171	103.225
1B	BS00081127_51	103.225
1B	BS00023142_51	103.225
1B	BS00081125_51	103.225
1B	wsnp_Ku_c19618_29134473	103.225
1B	Tdurum_contig63834_340	104.647
1B	wsnp_JD_c5659_6814240	105.121
1B	RAC875_c6701_291	105.614
1B	wsnp_Ra_c5088_9081927	105.614
1B	Ra_c6701_506	105.614
1B	Excalibur_rep_c103109_88	105.614
1B	Tdurum_contig50473_889	105.614
1B	wsnp_Ra_c11232_18256748	105.614
1B	wsnp_Ex_c53976_57027635	105.614
1B	wsnp_Ku_c33028_42580216	105.614
1B	BS00072982_51	105.614
1B	CAP7_c12162_251	105.614
1B	Kukri_c22155_1010	105.614
1B	Excalibur_c48379_461	108.447
1B	GENE-0524_302	109.869
1B	Excalibur_c30955_479	109.869
1B	Tdurum_contig83770_218	110.345
1B	TA004081-0677	112.233
1B	Ku_c3647_2429	112.233
1B	Ku_c3647_769	112.233
1B	IAAV3567	112.233
1B	GENE-1476_579	112.233
1B	Tdurum_contig42749_3287	112.705
1B	GENE-0120_397	112.705
1B	Ra_c698_1987	112.705
1B	GENE-0120_431	112.705
1B	wsnp_Ku_c23096_32987510	112.705
1B	BobWhite_c33069_114	112.705
1B	wsnp_Ex_c1440_2764269	112.705
1B	wsnp_CAP12_c257_143515	112.705
1B	CAP12_c2291_383	112.705
1B	wsnp_Ex_c1440_2764867	112.705
1B	wsnp_Ex_rep_c69766_68723140	112.705
1B	wsnp_Ex_c18462_27305612	112.705
1B	BobWhite_c41673_67	112.705
1B	RAC875_rep_c109215_398	112.705
1B	Tdurum_contig42797_2922	112.705
1B	RAC875_c95548_156	112.705
1B	wsnp_Ex_rep_c101231_86636951	113.202
1B	wsnp_BM140362B_Ta_1_1	113.202
1B	RAC875_c16391_426	113.202
1B	BS00067769_51	113.202
1B	Tdurum_contig8158_269	116.118
1B	RAC875_c45678_1083	116.581
1B	BS00065217_51	117.05
1B	Excalibur_c14911_976	117.52
1B	RAC875_c55891_659	117.52
1B	RAC875_c55891_712	117.52
1B	IACX6064	117.52
1B	BS00003934_51	117.52
1B	Kukri_c7770_176	118.477
1B	Tdurum_contig47550_699	118.477
1B	wsnp_Ex_c23230_32466568	118.938
1B	wsnp_Ex_c13109_20725640	118.938
1B	BS00062880_51	118.938
1B	wsnp_CAP11_c287_244799	118.938
1B	wsnp_Ex_c23235_32471767	118.938
1B	Kukri_c15391_468	118.938
1B	IACX11320	118.938
1B	BS00062724_51	118.938
1B	BobWhite_c5812_440	118.938
1B	Tdurum_contig30517_174	118.938
1B	Kukri_c39698_228	118.938
1B	Kukri_rep_c103359_233	118.938
1B	Tdurum_contig604_356	118.938
1B	IAAV4667	118.938
1B	Excalibur_c10496_651	118.938
1B	BobWhite_c11044_322	118.938
1B	Tdurum_contig85620_467	118.938
1B	BobWhite_c43917_288	118.938
1B	Excalibur_c112015_118	118.938
1B	RFL_Contig4235_707	118.938
1B	Tdurum_contig30517_310	118.938
1B	Tdurum_contig30517_578	118.938
1B	Excalibur_c9149_1326	118.938
1B	Excalibur_c9149_1789	118.938
1B	wsnp_Ex_c9577_15857679	119.433
1B	Ku_c956_1797	119.433
1B	wsnp_Ex_c21198_30326388	119.433
1B	wsnp_Ex_c15611_23928961	119.433
1B	Jagger_c7242_85	119.433
1B	Kukri_c13043_832	119.433
1B	Ex_c11930_509	119.433
1B	IAAV3802	119.433
1B	Kukri_c13043_1293	119.433
1B	wsnp_Ex_c21198_30327016	119.433
1B	wsnp_Ex_c7585_12955306	119.433
1B	wsnp_Ex_c15611_23929128	119.433
1B	wsnp_Ex_c24318_33562395	119.433
1B	wsnp_Ex_c7585_12957020	119.433
1B	BS00086083_51	119.433
1B	Kukri_c13043_1084	119.433
1B	wsnp_Ku_c4175_7603236	119.433
1B	wsnp_Ex_c5101_9052671	119.433
1B	wsnp_Ra_c2748_5223434	119.433
1B	wsnp_Ex_c24318_33561600	119.433
1B	Ra_c2748_671	119.433
1B	wsnp_Ku_rep_c89089_82009060	119.433
1B	wsnp_Ku_c13043_20902807	119.433
1B	wsnp_Ex_rep_c107911_91350930	119.433
1B	wsnp_Ex_c5101_9053178	119.433
1B	wsnp_Ex_rep_c107911_91350866	119.433
1B	Kukri_c9133_534	119.433
1B	Kukri_c9133_2211	119.433
1B	TA004824-0802	119.911
1B	BS00039740_51	120.873
1B	Kukri_c1932_624	122.806
1B	Kukri_c44709_96	122.806
1B	Kukri_c1932_300	122.806
1B	BS00078029_51	122.806
1B	wsnp_Ex_rep_c67299_65844168	123.745
1B	wsnp_Ex_rep_c67299_65845319	123.745
1B	RAC875_c1136_363	124.219
1B	BS00026338_51	124.219
1B	BS00100853_51	124.219
1B	RAC875_c31031_387	124.219
1B	TA005251-0278	124.219
1B	RAC875_c1136_867	124.219
1B	BS00066944_51	124.219
1B	wsnp_Ex_c27644_36826484	124.705
1B	RAC875_c62171_386	124.705
1B	RAC875_c32848_578	124.705
1B	Ex_c69066_186	124.705
1B	Excalibur_rep_c69066_270	124.705
1B	RAC875_c64190_212	133.278
1B	wsnp_Ex_c2569_4780450	133.278
1B	RAC875_c4908_1539	133.278
1B	wsnp_BE494527B_Ta_2_1	133.278
1B	BobWhite_c34030_646	133.278
1B	RAC875_c16136_1597	133.278
1B	RFL_Contig2826_1274	133.278
1B	IACX1240	133.278
1B	RFL_Contig2826_614	133.278
1B	BS00069829_51	134.289
1B	wsnp_Ex_c5296_9365860	143.031
1B	Tdurum_contig53772_362	143.504
1B	Tdurum_contig49651_227	143.504
1B	wsnp_Ex_c5296_9365847	143.504
1B	BS00022411_51	144.485
1B	Tdurum_contig65853_534	144.485
1B	BS00034450_51	144.485
1B	BS00022249_51	144.485
1B	Tdurum_contig65853_242	144.485
1B	Tdurum_contig57927_171	144.485
1B	D_GBUVHFX01API9H_416	144.485
1B	BS00072791_51	144.485
1B_2	Tdurum_contig92835_177	0
1B_2	BS00027006_51	0
1B_2	BS00104270_51	0
1B_2	Tdurum_contig51922_676	0
1B_2	RFL_Contig2550_679	0
1B_2	BS00022153_51	0
1B_2	Tdurum_contig58710_516	0
1B_2	wsnp_Ku_c13952_22097856	0
1B_2	Excalibur_c25640_110	0
1B_2	Tdurum_contig48103_1481	0
1B_2	wsnp_Ku_c13952_22097895	0
1B_2	Tdurum_contig42960_865	0.476205
1B_2	Excalibur_c5888_169	1.90517
1B_2	RFL_Contig785_1700	2.38137
1B_2	RFL_Contig785_535	2.38137
1B_2	BS00063551_51	3.33842
1B_2	Kukri_c59535_186	3.33842
1B_2	Excalibur_c5888_641	3.81691
1B_2	Excalibur_c39284_949	3.81691
1B_2	Tdurum_contig13879_919	3.81691
1B_2	Tdurum_contig45965_563	3.81691
1B_2	D_contig03023_692	4.28204
1B_2	BobWhite_c4482_73	4.28204
1B_2	RFL_Contig785_1156	4.28204
1B_2	RAC875_rep_c105597_205	4.28204
1B_2	BS00063686_51	4.28204
1B_2	TA002645-0060	4.76749
1B_2	Tdurum_contig62905_165	4.76749
1B_2	BS00063302_51	4.76749
1B_2	BS00060686_51	4.76749
1B_2	Tdurum_contig42558_134	4.76749
1B_2	Tdurum_contig84791_198	4.76749
1B_2	BobWhite_c42696_188	4.76749
1B_2	BS00066305_51	4.76749
1B_2	Tdurum_contig10354_170	4.76749
1B_2	RAC875_c3001_1236	4.76749
1B_2	BS00065694_51	4.76749
1B_2	BS00011892_51	4.76749
1B_2	BobWhite_c34125_183	4.76749
1B_2	BS00021877_51	4.76749
1B_2	wsnp_CAP11_c2596_1325540	4.76749
1B_2	RAC875_c9770_123	4.76749
1B_2	BobWhite_c11756_79	4.76749
1B_2	Kukri_c44604_203	4.76749
1B_2	Tdurum_contig10354_270	4.76749
1B_2	Excalibur_c14102_459	4.76749
1B_2	Kukri_c5873_645	4.76749
1B_2	BS00036189_51	4.76749
1B_2	Excalibur_c15389_501	6.20329
1B_2	Kukri_c8395_1352	6.20329
1B_2	TA002215-1444	6.20329
1B_2	wsnp_Ex_c38849_46284348	6.20329
1B_2	RAC875_c9082_267	6.20329
1B_2	IAAV4844	6.20329
1B_2	Tdurum_contig4904_2923	6.20329
1B_2	GENE-0223_239	6.20329
1B_2	Excalibur_c35888_208	6.20329
1B_2	BS00037246_51	6.20329
1B_2	wsnp_Ex_c4436_7981188	6.20329
1B_2	CAP7_rep_c6352_375	6.20329
1B_2	Tdurum_contig4997_816	6.20329
1B_2	Tdurum_contig4838_718	6.20329
1B_2	Tdurum_contig4997_974	6.20329
1B_2	BS00078414_51	7.71129
1B_2	wsnp_Ra_c53181_56932563	7.71129
1B_2	wsnp_RFL_Contig2403_1927045	7.71129
1B_2	tplb0034g09_1257	7.71129
1B_2	Kukri_c18230_1633	7.71129
1B_2	tplb0043a07_1411	7.71129
1B_2	RAC875_c20798_336	7.71129
1B_2	Kukri_rep_c102001_59	7.71129
1B_2	Excalibur_rep_c71107_517	7.71129
1B_2	Ku_c39079_214	7.71129
1B_2	RFL_Contig5022_2001	7.71129
1B_2	IAAV5949	7.71129
1B_2	Tdurum_contig55429_116	7.71129
1B_2	IACX2234	7.71129
1B_2	Tdurum_contig55429_147	7.71129
1B_2	wsnp_CAP12_c1337_682282	7.71129
1B_2	RAC875_rep_c114580_267	7.71129
1B_2	Tdurum_contig18557_228	8.21382
1B_2	Tdurum_contig75589_317	8.21382
1B_2	Excalibur_c88292_81	9.64962
1B_2	BobWhite_c9963_51	9.64962
1D	RAC875_rep_c116934_270	0
1D	BobWhite_rep_c49356_206	0
1D	wsnp_Ex_c1358_2600929	0
1D	Ku_c111306_371	0
1D	wsnp_Ex_c1358_2602235	0
1D	Kukri_c837_436	0
1D	BobWhite_rep_c49356_237	0
1D	wsnp_Ra_c48124_53475114	0
1D	Kukri_c24615_823	0
1D	wsnp_Ku_c13229_21141168	0
1D	wsnp_Ex_c17884_26647833	0
1D	wsnp_Ex_c1969_3705930	0
1D	Ku_c111306_399	0
1D	wsnp_BE637971D_Ta_2_3	0
1D	Ex_c13421_2094	0
1D	wsnp_Ku_c13229_21141117	0
1D	CAP7_c3533_280	0
1D	wsnp_Ra_c48124_53475145	0
1D	wsnp_JD_rep_c48890_33141899	0
1D	BobWhite_c17559_105	0
1D	Excalibur_rep_c105429_528	0
1D	Excalibur_rep_c105429_654	0
1D	Kukri_c37718_187	0
1D	Excalibur_c65104_163	0
1D	Kukri_c57942_177	0
1D	BobWhite_c863_1064	0.48782
1D	RFL_Contig5639_1168	9.20451
1D	Excalibur_c15692_532	9.69233
1D	Ku_c12842_664	14.4917
1D	BS00023049_51	19.5339
1D	CAP12_c46_333	19.5339
1D	BS00104199_51	19.5339
1D	CAP11_rep_c6465_98	19.5339
1D	BS00022178_51	19.5339
1D	RAC875_c2040_564	19.5339
1D	Kukri_c19257_78	19.5339
1D	Excalibur_rep_c75168_337	19.5339
1D	Kukri_c46169_294	20.4863
1D	CAP8_c1305_148	20.4863
1D	RAC875_c27954_378	23.001
1D	BS00012936_51	44.4307
1D	CAP11_c3218_126	44.4307
1D	Kukri_c9693_1890	44.4307
1D	BS00108305_51	44.4307
1D	Excalibur_c3260_989	44.4307
1D	BS00015317_51	44.4307
1D	Excalibur_c12703_766	44.4307
1D	BS00087086_51	44.4307
1D	BS00002178_51	44.4307
1D	Excalibur_c3260_863	44.4307
1D	D_GDS7LZN02JVIW1_263	44.4307
1D	BS00087783_51	44.4307
1D	BS00022620_51	44.4307
1D	IACX11290	44.4307
1D	JD_c3737_285	44.4307
1D	D_GB5Y7FA02HBLTO_213	44.4307
1D	BS00011451_51	44.9282
1D	wsnp_CAP11_c1043_618449	44.9282
1D	Kukri_c52742_114	44.9282
1D	RAC875_c102059_75	44.9282
1D	BS00073871_51	44.9282
1D	wsnp_CAP11_rep_c4017_1896951	44.9282
1D	D_GBUVHFX01ANH44_230	44.9282
1D	BobWhite_c555_1485	44.9282
1D	tplb0044p22_2330	44.9282
1D	BS00022595_51	44.9282
1D	BS00063146_51	44.9282
1D	RAC875_rep_c95066_120	44.9282
1D	RAC875_c26747_243	44.9282
1D	wsnp_CAP12_c633_339740	44.9282
1D	BS00095225_51	44.9282
1D	BS00022168_51	44.9282
1D	Kukri_c9864_1220	44.9282
1D	BS00034563_51	44.9282
1D	RAC875_rep_c69777_101	44.9282
1D	RAC875_c26231_68	44.9282
1D	CAP7_c1609_203	44.9282
1D	IAAV3890	44.9282
1D	BS00066847_51	44.9282
1D	Kukri_c22870_91	44.9282
1D	Excalibur_c4058_1121	44.9282
1D	D_contig74531_32	44.9282
1D	BS00021851_51	45.8899
1D	Excalibur_c89925_179	46.8562
1D	BS00068256_51	48.2851
1D	BobWhite_rep_c65565_359	48.2851
1D	Kukri_c18350_208	48.2851
1D	Kukri_c18350_151	48.2851
1D	BS00022962_51	49.2242
1D	TA003808-0996	50.1677
1D	Excalibur_c33661_412	52.149
1D	Excalibur_c9364_297	52.149
1D	RAC875_c33279_526	53.5986
1D	wsnp_Ku_c53270_57959459	53.5986
1D	BS00038418_51	53.5986
1D	CAP12_c544_164	70.9273
1D	RAC875_c55026_311	71.4013
1D	D_contig20248_176	71.4013
1D	wsnp_Ex_rep_c111610_93458148	71.4013
1D	BobWhite_c22710_152	71.4013
1D	RAC875_c5341_106	71.4013
1D	RAC875_c10083_154	71.4013
1D	IAAV724	71.4013
1D	Excalibur_rep_c103577_181	71.4013
1D	wsnp_Ku_c40309_48558476	71.4013
1D	IAAV3490	71.4013
1D	Ra_c21472_1369	71.4013
1D	Excalibur_c8231_398	71.4013
1D	Excalibur_c8301_1555	71.4013
1D	Kukri_rep_c110316_116	71.4013
1D	BS00003816_51	71.8664
1D	BS00063907_51	71.8664
1D	BS00040568_51	71.8664
1D	BS00066855_51	71.8664
1D	BS00073257_51	71.8664
1D	IAAV9177	71.8664
1D	CAP11_c1701_324	71.8664
1D	BobWhite_c45021_237	75.8952
1D	IACX886	81.1779
1D	Kukri_c3365_1192	106.756
1D	Excalibur_c20462_128	109.602
1D	BobWhite_c2540_468	109.602
1D	RAC875_c51493_471	109.602
1D	CAP7_c6937_354	109.602
1D	RAC875_c68124_105	109.602
1D	wsnp_BE591290B_Ta_2_7	109.602
1D	D_contig10329_117	109.602
1D	D_contig08028_419	109.602
1D	Excalibur_c17937_1157	109.602
1D	RFL_Contig54_1297	109.602
1D	CAP8_c2971_73	109.602
1D	CAP12_c2761_184	109.602
1D	tplb0049h18_1121	114.207
1D	RAC875_rep_c118202_115	114.207
1D	Excalibur_c6704_191	114.207
1D	RAC875_s117301_141	114.207
1D	BobWhite_c1897_1010	114.207
1D	BobWhite_c20591_89	114.207
1D	Kukri_c15846_197	114.207
1D	Kukri_rep_c103666_397	114.207
1D	BobWhite_c1897_695	114.207
1D	BobWhite_c20073_443	114.207
1D	BobWhite_c6433_417	114.207
1D	Kukri_c12190_1080	114.207
1D	TA001722-0749	114.207
1D	RAC875_c63359_192	114.207
1D	wsnp_Ku_c40759_48907151	114.207
1D	Tdurum_contig44851_888	114.207
1D	Excalibur_c38500_494	114.207
1D	Kukri_c16608_791	114.207
1D	wsnp_Ex_c1861_3506449	114.207
1D	RAC875_rep_c107383_166	114.207
1D	RAC875_c44888_403	114.207
1D	Excalibur_c46365_463	114.207
1D	RAC875_c1113_1577	114.207
1D	BobWhite_c38981_117	114.207
1D	RAC875_c43846_79	114.207
1D	BobWhite_rep_c63264_629	114.207
1D	RFL_Contig2961_1695	114.207
1D	BobWhite_c4482_159	114.207
1D	Kukri_c61874_273	114.207
1D	RAC875_c50996_1179	114.207
1D	wsnp_Ex_c52086_55807402	114.207
1D	BobWhite_c37766_677	114.207
1D	BS00010807_51	114.207
1D	Tdurum_contig49509_606	114.207
1D	wsnp_Ra_rep_c97840_85062404	114.207
1D	BobWhite_c26534_532	114.207
1D	RAC875_c40434_373	114.207
1D	BS00062631_51	114.207
1D	RAC875_rep_c112310_481	114.207
1D	BS00004769_51	114.207
1D	RAC875_rep_c118984_119	114.207
1D	BS00010851_51	114.207
1D	Ra_c50996_468	114.207
1D	wsnp_Ra_rep_c97840_85062318	114.207
1D	BobWhite_c6981_181	114.207
1D	RAC875_c2258_1028	114.207
1D	RAC875_c9601_1680	114.207
1D	Excalibur_c981_294	114.207
1D	tplb0053c24_1496	114.207
1D	wsnp_Ex_c1861_3506202	114.207
1D	RFL_Contig2550_583	114.207
1D	Excalibur_c98273_114	114.207
1D	Excalibur_c6476_811	114.207
1D	BS00011508_51	114.207
1D	Kukri_c15231_166	114.207
1D	D_F5XZDLF02GY0X2_81	114.207
1D	BS00011947_51	114.207
1D	Excalibur_rep_c103373_763	114.207
1D	IAAV279	114.207
1D	Kukri_c59535_127	114.207
1D	BobWhite_c1027_474	114.207
1D	Excalibur_c13076_384	114.207
1D	Excalibur_c32722_690	114.207
1D	BS00094421_51	114.207
1D	tplb0049l16_1327	114.207
1D	Excalibur_c20532_785	114.207
1D	Kukri_c38809_309	114.207
1D	BS00009828_51	114.207
1D	Kukri_rep_c69829_690	114.207
1D	Kukri_rep_c104078_655	114.207
1D	RAC875_c24317_1015	114.207
1D	RFL_Contig2961_2082	114.207
1D	IAAV7181	114.207
1D	Excalibur_rep_c104128_176	114.207
1D	Excalibur_c27873_266	114.207
1D	Excalibur_c32722_1440	114.207
1D	RAC875_c24317_1351	114.207
1D	Excalibur_c10063_189	114.207
1D	Kukri_c13952_550	114.207
1D	Kukri_c14292_157	114.207
1D	RAC875_c8503_644	114.207
1D	Kukri_c65800_762	114.207
1D	tplb0049h18_1622	114.207
1D	Excalibur_c43086_237	114.207
1D	RAC875_rep_c99027_551	114.207
1D	RAC875_c43846_154	114.207
1D	BobWhite_rep_c63889_327	114.207
1D	wsnp_Ex_rep_c68020_66765390	114.207
1D	RAC875_rep_c106093_670	114.207
1D	BS00063255_51	114.207
1D	RAC875_c63359_449	114.207
1D	BobWhite_c4482_125	114.207
1D	BobWhite_c8375_378	114.207
1D	Kukri_c875_126	114.207
1D	RAC875_c2258_345	114.207
1D	CAP7_c2089_140	114.207
1D	RAC875_c48884_374	114.207
1D	Tdurum_contig63370_207	114.207
1D	D_contig12592_200	114.207
1D	Excalibur_c6476_521	114.207
1D	IACX2629	114.207
1D	BS00066805_51	114.207
1D	BobWhite_rep_c63205_143	114.207
1D	RAC875_c6537_2298	114.207
1D	IACX9428	114.207
1D	RAC875_c63359_1671	114.207
1D	BobWhite_c45204_251	114.207
1D	BobWhite_rep_c63205_215	114.207
1D	RAC875_c20475_474	114.207
1D	RAC875_c6537_584	114.207
1D	RAC875_rep_c105487_241	114.207
1D	RAC875_c2258_1526	114.207
1D	Kukri_c9163_799	114.207
1D	RAC875_c37075_53	114.207
1D	Kukri_c38809_219	114.207
1D	Excalibur_c5838_110	114.207
1D	IACX5860	114.207
1D	Excalibur_c10063_93	114.207
1D	Kukri_rep_c103800_479	114.207
1D	RFL_Contig2961_1493	114.207
1D	Kukri_rep_c69829_307	114.207
1D	Excalibur_c39284_1132	114.207
1D	BS00009377_51	114.207
1D	BobWhite_c14422_282	114.207
1D	BS00063511_51	114.207
1D	Ex_c70834_198	114.207
1D	Excalibur_c26495_84	114.207
1D	Kukri_rep_c102822_374	114.207
1D	BS00003573_51	114.207
1D	BS00022654_51	114.207
1D	IAAV618	114.207
1D	Kukri_c94613_316	114.207
1D	BS00009375_51	114.207
1D	Kukri_c82190_267	114.207
1D	Kukri_rep_c106578_67	114.207
1D	wsnp_RFL_Contig2550_2175772	114.207
1D	Kukri_rep_c106578_178	114.207
1D	Excalibur_c8235_241	114.207
1D	Excalibur_c6704_782	114.207
1D	Excalibur_c6704_716	114.207
1D	RFL_Contig3395_1575	114.207
1D	Kukri_c67675_174	114.207
1D	wsnp_Ex_rep_c68020_66765273	114.207
1D	BobWhite_c1783_550	114.207
1D	BobWhite_c2288_723	114.207
1D	wsnp_Ku_rep_c71113_70810693	114.207
1D	Tdurum_contig29915_167	114.207
1D	Excalibur_rep_c71271_82	114.207
1D	BS00011292_51	114.207
1D	wsnp_Ku_c26281_36243489	114.207
1D	Excalibur_c55186_73	114.207
1D	RAC875_rep_c71408_412	114.207
1D	JG_c473_540	114.207
1D	Excalibur_c41967_2009	114.207
1D	Tdurum_contig10099_538	114.207
1D	BobWhite_c8375_71	114.207
1D	Excalibur_c33742_419	114.207
1D	Ra_c97840_496	114.207
1D	BS00011168_51	114.207
1D	Kukri_rep_c72138_101	114.207
1D	BS00092888_51	114.207
1D	RFL_Contig2961_2046	114.207
1D	BS00089094_51	114.207
1D	BS00089097_51	114.207
1D	Excalibur_c10063_54	114.207
1D	Kukri_c20495_1745	114.207
1D	BobWhite_c1897_440	114.207
1D	RAC875_c24317_268	114.207
1D	Excalibur_rep_c102637_58	114.207
1D	Excalibur_c62139_215	114.207
1D	Excalibur_c8161_1443	114.207
1D	BS00010946_51	114.207
1D	BobWhite_c33208_98	114.207
1D	RFL_Contig2961_1117	114.207
1D	Excalibur_c27873_84	114.207
1D	Kukri_rep_c110487_219	114.207
1D	BobWhite_c2135_96	114.207
1D	TA005335-0665	114.207
1D	RAC875_rep_c117660_128	114.207
1D	Tdurum_contig13879_352	114.207
1D	BS00059313_51	114.207
1D	IAAV5991	114.207
1D	RAC875_c19174_645	114.207
1D	Tdurum_contig13879_429	114.207
1D	Excalibur_c36269_513	114.207
1D	Kukri_c9249_700	114.207
1D	IACX9130	114.207
1D	BS00070951_51	114.207
1D	RAC875_c298_338	114.207
1D	Kukri_c15691_89	114.207
1D	Excalibur_c26495_567	114.207
1D	D_GDEEGVY01DD44S_389	114.207
1D	RAC875_c14613_112	114.207
1D	Excalibur_c53353_217	114.207
1D	BS00036558_51	114.207
1D	Excalibur_c500_279	114.207
1D	CAP11_c1157_168	114.207
1D	Excalibur_c60887_203	114.207
1D	RAC875_c4036_1020	114.712
1D	Excalibur_c11939_140	114.712
1D	RFL_Contig2961_759	115.217
1D	RAC875_c5153_192	116.217
1D	BobWhite_c14363_480	118.218
2A	wsnp_Ex_c19516_28480622	0
2A	Jagger_c9722_251	3.92964
2A	wsnp_Ku_c13068_20937906	4.44512
2A	Tdurum_contig56157_454	4.44512
2A	Excalibur_rep_c82595_77	4.44512
2A	Tdurum_contig56157_1595	4.44512
2A	wsnp_Ex_c11560_18632698	4.44512
2A	BS00023052_51	4.44512
2A	Excalibur_c386_894	4.44512
2A	wsnp_Ex_c11560_18632777	4.44512
2A	Excalibur_rep_c66982_126	4.44512
2A	TA012412-0412	4.44512
2A	wsnp_Ex_c19516_28481857	4.44512
2A	Excalibur_c15379_1305	4.44512
2A	RFL_Contig174_406	4.44512
2A	wsnp_Ku_c10418_17237935	4.44512
2A	CAP8_c2783_336	4.44512
2A	Excalibur_rep_c67619_217	4.44512
2A	Ex_c19516_3687	4.44512
2A	BS00105593_51	4.44512
2A	wsnp_Ex_rep_c66982_65424063	4.44512
2A	wsnp_Ex_c11950_19164191	4.44512
2A	wsnp_Ex_c11950_19164041	4.44512
2A	wsnp_Ex_c19516_28483751	4.44512
2A	RFL_Contig4030_493	4.44512
2A	wsnp_Ex_c36049_44083089	4.44512
2A	wsnp_Ex_c342_670415	4.92591
2A	wsnp_Ex_c322_624793	4.92591
2A	wsnp_Ex_c342_670243	4.92591
2A	BS00022393_51	4.92591
2A	Ex_c12425_506	4.92591
2A	BS00064392_51	4.92591
2A	tplb0032i02_1388	4.92591
2A	RAC875_c63018_441	4.92591
2A	RAC875_c63018_348	4.92591
2A	wsnp_Ex_c997_1906900	4.92591
2A	Kukri_c33374_1048	4.92591
2A	TA002095-0637	4.92591
2A	RAC875_c39634_370	8.20161
2A	Excalibur_c32668_467	8.20161
2A	BobWhite_c10673_330	8.20161
2A	BobWhite_c10673_138	8.20161
2A	BS00111069_51	37.7089
2A	Excalibur_c21663_145	38.2064
2A	Tdurum_contig42423_2293	39.1681
2A	BS00067143_51	40.1297
2A	Tdurum_contig42423_1536	40.1297
2A	Tdurum_contig42423_2699	40.1297
2A	BS00065831_51	40.1297
2A	Tdurum_contig42423_2462	40.1297
2A	Tdurum_contig42423_1963	40.1297
2A	Tdurum_contig42423_2448	40.1297
2A	BobWhite_c2022_245	52.2674
2A	CAP11_c2293_200	52.2674
2A	Kukri_c42095_196	52.2674
2A	RAC875_rep_c111906_144	52.2674
2A	Tdurum_contig42153_5720	53.2626
2A	Tdurum_contig42153_6571	53.2626
2A	Tdurum_contig42153_5854	53.2626
2A	Tdurum_contig42153_5944	53.2626
2A	Tdurum_contig42153_5454	53.2626
2A	Tdurum_contig42153_6360	53.2626
2A	Tdurum_contig42153_5214	53.2626
2A	Tdurum_contig42153_7329	53.2626
2A	Kukri_c63732_593	53.2626
2A	wsnp_Ex_rep_c93362_82371891	53.7343
2A	RAC875_c62936_139	53.7343
2A	CAP8_rep_c8022_270	53.7343
2A	D_F5XZDLF01EFGMN_252	53.7343
2A	RAC875_c11652_544	53.7343
2A	Tdurum_contig42153_6232	53.7343
2A	wsnp_CAP8_rep_c9132_3977980	53.7343
2A	CAP11_rep_c9060_520	53.7343
2A	Tdurum_contig42510_1113	53.7343
2A	BobWhite_c58481_104	53.7343
2A	RAC875_c14082_2606	53.7343
2A	TA012416-0590	53.7343
2A	Kukri_c31508_91	53.7343
2A	wsnp_CAP8_c2110_1147974	53.7343
2A	BobWhite_c24495_282	57.4972
2A	wsnp_Ex_c61879_61748626	57.4972
2A	CAP7_c3132_150	57.4972
2A	Ku_c23118_149	57.9757
2A	Kukri_c27040_309	57.9757
2A	Ex_c67274_1226	58.4588
2A	wsnp_Ex_rep_c67542_66164609	58.4588
2A	Kukri_c84087_154	58.935
2A	BobWhite_c19433_185	58.935
2A	BobWhite_c19433_329	58.935
2A	RAC875_c31045_841	59.4205
2A	RAC875_rep_c78744_228	59.4205
2A	Tdurum_contig11803_306	61.7696
2A	Tdurum_contig11803_475	62.2504
2A	Tdurum_contig11803_515	62.2504
2A	Tdurum_contig11803_935	62.2504
2A	Tdurum_contig11803_850	62.2504
2A	Tdurum_contig32692_271	64.1652
2A	wsnp_Ex_c5412_9564046	69.083
2A	Ku_c972_560	69.083
2A	Excalibur_c32875_78	69.083
2A	D_F1BEJMU01EISTM_67	69.083
2A	Ra_c58279_702	69.083
2A	wsnp_Ex_c5412_9564346	69.083
2A	Tdurum_contig55610_784	69.083
2A	Tdurum_contig55610_742	69.083
2A	Kukri_c17269_1349	69.083
2A	wsnp_Ex_c5412_9565527	69.083
2A	wsnp_Ex_c5412_9564550	69.083
2A	Tdurum_contig12952_114	69.083
2A	Ra_c58279_684	69.083
2A	wsnp_Ex_c5412_9564478	69.083
2A	Tdurum_contig46797_585	70.5468
2A	wsnp_Ex_c35331_43499339	70.5468
2A	wsnp_Ex_c30481_39394826	70.5468
2A	BS00064905_51	70.5468
2A	wsnp_Ku_c1292_2572110	70.5468
2A	BobWhite_c18852_91	70.5468
2A	wsnp_Ku_c1292_2572053	70.5468
2A	wsnp_Ex_c59373_60260876	70.5468
2A	BS00091830_51	70.5468
2A	BS00044274_51	70.5468
2A	Tdurum_contig736_373	70.5468
2A	RAC875_c10357_732	70.5468
2A	Kukri_c56203_965	70.5468
2A	IAAV2654	70.5468
2A	BS00022013_51	71.4772
2A	BS00068196_51	72.4577
2A	BS00001107_51	76.4067
2A	Excalibur_c37912_326	81.0714
2A	RAC875_c13116_943	81.0714
2A	BS00045900_51	82.968
2A	Ra_c37244_428	82.968
2A	Tdurum_contig66015_346	82.968
2A	BS00070692_51	83.4465
2A	RFL_Contig1049_1473	83.4465
2A	BS00070693_51	83.4465
2A	BobWhite_c1611_1685	83.4465
2A	BobWhite_c48607_542	83.9273
2A	BobWhite_c45029_145	83.9273
2A	JD_c4427_288	83.9273
2A	Excalibur_c113208_303	83.9273
2A	RAC875_rep_c80737_162	83.9273
2A	JG_c883_445	83.9273
2A	Kukri_rep_c71876_521	84.4104
2A	IACX5910	84.4104
2A	Tdurum_contig560_239	84.4104
2A	BS00036766_51	84.4104
2A	BS00039983_51	84.4104
2A	Excalibur_c3108_5476	84.4104
2A	RAC875_c20700_853	84.4104
2A	Excalibur_c15733_252	84.4104
2A	wsnp_BE497494A_Td_2_2	84.4104
2A	wsnp_Ex_c15325_23565935	84.4104
2A	GENE-1075_265	84.4104
2A	RAC875_c7699_292	84.4104
2A	BS00036767_51	84.4104
2A	BS00066978_51	84.4104
2A	Tdurum_contig48302_539	84.4104
2A	BobWhite_c8650_382	84.4104
2A	Kukri_c86015_224	84.4104
2A	Kukri_c86015_170	84.4104
2A	wsnp_JD_c18695_17091254	84.4104
2A	wsnp_Ex_rep_c101526_86881496	84.4104
2A	Kukri_c40035_258	84.4104
2A	Tdurum_contig9070_142	84.4104
2A	Excalibur_c37649_125	84.4104
2A	RAC875_c13116_116	84.4104
2A	RAC875_c13116_541	84.4104
2A	Tdurum_contig48302_532	84.4104
2A	RAC875_c27556_226	84.4104
2A	Kukri_c47534_1509	84.4104
2A	BS00031466_51	84.4104
2A	BobWhite_c17476_149	84.4104
2A	BobWhite_c22277_596	84.4104
2A	Kukri_c7818_2581	84.4104
2A	Kukri_c7914_99	84.4104
2A	wsnp_Ex_c15325_23564654	84.4104
2A	Kukri_rep_c83485_398	84.4104
2A	JG_c936_115	84.4104
2A	RAC875_c24517_558	84.8935
2A	wsnp_Ex_c41913_48628389	84.8935
2A	BS00074780_51	84.8935
2A	Kukri_c42616_467	84.8935
2A	IAAV2376	84.8935
2A	Kukri_c29034_492	84.8935
2A	tplb0045j05_1405	84.8935
2A	BS00022019_51	84.8935
2A	Tdurum_contig15512_429	84.8935
2A	IACX2067	84.8935
2A	Kukri_c29034_801	84.8935
2A	Ex_c4847_236	84.8935
2A	Excalibur_c50934_159	84.8935
2A	wsnp_Ex_c36242_44232305	84.8935
2A	Excalibur_c5009_2020	84.8935
2A	Kukri_c34032_1057	84.8935
2A	BS00107555_51	84.8935
2A	Excalibur_c4847_631	84.8935
2A	Excalibur_c66007_385	84.8935
2A	Excalibur_c74304_642	84.8935
2A	Kukri_c29034_867	84.8935
2A	BobWhite_c12252_476	84.8935
2A	wsnp_Ex_c20370_29434410	84.8935
2A	Excalibur_c6808_541	84.8935
2A	Excalibur_c12169_1088	84.8935
2A	Excalibur_c5121_930	84.8935
2A	Tdurum_contig15512_407	84.8935
2A	Kukri_c24852_466	84.8935
2A	BobWhite_c14476_80	84.8935
2A	GENE-1353_120	84.8935
2A	Excalibur_c7444_391	84.8935
2A	Ex_c721_2127	84.8935
2A	Excalibur_c6808_959	84.8935
2A	Kukri_c7139_1248	84.8935
2A	TA013564-0487	84.8935
2A	Ex_c721_2374	84.8935
2A	wsnp_Ex_c4847_8646583	84.8935
2A	RAC875_c40298_394	84.8935
2A	Kukri_rep_c105404_235	84.8935
2A	BS00062774_51	84.8935
2A	Tdurum_contig45580_3981	85.379
2A	Tdurum_contig56511_144	85.379
2A	BobWhite_c14530_51	85.379
2A	Tdurum_contig93884_223	85.379
2A	wsnp_BE498730A_Ta_2_2	85.379
2A	IACX636	85.379
2A	Excalibur_c18279_1219	85.379
2A	Tdurum_contig62976_84	85.379
2A	Tdurum_contig64391_231	85.379
2A	Kukri_c45411_223	85.379
2A	Excalibur_c59560_796	85.8575
2A	tplb0059a15_417	85.8575
2A	Tdurum_contig45580_1717	85.8575
2A	Kukri_rep_c109981_150	85.8575
2A	Kukri_rep_c101016_905	85.8575
2A	wsnp_CD453913A_Ta_2_1	85.8575
2A	wsnp_RFL_Contig3604_3795252	85.8575
2A	Excalibur_c31878_70	85.8575
2A	GENE-4359_59	85.8575
2A	Tdurum_contig44062_733	85.8575
2A	Excalibur_c28938_185	85.8575
2A	GENE-1031_48	85.8575
2A	TA004478-0271	85.8575
2A	BobWhite_c5562_219	85.8575
2A	BobWhite_rep_c64680_305	85.8575
2A	BS00090940_51	85.8575
2A	RAC875_c58503_182	85.8575
2A	Excalibur_c21269_176	85.8575
2A	Tdurum_contig45580_2786	85.8575
2A	Tdurum_contig28682_120	86.3359
2A	Excalibur_c21872_135	86.3359
2A	Excalibur_c34839_187	86.3359
2A	wsnp_Ex_c1767_3341220	86.3359
2A	BobWhite_c26259_248	86.3359
2A	wsnp_BF201533A_Ta_2_3	86.3359
2A	GENE-2904_757	86.3359
2A	TA002893-0825	86.3359
2A	Tdurum_contig30569_126	86.3359
2A	RAC875_rep_c119471_174	86.3359
2A	Tdurum_contig62073_376	86.3359
2A	Tdurum_contig62073_631	86.3359
2A	RFL_Contig3916_275	86.3359
2A	Kukri_c41217_154	89.7064
2A	wsnp_Ex_rep_c66809_65184970	89.7064
2A	Ra_c22880_760	89.7064
2A	Kukri_c15489_626	89.7064
2A	BS00067792_51	89.7064
2A	wsnp_Ex_rep_c66615_64916512	89.7064
2A	Kukri_c57491_156	89.7064
2A	Excalibur_c4831_1182	89.7064
2A	GENE-1350_36	89.7064
2A	Kukri_c57491_132	89.7064
2A	Ra_c26140_158	89.7064
2A	Ra_c71628_188	89.7064
2A	TA001775-0903	89.7064
2A	wsnp_Ra_rep_c111721_93875204	89.7064
2A	RAC875_c41194_218	89.7064
2A	Kukri_c15427_119	89.7064
2A	wsnp_Ex_c30787_39660951	89.7064
2A	wsnp_Ex_c31900_40635609	89.7064
2A	Ra_c1512_410	89.7064
2A	tplb0034a02_612	89.7064
2A	wsnp_Ex_c17220_25871264	89.7064
2A	wsnp_Ex_rep_c103255_88258450	89.7064
2A	wsnp_Ex_rep_c66809_65185215	89.7064
2A	JD_c2056_506	89.7064
2A	wsnp_Ku_rep_c110147_94431847	89.7064
2A	Ku_c59581_1412	89.7064
2A	wsnp_Ex_rep_c66615_64916114	89.7064
2A	wsnp_Ku_c2413_4626451	90.6411
2A	RAC875_c15213_1942	90.6411
2A	IAAV6409	90.6411
2A	RAC875_c69068_71	90.6411
2A	wsnp_Ex_c42720_49228237	90.6411
2A	BS00090129_51	91.5891
2A	BS00041707_51	91.5891
2A	wsnp_BE403597A_Ta_2_1	91.5891
2A	Kukri_c10915_383	91.5891
2A	wsnp_BF145580A_Ta_2_2	91.5891
2A	BS00067806_51	91.5891
2A	BS00029224_51	91.5891
2A	TA001993-0199	91.5891
2A	BS00110135_51	91.5891
2A	BS00090128_51	91.5891
2A	wsnp_BE403597A_Ta_2_2	91.5891
2A	wsnp_CAP11_rep_c8469_3658252	91.5891
2A	TA004016-0277	91.5891
2A	tplb0041i03_438	92.0564
2A	wsnp_Ex_rep_c102538_87682273	92.0564
2A	RAC875_c15367_553	92.0564
2A	BobWhite_c1049_338	92.5237
2A	BS00078116_51	92.5237
2A	wsnp_Ex_c28204_37349164	92.5237
2A	BS00022903_51	94.4385
2A	Ku_c5710_312	94.4385
2A	Kukri_c24064_2095	94.4385
2A	wsnp_Ra_c4503_8155485	94.4385
2A	Ku_c5710_310	94.4385
2A	Ra_c42714_1137	94.4385
2A	BS00041816_51	96.2998
2A	Ra_c34214_1320	96.2998
2A	BS00099128_51	96.776
2A	CAP12_rep_c7918_56	97.724
2A	BS00062679_51	97.724
2A	BobWhite_c6356_87	98.6857
2A	BS00081194_51	101.573
2A	BS00080654_51	101.573
2A	BS00022377_51	101.573
2A	BS00110586_51	101.573
2A	GENE-1792_560	101.573
2A	Ra_c13247_528	101.573
2A	BS00070004_51	101.573
2A	RFL_Contig3780_644	101.573
2A	Excalibur_rep_c69014_112	101.573
2A	IAAV6972	101.573
2A	GENE-1792_762	101.573
2A	RAC875_c35521_185	101.573
2A	BS00027830_51	101.573
2A	BS00039406_51	101.573
2A	Kukri_c27100_823	101.573
2A	RAC875_rep_c113120_326	101.573
2A	Excalibur_c34964_326	101.573
2A	RAC875_c13247_1032	101.573
2A	wsnp_Ex_c5984_10493714	101.573
2A	wsnp_Ex_rep_c69799_68761171	101.573
2A	Excalibur_rep_c69799_1999	101.573
2A	IACX6337	101.573
2A	wsnp_Ex_c40280_47375312	101.573
2A	wsnp_Ex_rep_c67530_66144244	101.573
2A	wsnp_Ex_rep_c69014_67914888	101.573
2A	Excalibur_c11798_363	101.573
2A	wsnp_JD_c514_781859	101.573
2A	Excalibur_rep_c113550_102	101.573
2A	Kukri_rep_c69422_54	101.573
2A	wsnp_Ra_c107797_91270622	101.573
2A	wsnp_Ex_c28942_38018762	101.573
2A	wsnp_Ex_rep_c67751_66428606	101.573
2A	BS00070005_51	101.573
2A	Tdurum_contig45838_263	103.535
2A	BS00093447_51	106.329
2A	BS00065259_51	107.264
2A	Kukri_rep_c72243_148	107.264
2A	RAC875_rep_c107988_200	107.264
2A	wsnp_Ra_c5443_9643191	107.264
2A	Kukri_rep_c107630_127	107.264
2A	Ra_c5443_527	107.264
2A	RAC875_s119017_245	107.264
2A	Excalibur_c27279_699	107.264
2A	Kukri_rep_c70454_248	107.264
2A	wsnp_Ex_rep_c66465_64708628	107.264
2A	wsnp_Ex_rep_c66465_64708722	107.264
2A	Kukri_rep_c75317_375	107.264
2A	RFL_Contig2729_517	108.727
2A	wsnp_Ex_c7829_13320760	108.727
2A	IAAV2218	108.727
2A	BS00035883_51	108.727
2A	BS00022666_51	108.727
2A	Kukri_c29170_680	108.727
2A	RAC875_rep_c73777_485	108.727
2A	IAAV1698	108.727
2A	BS00023214_51	108.727
2A	Kukri_c7193_5892	108.727
2A	Kukri_c7193_5647	108.727
2A	Ku_c8927_2075	108.727
2A	Excalibur_c6660_716	108.727
2A	GENE-1381_132	108.727
2A	RAC875_c21906_247	108.727
2A	RAC875_rep_c73777_683	108.727
2A	wsnp_be471201A_Ta_1_1	108.727
2A	RAC875_c1781_1897	108.727
2A	BobWhite_c15867_215	108.727
2A	RAC875_c8093_605	108.727
2A	Excalibur_c6660_746	108.727
2A	Kukri_c7193_3176	108.727
2A	RAC875_c1781_1137	108.727
2A	wsnp_RFL_Contig2729_2446041	108.727
2A	Excalibur_c28325_140	110.136
2A	Tdurum_contig30325_334	110.136
2A	Kukri_c40121_373	110.136
2A	Kukri_c44255_832	110.604
2A	RAC875_c30984_307	110.604
2A	BS00069915_51	110.604
2A	BS00096882_51	110.604
2A	BS00029332_51	111.579
2A	wsnp_JD_c15127_14676522	111.579
2A	Excalibur_c7282_512	113.029
2A	BobWhite_c17572_339	113.029
2A	Tdurum_contig55729_1220	113.029
2A	Kukri_c2951_2574	113.029
2A	wsnp_Ex_rep_c66358_64543401	113.029
2A	Kukri_c13006_731	113.029
2A	CAP11_c2194_115	113.029
2A	IAAV2430	113.029
2A	BobWhite_c12157_747	113.029
2A	RAC875_c77816_365	113.029
2A	BobWhite_rep_c64766_352	113.029
2A	Ku_c13700_1196	113.029
2A	BobWhite_c34598_70	113.029
2A	wsnp_Ex_c2426_4542393	113.029
2A	Excalibur_c7282_482	113.029
2A	Kukri_c9118_1891	113.029
2A	BS00107804_51	113.029
2A	Ku_c69608_894	113.029
2A	CAP7_c9218_89	113.029
2A	wsnp_Ex_rep_c71983_70544041	113.029
2A	wsnp_Ex_rep_c66358_64543218	113.029
2A	Ra_c70418_142	113.029
2A	wsnp_Ku_c52392_57380726	113.029
2A	RAC875_c64377_350	113.029
2A	RAC875_c64377_72	113.029
2A	BobWhite_c2058_367	113.029
2A	wsnp_Ku_c28467_38394907	113.029
2A	wsnp_JD_c169_270144	113.029
2A	BS00001059_51	113.029
2A	Kukri_rep_c104611_210	113.029
2A	wsnp_Ex_rep_c67848_66550974	113.029
2A	Excalibur_c14317_401	113.029
2A	BobWhite_c9505_515	113.029
2A	Ra_c70418_147	113.029
2A	Ku_c13700_1189	113.029
2A	Excalibur_c907_1643	113.029
2A	wsnp_Ku_c28467_38394887	113.029
2A	BobWhite_c31673_296	113.029
2A	Excalibur_c3171_416	113.029
2A	wsnp_Ku_c136_271700	113.029
2A	TA001297-0826	113.029
2A	wsnp_Ra_c10658_17500498	113.029
2A	Jagger_c5227_133	113.029
2A	BS00022587_51	113.029
2A	RFL_Contig4214_1111	113.501
2A	Excalibur_c42512_584	113.501
2A	RAC875_c58006_492	113.501
2A	Excalibur_c96_619	113.501
2A	wsnp_Ex_c3808_6925015	113.501
2A	Excalibur_c96_670	113.501
2A	wsnp_Ra_c12874_20497763	113.501
2A	Excalibur_rep_c85891_96	113.501
2A	TA005373-0506	113.501
2A	Ra_c12874_2478	113.501
2A	wsnp_Ex_rep_c66358_64543089	113.501
2A	RAC875_c81899_216	113.501
2A	RAC875_c9845_762	113.501
2A	wsnp_Ex_c5856_10275959	113.501
2A	BobWhite_rep_c64440_83	113.501
2A	Excalibur_c41125_360	113.501
2A	Kukri_c74165_204	115.817
2A	Kukri_c47259_416	117.213
2A	BS00080751_51	117.691
2A	BS00037160_51	117.691
2A	BS00081506_51	117.691
2A	BS00093201_51	117.691
2A	BS00094574_51	117.691
2A	BobWhite_c16923_64	118.626
2A	wsnp_Ra_c3378_6318431	120.505
2A	CAP7_c1862_460	129.522
2A	wsnp_RFL_Contig2763_2509104	129.522
2A	wsnp_Ex_c14953_23104041	129.522
2A	GENE-1908_331	129.522
2A	BS00067907_51	129.984
2A	BS00057060_51	130.475
2A	BS00057059_51	130.475
2A	BS00024921_51	132.496
2A	Kukri_c25901_348	133.006
2A	Excalibur_c7665_260	134.997
2A	BS00068413_51	134.997
2A	RAC875_rep_c69619_78	134.997
2A	Kukri_c22047_313	134.997
2A	Excalibur_c26462_452	134.997
2A	wsnp_CAP11_c1711_934478	134.997
2A	wsnp_Ex_c41007_47932833	134.997
2A	wsnp_JD_c6872_7985864	134.997
2A	Ku_c33884_267	134.997
2A	BS00023048_51	134.997
2A	wsnp_Ex_c11827_18986376	134.997
2A	Excalibur_rep_c66618_87	134.997
2A	wsnp_Ku_c33884_43306422	134.997
2A	Excalibur_rep_c102310_1429	134.997
2A	tplb0046b02_872	135.467
2A	RAC875_c19904_308	135.969
2A	RAC875_c104160_61	135.969
2A	BS00009817_51	135.969
2A	BS00022265_51	140.527
2A	Tdurum_contig4976_1138	140.527
2A	BS00011478_51	141.001
2A	Tdurum_contig93508_295	141.001
2A	Kukri_c31117_93	142.898
2A	BobWhite_c15766_562	142.898
2A	BS00110128_51	142.898
2A	Tdurum_contig31185_456	145.292
2A	tplb0060h04_139	147.198
2A	Kukri_c15615_254	147.198
2A	BobWhite_c31163_694	147.198
2A	BS00000209_51	147.667
2A	Tdurum_contig82404_354	147.667
2A	RFL_Contig927_1591	147.667
2A	Tdurum_contig94203_610	152.296
2A	CAP7_c4056_108	152.809
2A	Excalibur_c20439_825	153.278
2A	Kukri_c27894_369	153.278
2A	BobWhite_rep_c50285_616	153.278
2A	RAC875_c96033_191	153.278
2A	IACX4345	153.278
2A	BS00102709_51	153.278
2A	Tdurum_contig67827_89	153.278
2A	Tdurum_contig67827_98	153.278
2A	BobWhite_c15773_166	153.754
2A	BS00063368_51	154.252
2A	BS00003673_51	154.252
2A	BS00096927_51	155.191
2A	IAAV880	155.191
2A	CAP12_c575_105	155.191
2A	wsnp_Ku_c4045_7380115	155.684
2A	wsnp_Ex_c14639_22695091	155.684
2A	wsnp_Ex_c2137_4014287	155.684
2A	wsnp_Ra_c6586_11477949	155.684
2A	wsnp_Ex_c2137_4014383	155.684
2A	RAC875_c6586_946	155.684
2A	BS00071350_51	156.162
2A	wsnp_Ku_c26323_36285601	156.638
2A	wsnp_Ku_c26323_36285697	156.638
2A	BobWhite_c42181_327	156.638
[truncated: 7,984 more rows]

## Sheet: 8021V2 x AC Karma
Chromosome	Marker	Position
1A	TA001286.0611.w	0
1A	gdm33a	0
1A	BS00082567_51	0
1A	CAP12_c3074_192	0
1A	RFL_Contig854_2201	0
1A	tplb0025b13_2054	0
1A	BS00059422_51	0
1A	BS00071289_51	0
1A	Excalibur_c11258_1700	0
1A	Excalibur_c35316_154	0
1A	Excalibur_c58555_110	0
1A	RFL_Contig3481_1669	0
1A	Tdurum_contig42405_197	0
1A	GENE.1118_58	0.7
1A	BS00056550_51	0.7
1A	wsnp_Ex_c2868_5293485	0.7
1A	Kukri_rep_c102231_265	0.7
1A	Kukri_c22349_754	0.7
1A	Excalibur_c2868_451	1.5
1A	Excalibur_c2868_486	3.7
1A	BS00065909_51	13.5
1A	JD_c26750_378	13.5
1A	BobWhite_c39996_85	19
1A	Excalibur_c71158_117	21.4
1A	Excalibur_c5139_198	21.4
1A	wsnp_Ex_c57982_59470152	21.4
1A	wsnp_Ku_c183_358844	21.4
1A	BS00010128_51	21.4
1A	Ex_c57982_980	21.4
1A	Excalibur_c71158_54	21.4
1A	Excalibur_c82557_201	21.4
1A	Jagger_c6846_109	22.2
1A	Kukri_c24962_123	22.2
1A	IAAV8297	22.2
1A	Excalibur_c9676_163	22.2
1A	Kukri_c29655_239	22.2
1A	BS00076278_51	22.2
1A	Kukri_c29150_143	22.2
1A	Excalibur_c1358_794	22.2
1A	Kukri_c1977_1940	22.2
1A	BS00109985_51	22.2
1A	Kukri_c32052_171	22.2
1A	BS00074511_51	22.2
1A	BS00025755_51	22.2
1A	BobWhite_c39996_126	22.2
1A	GENE.4120_155	22.2
1A	RAC875_rep_c101110_474	22.2
1A	RAC875_rep_c101110_563	22.2
1A	BS00069278_51	22.2
1A	BS00022943_51	22.2
1A	Tdurum_contig68827_61	22.2
1A	BS00010039_51	22.2
1A	IAAV7479	22.2
1A	RAC875_c18640_821	22.2
1A	Tdurum_contig46413_680	22.2
1A	tplb0053o08_2004	22.2
1A	gwm33	23
1A	barc55a	24.5
1A	cfd15	24.5
1A	wmc822b	25.3
1A	CAP8_c2448_355	26.1
1A	Excalibur_c9196_313	26.1
1A	Tdurum_contig43943_1165	26.1
1A	Kukri_c92306_132	27
1A	RAC875_c57939_78	27
1A	RAC875_c57939_175	27
1A	BS00010267_51	27
1A	CAP11_c2581_302	27
1A	Excalibur_c21298_515	27
1A	Excalibur_c29380_255	27
1A	Kukri_c11794_1044	27
1A	RAC875_c5831_1486	27
1A	RAC875_c97040_104	27
1A	Tdurum_contig43943_56	27
1A	BS00110709_51	28.5
1A	BS00022270_51	28.5
1A	wmc818	28.5
1A	BS00089514_51	29.3
1A	Excalibur_c25891_1402	32.3
1A	Excalibur_c38379_478	32.3
1A	RAC875_c20875_753	33.1
1A	Jagger_rep_c10343_173	33.1
1A	wsnp_Ex_c1137_2182795	33.1
1A	IACX9458	33.1
1A	Ex_c28368_426	33.1
1A	Excalibur_c22240_938	33.1
1A	BS00081682_51	36.2
1A	RFL_Contig1118_65	44
1A	BobWhite_c1890_712	45.6
1A	BS00012052_51	45.6
1A	RAC875_c54245_88	46.3
1A	RAC875_c85031_525	46.3
1A	Tdurum_contig61492_458	46.3
1A	RAC875_c2122_159	46.3
1A	BS00110358_51	46.3
1A	Tdurum_contig29484_628	46.3
1A	BS00064536_51	46.3
1A	wsnp_BF200531A_Ta_2_1	46.3
1A	BS00003761_51	46.3
1A	BS00003802_51	46.3
1A	BS00077492_51	46.3
1A	Excalibur_c40229_76	46.3
1A	Tdurum_contig61492_684	46.3
1A	gdm136b	46.3
1A	Excalibur_c20777_428	47.9
1A	Tdurum_contig83113_134	47.9
1A	RAC875_c56994_301	51.8
1A	Ra_c16532_954	63.8
1A	wsnp_Ex_c15383_23645972	67.3
1A	wmc278	69.2
1A	wmc469	69.2
1A	barc28	69.2
1A	gwm164	69.2
1A	cfa2135	69.2
1A	wmc611b	69.2
1A	wmc826b	69.2
1A	wmc333	69.2
1A	gwm357	70.1
1A	wsnp_Ex_c572_1138503	71.7
1A	Ku_c4018_1814	72.5
1A	RFL_Contig2270_2610	73.2
1A	Ex_c8514_1342	74.9
1A	CAP8_c2296_169	75.8
1A	wsnp_Ku_c557_1166684	75.8
1A	Kukri_c10453_875	76.6
1A	BS00033469_51	76.6
1A	wsnp_Ex_c56097_58351893	76.6
1A	IACX3496	76.6
1A	wsnp_Ex_rep_c73818_71733737	76.6
1A	RAC875_c41275_131	76.6
1A	Ex_c28144_1843	77.4
1A	BobWhite_rep_c49207_243	77.4
1A	BS00063068_51	77.4
1A	Ra_c6038_588	77.4
1A	RAC875_c15426_1713	77.4
1A	RAC875_c30283_84	77.4
1A	Ra_c58315_265	77.4
1A	wsnp_Ex_c25734_34995416	77.4
1A	IAAV213	77.4
1A	wsnp_Ex_c56097_58352130	77.4
1A	Excalibur_c13489_867	78.1
1A	BS00004522_51	78.1
1A	IAAV4099	78.1
1A	tplb0041a22_935	78.1
1A	Excalibur_c42595_581	78.9
1A	wsnp_Ex_rep_c66282_64438053	80.5
1A	Excalibur_c34268_81	80.5
1A	BS00004399_51	80.5
1A	wsnp_Ex_c15852_24239968	80.5
1A	BS00063274_51	81.4
1A	Excalibur_c35309_277	81.4
1A	RFL_Contig5699_1155	83.7
1A	wsnp_Ex_c3567_6526582	83.7
1A	wsnp_Ex_c2357_4417439	83.7
1A	wsnp_Ex_rep_c67665_66326492	83.7
1A	Ex_c3567_1048	83.7
1A	BS00033760_51	83.7
1A	Kukri_c29652_858	83.7
1A	RAC875_c2313_887	83.7
1A	Kukri_c12000_1447	83.7
1A	BobWhite_c30109_240	83.7
1A	RAC875_c39125_365	83.7
1A	wsnp_Ra_c6474_11298812	83.7
1A	wsnp_Ex_c3253_5994376	83.7
1A	wsnp_RFL_Contig373_3974834	83.7
1A	wsnp_Ex_c26098_35349418	83.7
1A	wsnp_BF475149A_Ta_2_1	83.7
1A	wsnp_Ex_rep_c67065_65532802	83.7
1A	BS00011286_51	83.7
1A	wsnp_Ex_rep_c105244_89727546	83.7
1A	wsnp_Ex_c3906_7086162	83.7
1A	wsnp_BE518393A_Td_2_3	83.7
1A	RFL_Contig3715_263	83.7
1A	wsnp_Ex_c6075_10637792	83.7
1A	Kukri_c48434_88	83.7
1A	Excalibur_c63243_361	83.7
1A	IAAV9022	83.7
1A	Ex_c27351_850	83.7
1A	Ra_c12999_321	83.7
1A	BS00026015_51	83.7
1A	wsnp_Ku_c30921_40705731	83.7
1A	wsnp_Ex_c2389_4477880	83.7
1A	wsnp_Ex_c18662_27538313	83.7
1A	RFL_Contig530_2305	83.7
1A	BS00086680_51	83.7
1A	wsnp_Ex_c9872_16271161	83.7
1A	wsnp_CAP11_c3968_1874257	83.7
1A	IAAV3998	83.7
1A	wsnp_Ex_c21592_30743513	83.7
1A	wsnp_CAP11_c1029_611774	83.7
1A	wsnp_Ex_c3142_5808330	83.7
1A	Excalibur_rep_c69012_742	83.7
1A	JD_c50373_20	83.7
1A	BS00044052_51	83.7
1A	BS00022201_51	83.7
1A	Kukri_rep_c90849_211	83.7
1A	wsnp_Ex_rep_c105244_89727666	83.7
1A	BS00092422_51	83.7
1A	Ra_c2322_1067	83.7
1A	Ku_c2898_1247	83.7
1A	wsnp_Ex_c24686_33942264	83.7
1A	RAC875_rep_c72774_131	83.7
1A	IAAV4243	83.7
1A	BS00022207_51	83.7
1A	BS00084428_51	83.7
1A	RAC875_c42104_639	83.7
1A	IACX10924	83.7
1A	wsnp_Ex_c1959_3692097	83.7
1A	RAC875_rep_c71967_180	83.7
1A	Tdurum_contig62552_256	83.7
1A	wsnp_Ex_c44049_50205904	83.7
1A	Ex_c2389_1828	83.7
1A	BS00026917_51	83.7
1A	Ex_c60135_528	83.7
1A	Kukri_c28532_103	83.7
1A	wsnp_Ex_c29914_38896441	83.7
1A	wsnp_Ex_c6826_11774795	83.7
1A	Excalibur_c2389_90	83.7
1A	wsnp_Ex_c3963_7179699	83.7
1A	RAC875_rep_c110052_194	83.7
1A	wsnp_Ex_c44498_50537128	83.7
1A	wsnp_Ex_c45880_51550172	83.7
1A	wsnp_Ex_rep_c105244_89727820	83.7
1A	CAP11_c2984_419	83.7
1A	RAC875_c85778_184	83.7
1A	BS00010004_51	83.7
1A	BS00110039_51	83.7
1A	Excalibur_c43793_106	83.7
1A	Ra_c16532_425	83.7
1A	Tdurum_contig81558_272	83.7
1A	BS00095100_51	83.7
1A	wsnp_Ex_rep_c66318_64485410	83.7
1A	wsnp_Ra_c41581_48764320	83.7
1A	Ex_c17168_1216	83.7
1A	BS00087437_51	83.7
1A	Ex_c9201_714	83.7
1A	wsnp_Ex_c7258_12461939	83.7
1A	Excalibur_s107771_77	83.7
1A	CAP11_c6014_160	83.7
1A	Kukri_c93273_605	83.7
1A	Ra_c272_1632	83.7
1A	GENE.0431_601	83.7
1A	GENE.0431_573	83.7
1A	wsnp_Ex_c1374_2630830	83.7
1A	Ex_c14515_218	83.7
1A	RAC875_rep_c105092_114	83.7
1A	wsnp_Ra_c34203_42948357	83.7
1A	wsnp_Ra_rep_c74936_72685894	83.7
1A	Kukri_c27717_316	83.7
1A	IACX9106	83.7
1A	Ex_c3799_2429	83.7
1A	GENE.2795_120	83.7
1A	wsnp_Ex_c18196_27006489	83.7
1A	wsnp_Ra_c7847_13421750	83.7
1A	BS00066852_51	83.7
1A	BS00048118_51	83.7
1A	BobWhite_c34661_208	83.7
1A	BS00072686_51	83.7
1A	Ex_c801_820	83.7
1A	wsnp_Ex_c6934_11953178	83.7
1A	BS00077504_51	83.7
1A	Ex_c801_555	83.7
1A	IAAV5756	83.7
1A	BobWhite_c478_1386	83.7
1A	BS00037007_51	83.7
1A	Ex_c2389_1634	83.7
1A	IACX7921	83.7
1A	RAC875_rep_c72400_1791	83.7
1A	Tdurum_contig27840_865	83.7
1A	wsnp_Ex_c3142_5808220	83.7
1A	wsnp_Ex_rep_c103028_88077819	83.7
1A	wsnp_Ex_rep_c67763_66441222	83.7
1A	wsnp_Ra_c20163_29413615	83.7
1A	wsnp_RFL_Contig2185_1520256	83.7
1A	BobWhite_c45409_389	83.7
1A	BobWhite_c46349_402	83.7
1A	Excalibur_c11374_1126	83.7
1A	IAAV3306	83.7
1A	wsnp_Ex_c19730_28728245	83.7
1A	wsnp_Ex_c6278_10941843	83.7
1A	wsnp_Ex_c645_1273590	83.7
1A	wsnp_Ex_c645_1273901	83.7
1A	wsnp_Ex_rep_c69775_68731015	83.7
1A	BobWhite_c40914_538	83.7
1A	Excalibur_c6255_1119	83.7
1A	Kukri_rep_c96140_621	83.7
1A	Tdurum_contig43360_1592	83.7
1A	wsnp_CAP7_c323_176386	83.7
1A	wsnp_Ex_c8101_13712260	83.7
1A	wsnp_Ex_rep_c102155_87382570	83.7
1A	wsnp_RFL_Contig1186_254286	83.7
1A	BobWhite_c31155_350	83.7
1A	BobWhite_c3144_473	83.7
1A	BobWhite_c4942_140	83.7
1A	BS00031200_51	83.7
1A	BS00037255_51	83.7
1A	BS00053718_51	83.7
1A	BS00062965_51	83.7
1A	BS00067330_51	83.7
1A	BS00090634_51	83.7
1A	BS00101116_51	83.7
1A	Ex_c23451_720	83.7
1A	Ex_c759_2378	83.7
1A	Excalibur_c27500_469	83.7
1A	Excalibur_c44731_1000	83.7
1A	Excalibur_c6141_1337	83.7
1A	Excalibur_c62832_446	83.7
1A	Excalibur_c7692_139	83.7
1A	GENE.0561_101	83.7
1A	GENE.0572_334	83.7
1A	IAAV1851	83.7
1A	IAAV2342	83.7
1A	IAAV3846	83.7
1A	IAAV5581	83.7
1A	IAAV7414	83.7
1A	IAAV742	83.7
1A	IAAV814	83.7
1A	IAAV839	83.7
1A	IACX542	83.7
1A	IACX7767	83.7
1A	Ku_c2449_578	83.7
1A	Ku_c2742_638	83.7
1A	Ku_c2898_1284	83.7
1A	Ku_c2898_221	83.7
1A	Kukri_c31093_387	83.7
1A	Kukri_c32885_145	83.7
1A	Kukri_c362_91	83.7
1A	Kukri_c50414_251	83.7
1A	Kukri_c609_328	83.7
1A	Kukri_c6622_763	83.7
1A	Ra_c10580_1629	83.7
1A	Ra_c7062_430	83.7
1A	RAC875_c2202_1097	83.7
1A	RAC875_c37025_2027	83.7
1A	RAC875_c41581_176	83.7
1A	RAC875_c49760_107	83.7
1A	RAC875_c7847_1352	83.7
1A	RAC875_c9833_297	83.7
1A	RAC875_c9965_354	83.7
1A	RFL_Contig5894_1307	83.7
1A	Tdurum_contig10996_2485	83.7
1A	Tdurum_contig20581_256	83.7
1A	tplb0032d09_1393	83.7
1A	wsnp_BE585780A_Ta_2_1	83.7
1A	wsnp_Ex_c111741_93530669	83.7
1A	wsnp_Ex_c11697_18821490	83.7
1A	wsnp_Ex_c13724_21535046	83.7
1A	wsnp_Ex_c14733_22819350	83.7
1A	wsnp_Ex_c17684_26426785	83.7
1A	wsnp_Ex_c21450_30588044	83.7
1A	wsnp_Ex_c2178_4086161	83.7
1A	wsnp_Ex_c2181_4089639	83.7
1A	wsnp_Ex_c2389_4478587	83.7
1A	wsnp_Ex_c25220_34487119	83.7
1A	wsnp_Ex_c28165_37310070	83.7
1A	wsnp_Ex_c2972_5477975	83.7
1A	wsnp_Ex_c3142_5808713	83.7
1A	wsnp_Ex_c31525_40302140	83.7
1A	wsnp_Ex_c3365_6183009	83.7
1A	wsnp_Ex_c3572_6531810	83.7
1A	wsnp_Ex_c3747_6824863	83.7
1A	wsnp_Ex_c39661_46902650	83.7
1A	wsnp_Ex_c40942_47886087	83.7
1A	wsnp_Ex_c48375_53299028	83.7
1A	wsnp_Ex_c50235_54588957	83.7
1A	wsnp_Ex_c759_1493846	83.7
1A	wsnp_Ex_c8162_13799067	83.7
1A	wsnp_Ex_c8374_14111734	83.7
1A	wsnp_Ex_c8666_14522816	83.7
1A	wsnp_Ex_rep_c66382_64577768	83.7
1A	wsnp_Ex_rep_c70593_69508988	83.7
1A	wsnp_Ku_rep_c107796_93118214	83.7
1A	wsnp_Ku_rep_c71909_71634013	83.7
1A	wsnp_Ra_rep_c105422_89367749	83.7
1A	wsnp_RFL_Contig2808_2585736	83.7
1A	Tdurum_contig28245_450	83.7
1A	BS00030644_51	83.7
1A	BS00048117_51	83.7
1A	BS00063063_51	83.7
1A	BS00064679_51	83.7
1A	BS00076668_51	83.7
1A	BS00077815_51	83.7
1A	BS00080438_51	83.7
1A	Ex_c14515_220	83.7
1A	Ex_c29914_480	83.7
1A	Excalibur_c35312_109	83.7
1A	GENE.0126_140	83.7
1A	IAAV1463	83.7
1A	IACX2325	83.7
1A	IACX6344	83.7
1A	RAC875_c21620_1359	83.7
1A	RAC875_rep_c76047_63	83.7
1A	Tdurum_contig43360_1381	83.7
1A	wsnp_CAP11_c23_61357	83.7
1A	wsnp_Ex_c11374_18361760	83.7
1A	wsnp_Ex_c4605_8240189	83.7
1A	wsnp_Ku_c3468_6420199	83.7
1A	wsnp_Ra_c6474_11298858	83.7
1A	BS00062969_51	83.7
1A	GENE.0491_632	83.7
1A	Kukri_c26669_515	83.7
1A	Kukri_c43730_841	83.7
1A	Kukri_rep_c81206_235	83.7
1A	RAC875_c25442_231	83.7
1A	RAC875_c9899_510	83.7
1A	wsnp_Ex_c12352_19708127	83.7
1A	wsnp_Ra_c26956_36503468	83.7
1A	BobWhite_c22256_79	83.7
1A	Kukri_c54467_100	83.7
1A	Kukri_rep_c101218_200	83.7
1A	RAC875_c2021_1417	83.7
1A	wsnp_BF478737A_Ta_2_1	83.7
1A	wsnp_Ex_c3572_6533892	83.7
1A	wsnp_Ex_rep_c101414_86780996	83.7
1A	wsnp_Ex_rep_c69738_68695568	83.7
1A	Excalibur_rep_c106065_511	83.7
1A	Jagger_c6610_109	83.7
1A	Kukri_c32774_463	83.7
1A	RAC875_c53095_51	83.7
1A	wsnp_Ex_c4605_8239915	83.7
1A	BS00021878_51	83.7
1A	BS00067277_51	83.7
1A	CAP8_c806_297	83.7
1A	Excalibur_rep_c84731_611	83.7
1A	IAAV7551	83.7
1A	IAAV8824	83.7
1A	IACX7695	83.7
1A	Kukri_c24402_564	83.7
1A	Ra_c26970_1740	83.7
1A	RAC875_c3751_96	83.7
1A	TA004365.0417	83.7
1A	TA004725.0348	83.7
1A	wsnp_Ex_c13783_21613564	83.7
1A	wsnp_Ex_c15188_23387754	83.7
1A	wsnp_Ex_rep_c101414_86781128	83.7
1A	wsnp_Ex_rep_c66875_65276404	83.7
1A	wsnp_Ku_rep_c68419_67400635	83.7
1A	BobWhite_c44224_71	83.7
1A	BS00021730_51	83.7
1A	CAP7_c3885_73	83.7
1A	Excalibur_c57766_92	83.7
1A	Kukri_c23382_1431	83.7
1A	Ra_c5696_1556	83.7
1A	RAC875_c37183_331	83.7
1A	RAC875_c40579_501	83.7
1A	wsnp_Ex_c2389_4477621	83.7
1A	wsnp_Ex_c24686_33941368	83.7
1A	wsnp_Ex_c41237_48104282	83.7
1A	wsnp_Ex_c66106_64268316	83.7
1A	wsnp_Ex_c6826_11775106	83.7
1A	wsnp_Ex_c2389_4477552	83.7
1A	wsnp_Ex_rep_c66767_65124989	83.7
1A	wsnp_Ex_c591_1177097	83.7
1A	BS00066549_51	83.7
1A	Excalibur_c65227_444	83.7
1A	wsnp_Ex_c10595_17292077	83.7
1A	BobWhite_c20703_141	83.7
1A	BS00076538_51	83.7
1A	Excalibur_c20133_87	83.7
1A	GENE.0283_330	83.7
1A	IAAV8664	83.7
1A	Ra_c11042_1500	83.7
1A	RAC875_c2021_898	83.7
1A	RAC875_rep_c70404_755	83.7
1A	wsnp_Ex_rep_c104050_88861052	83.7
1A	wsnp_Ex_rep_c68183_66958099	83.7
1A	wsnp_Ku_rep_c104517_90964418	83.7
1A	BobWhite_c18773_75	83.7
1A	BobWhite_c24113_529	83.7
1A	BS00003758_51	83.7
1A	BS00003813_51	83.7
1A	BS00009866_51	83.7
1A	BS00010287_51	83.7
1A	BS00011835_51	83.7
1A	BS00021895_51	83.7
1A	BS00022156_51	83.7
1A	BS00028874_51	83.7
1A	BS00048887_51	83.7
1A	BS00066308_51	83.7
1A	BS00081455_51	83.7
1A	BS00085851_51	83.7
1A	BS00102492_51	83.7
1A	Ex_c6765_2118	83.7
1A	Excalibur_c37474_179	83.7
1A	Excalibur_c37474_242	83.7
1A	Excalibur_c63753_211	83.7
1A	Excalibur_c65280_322	83.7
1A	Excalibur_rep_c110450_286	83.7
1A	Excalibur_rep_c88290_94	83.7
1A	GENE.0041_182	83.7
1A	GENE.0287_28	83.7
1A	GENE.0379_108	83.7
1A	GENE.0405_237	83.7
1A	GENE.0561_311	83.7
1A	IAAV3552	83.7
1A	IAAV4916	83.7
1A	IACX8300	83.7
1A	Kukri_c362_151	83.7
1A	Kukri_c4099_321	83.7
1A	Kukri_c4318_101	83.7
1A	Kukri_c46608_277	83.7
1A	Kukri_c67601_267	83.7
1A	Kukri_c8682_360	83.7
1A	Kukri_rep_c101316_375	83.7
1A	Kukri_rep_c99813_69	83.7
1A	Ra_c2322_174	83.7
1A	RAC875_c11899_366	83.7
1A	RAC875_c19348_713	83.7
1A	RAC875_c2313_410	83.7
1A	RAC875_c60610_118	83.7
1A	RAC875_c7305_75	83.7
1A	RAC875_c7891_426	83.7
1A	RFL_Contig1563_1180	83.7
1A	RFL_Contig5450_993	83.7
1A	TA001042.0912	83.7
1A	TA003382.0407	83.7
1A	Tdurum_contig55009_1153	83.7
1A	wsnp_CAP12_c2645_1267978	83.7
1A	wsnp_Ex_c12101_19360213	83.7
1A	wsnp_Ex_c14733_22819625	83.7
1A	wsnp_Ex_c14866_22995097	83.7
1A	wsnp_Ex_c15188_23387523	83.7
1A	wsnp_Ex_c15722_24074399	83.7
1A	wsnp_Ex_c17684_26426672	83.7
1A	wsnp_Ex_c2181_4089788	83.7
1A	wsnp_Ex_c2389_4479047	83.7
1A	wsnp_Ex_c2389_4479352	83.7
1A	wsnp_Ex_c26800_36025663	83.7
1A	wsnp_Ex_c2749_5091813	83.7
1A	wsnp_Ex_c31525_40302747	83.7
1A	wsnp_Ex_c39661_46902689	83.7
1A	wsnp_Ex_c41969_48673442	83.7
1A	wsnp_Ex_c43586_49862663	83.7
1A	wsnp_Ex_c44049_50205614	83.7
1A	wsnp_Ex_c4605_8241260	83.7
1A	wsnp_Ex_c49829_54319220	83.7
1A	wsnp_Ex_rep_c101746_87053634	83.7
1A	wsnp_JD_rep_c49359_33578909	83.7
1A	wsnp_Ra_c6182_10833256	83.7
1A	wsnp_RFL_Contig1736_858448	83.7
1A	Ra_c4140_287	83.7
1A	RAC875_c34623_813	83.7
1A	Ex_c2389_1834	84.6
1A	IAAV5931	85.6
1A	wsnp_Ex_rep_c66980_65419811	85.6
1A	RAC875_c42365_265	85.6
1A	wsnp_BE445121A_Ta_1_8	85.6
1A	Ex_c68770_506	85.6
1A	Ku_c11769_252	85.6
1A	Ra_c56967_900	85.6
1A	Tdurum_contig9199_714	85.6
1A	IAAV2888	85.6
1A	barc148	85.6
1A	Ra_c27593_460	85.6
1A	RAC875_c46269_387	85.6
1A	Kukri_rep_c72587_123	86.3
1A	Tdurum_contig47183_205	86.3
1A	IAAV8987	86.3
1A	Excalibur_c75270_566	86.3
1A	Excalibur_rep_c114535_55	87.1
1A	wsnp_Ex_c12117_19381492	87.1
1A	wsnp_Ex_c12117_19381493	87.1
1A	Excalibur_rep_c77404_218	89.4
1A	BobWhite_c4499_153	89.4
1A	Kukri_c46010_146	90.3
1A	Ra_c22663_367	90.3
1A	RFL_Contig2160_524	90.3
1A	wsnp_Ex_c31983_40709607	90.3
1A	Excalibur_rep_c85213_146	90.3
1A	IACX1465	90.3
1A	Tdurum_contig13946_241	90.3
1A	Tdurum_contig13946_329	90.3
1A	Tdurum_contig77289_179	90.3
1A	wsnp_Ex_c31983_40709866	90.3
1A	Kukri_c82555_88	90.3
1A	BS00084022_51	90.3
1A	wsnp_Ku_c34659_43981982	90.3
1A	Excalibur_c7026_2635	91
1A	wmc24	91
1A	RAC875_c14926_589	91
1A	wsnp_Ku_c11896_19337444	91
1A	BobWhite_c48591_394	91
1A	BobWhite_c4384_262	91
1A	Kukri_c13136_1363	91
1A	BobWhite_c23763_350	91
1A	Kukri_c51861_262	91.8
1A	wsnp_Ex_c6020_10548131	98.4
1A	RAC875_c42365_61	98.4
1A	RAC875_rep_c104986_200	99.3
1A	BS00067021_51	101.7
1A	BS00022698_51-0_B_F_2063565223	104.2
1A	BS00087601_51	104.2
1A	CAP11_c1972_285	104.2
1A	Excalibur_c21487_129	104.2
1A	Excalibur_c30591_637	104.2
1A	Excalibur_rep_c104216_671	104.2
1A	Ku_c8351_945	104.2
1A	Kukri_rep_c69946_1228	104.2
1A	Tdurum_contig31304_527	104.2
1A	wsnp_Ex_c12336_19687074	104.2
1A	wsnp_Ex_c4539_8148835	104.2
1A	BobWhite_c32653_369	104.2
1A	BS00073585_51	104.2
1A	Ex_c5192_943	104.2
1A	wsnp_BE495786A_Ta_2_1	104.2
1A	Excalibur_c7033_159	104.2
1A	IAAV5406	104.2
1A	Ku_c8351_2029	104.2
1A	Kukri_c52952_315	104.2
1A	RFL_Contig4231_575	104.2
1A	wsnp_Ex_c12336_19686808	104.2
1A	wsnp_Ex_c42282_48900922	104.2
1A	wsnp_Ex_c5192_9203100	104.2
1A	wsnp_Ex_c5192_9203682	104.2
1A	wsnp_Ex_c5216_9235964	104.2
1A	Tdurum_contig28296_243	104.2
1A	wsnp_Ra_c16080_24638622	104.2
1A	RAC875_c38916_66	104.2
1A	wsnp_Ku_c23926_33870364	104.2
1A	wsnp_Ex_c8588_14419007	104.2
1A	wsnp_Ex_c34344_42676379	104.2
1A	Kukri_c10065_415	104.2
1A	RAC875_c94534_75	104.2
1A	wsnp_Ex_rep_c66628_64934660	104.2
1A	wsnp_Ku_c39878_48218985	104.2
1A	Excalibur_c32167_59	104.2
1A	IACX11338	105
1A	wmc705b	105
1A	BS00021714_51	105
1A	BobWhite_c12568_900	105
1A	Excalibur_c35821_61	105
1A	Excalibur_rep_c82767_175	105
1A	Ku_c16913_363	105
1A	wsnp_Ex_c19294_28225846	105
1A	wsnp_Ex_c21193_30320134	105
1A	wsnp_Ex_c21336_30465618	105
1A	wsnp_Ku_c16913_25885872	105
1A	BS00032112_51	105
1A	Ex_c105443_895	105
1A	Ex_c16529_304	105
1A	RAC875_c23081_141	105
1A	Excalibur_c34697_831	105
1A	Ra_c4159_2716	105
1A	BS00021864_51	105.8
1A	Tdurum_contig32437_257	105.8
1A	wsnp_Ex_rep_c109742_92411838	106.5
1A	wsnp_Ku_c21316_31053745	107.3
1A	wsnp_Ku_c21316_31053776	107.3
1A	Excalibur_c20286_882	108.8
1A	Kukri_c26093_861	108.8
1A	wsnp_Ex_c1216_2336458	108.8
1A	wsnp_Ex_c42282_48901677	108.8
1A	wsnp_Ku_c24239_34199356	108.8
1A	IACX4378	108.8
1A	Kukri_c39628_318	108.8
1A	Ra_c6701_1579	108.8
1A	Excalibur_rep_c110246_86	110.4
1A	wsnp_Ex_rep_c68857_67737959	110.4
1A	Kukri_c16913_422	110.4
1A	GENE.0410_71	110.4
1A	wsnp_Ra_c4664_8410628	110.4
1A	Kukri_c25215_124	110.4
1A	RAC875_c19579_377	110.4
1A	wsnp_Ex_rep_c105443_89868548	110.4
1A	wsnp_Ex_c35821_43892960	110.4
1A	wsnp_Ra_c33025_41968284	113.8
1A	BobWhite_c29908_113	113.8
1A	IACX5960	113.8
1A	RAC875_c24047_284	113.8
1A	wsnp_Ku_c15214_23756800	113.8
1A	BS00079103_51	113.8
1A	BS00065325_51	113.8
1A	IACX5793	113.8
1A	Kukri_rep_c117029_125	113.8
1A	RAC875_c29540_1109	113.8
1A	TA004265.0757	113.8
1A	wsnp_BG314157A_Ta_2_1	113.8
1A	BS00094553_51	113.8
1A	Kukri_c37726_285	113.8
1A	Tdurum_contig50499_858	113.8
1A	BS00022432_51	113.8
1A	Kukri_c53153_92	113.8
1A	wsnp_Ra_c3270_6136110	114.5
1A	wsnp_Ra_c3270_6136601	114.5
1A	RFL_Contig22_387	114.5
1A	BS00079503_51	114.5
1A	BS00021741_51	119.2
1A	Kukri_c1313_1158	120.7
1A	Tdurum_contig28774_365	120.7
1A	wsnp_Ex_c22284_31478675	120.7
1A	RAC875_c32979_440	120.7
1A	Ku_c1313_1673	120.7
1A	wmc93	121.5
1A	wmc312	121.5
1A	cfa2129	123.2
1A	IAAV6234	124
1A	wsnp_Ex_c1997_3755945	124
1A	wsnp_JD_c6544_7697578	124
1A	GENE.3454_74	124
1A	Kukri_rep_c109473_80	124
1A	wsnp_Ex_c1997_3757721	124
1A	wsnp_JD_c6544_7697235	124
1A	wsnp_JD_c6544_7697412	124
1A	Jagger_c5280_407	124
1A	Ku_c10813_1122	124
1A	Ra_c64515_242	124
1A	wsnp_Ex_c1997_3756118	124
1A	Ku_c809_2419	124
1A	wsnp_Ex_c1997_3757496	124
1A	wsnp_Ku_c23012_32893918	124.7
1A	BS00088136_51	124.7
1A	RAC875_c80876_67	124.7
1A	TA002402.1350	124.7
1A	IAAV1142	125.5
1A	Excalibur_c1845_4911	125.5
1A	Excalibur_c1845_718	125.5
1A	Excalibur_c65755_51	125.5
1A	Kukri_c28695_269	125.5
1A	Ra_c24793_726	125.5
1A	RAC875_c12993_127	125.5
1A	RAC875_c12993_201	125.5
1A	wsnp_Ex_c1845_3472790	125.5
1A	Ra_c112300_429	125.5
1A	Excalibur_c52725_585	125.5
1A	RAC875_c16149_1170	125.5
1A	wsnp_Ku_c21364_31103315	125.5
1A	RAC875_c16149_298	125.5
1A	wsnp_Ex_c13186_20822127	125.5
1A	Ex_c15768_799	125.5
1A	RAC875_c45115_509	125.5
1A	RAC875_c45115_340	125.5
1A	Excalibur_c44668_382	126.3
1A	Kukri_c49170_655	126.3
1A	Kukri_c12984_465	126.3
1A	Excalibur_c5033_587	129.3
1A	Kukri_c18017_1696	129.3
1A	wsnp_Ex_c8376_14113519	129.3
1A	wsnp_Ex_c9722_16062937	129.3
1A	Excalibur_c29605_535	130.8
1A	BobWhite_c26212_208	131.5
1A	tplb0031d22_1107	131.5
1A	wsnp_BE517729A_Ta_2_1	131.5
1A	BobWhite_c27438_81	132.3
1A	Kukri_c67383_102	132.3
1A	wsnp_Ex_c43228_49605281	132.3
1A	wsnp_Ex_rep_c68085_66839109	132.3
1A	Excalibur_c3145_70	132.3
1A	BS00039378_51	132.3
1A	CAP7_c1891_230	132.3
1A	BS00009808_51	132.3
1A	BS00062876_51	132.3
1A	Ku_c17322_2436	132.3
1A	RAC875_c8482_160	132.3
1A	wsnp_Ex_c20495_29571203	132.3
1A	wsnp_Ku_c17322_26392311	132.3
1A	wsnp_Ku_c5210_9289260	132.3
1A	BS00034278_51	132.3
1A	wsnp_Ex_c3145_5812670	132.3
1A	CAP11_c1021_200	132.3
1A	GENE.0392_97	132.3
1A	wsnp_Ex_rep_c68493_67320068	132.3
1A	wsnp_Ra_c11594_18777085	132.3
1A	wsnp_Ex_c3258_6004611	132.3
1A	wsnp_Ku_c5210_9290700	133.1
1A	BS00039377_51	133.1
1A	wsnp_Ex_rep_c68493_67319880	133.1
1A	Excalibur_c7370_179	136.2
1A	wsnp_Ra_c15564_23999084	136.2
1A	GENE.0527_92	136.2
1A	wsnp_BG263358A_Ta_2_1	136.2
1A	Ku_c12688_352	136.2
1A	BS00087588_51	136.9
1A	CAP7_c11581_78	136.9
1A	BobWhite_c96_170	136.9
1A	Jagger_c3646_235	136.9
1A	wsnp_Ex_c4685_8377545	136.9
1A	wsnp_JD_c7581_8666052	136.9
1A	Excalibur_c38368_286	136.9
1A	wsnp_Ra_rep_c95460_83855592	136.9
1A	BS00068534_51	136.9
1A	Kukri_c84024_375	137.7
1A	BS00065750_51	137.7
1A	wsnp_Ex_c5060_8985678	138.5
1A	BobWhite_c18184_107	140.1
1A	IAAV8743	141.6
1A	wsnp_Ex_c6563_11378632	141.6
1A	BobWhite_c26122_129	141.6
1A	BS00028146_51	141.6
1A	CAP7_c4879_249	141.6
1A	Excalibur_c39257_634	141.6
1A	wsnp_Ex_c6563_11378915	141.6
1A	wsnp_Ku_c33917_43336069	141.6
1A	wsnp_Ex_c6563_11378565	141.6
1A	BobWhite_c13761_242	142.4
1A	BS00009104_51	142.4
1A	BS00012042_51	142.4
1A	wsnp_JD_c13384_13393159	142.4
1A	Tdurum_contig10572_201	142.4
1A	BS00022239_51	142.4
1A	Kukri_c45512_193	142.4
1A	wsnp_CAP7_c3472_1623955	142.4
1A	Kukri_c49463_154	142.4
1A	BS00022396_51	143.1
1A	BS00081002_51	143.1
1A	Kukri_c57770_705	143.1
1A	BS00110627_51	143.1
1A	Excalibur_c45861_189	143.1
1A	RAC875_c15975_1208	143.9
1A	Excalibur_c7113_2258	143.9
1A	GENE.3046_367	143.9
1A	BS00088350_51	145.6
1A	wsnp_BG606986A_Ta_2_4	145.6
1A	wsnp_BG606986A_Ta_2_1	145.6
1A	BobWhite_c28971_184	149.9
1A	Tdurum_contig12576_159	149.9
1A	RAC875_rep_c72890_63	165.6
1A	wsnp_Ex_c41953_48657850	165.6
1A	IAAV544	165.6
1A	wsnp_JD_c3973_5044238	165.6
1A	BobWhite_c721_74	165.6
1A	Ra_c110766_321	166.4
1A	TA001600.1603	166.4
1A	wsnp_Ex_c41953_48658353	166.4
1A	wsnp_CAP11_c1815_982483	167.9
1A	BS00095510_51	167.9
1A	BS00080076_51	167.9
1A	Ex_c2226_244	167.9
1A	BS00078085_51	167.9
1A	RAC875_c32379_216	168.7
1A	wsnp_CAP8_rep_c3938_1936666	170.2
1A	BobWhite_c19182_280	170.2
1A	BobWhite_c20553_568	170.2
1A	BobWhite_c24825_349	170.2
1A	BobWhite_c44164_151	170.2
1A	BobWhite_c46857_82	170.2
1A	BobWhite_rep_c65812_710	170.2
1A	BS00056547_51	170.2
1A	BS00067119_51	170.2
1A	BS00085821_51	170.2
1A	CAP12_c6629_301	170.2
1A	Excalibur_rep_c110054_341	170.2
1A	IAAV3156	170.2
1A	Ku_c3523_1959	170.2
1A	Kukri_c13463_728	170.2
1A	Kukri_c16271_544	170.2
1A	Kukri_c35030_266	170.2
1A	Kukri_c47131_569	170.2
1A	Kukri_c51781_199	170.2
1A	RAC875_c60162_129	170.2
1A	RAC875_rep_c71093_1070	170.2
1A	TA001430.0733	170.2
1A	Tdurum_contig51167_810	170.2
1A	Tdurum_contig62584_770	170.2
1A	Tdurum_contig63715_235	170.2
1A	Tdurum_contig81642_298	170.2
1A	tplb0021i12_383	170.2
1A	tplb0031l06_747	170.2
1A	wsnp_Ex_c13955_21833712	170.2
1A	wsnp_Ex_c19353_28290393	170.2
1A	wsnp_Ex_c19353_28290651	170.2
1A	wsnp_Ex_c23143_32376622	170.2
1A	wsnp_Ex_c41553_48351921	170.2
1A	wsnp_JD_c825_1223506	170.2
1A	wsnp_Ku_c816_1684613	170.2
1A	wsnp_Ku_rep_c109724_94227136	170.2
1A	wsnp_Ra_c4184_7637695	170.2
1A	D_GCE8AKX01CMR3X_282	170.2
1A	wsnp_Ex_c23143_32377033	170.2
1A	gwm497a	170.2
1A	BobWhite_c6820_199	170.2
1A	BobWhite_rep_c49755_131	170.2
1A	BS00066212_51	170.2
1A	BS00066659_51	170.2
1A	Excalibur_c66_147	170.2
1A	JD_c13024_360	170.2
1A	Kukri_c2338_533	170.2
1A	Ra_c29200_300	170.2
1A	Ra_c5683_1762	170.2
1A	RAC875_rep_c69152_184	170.2
1A	Tdurum_contig51167_390	170.2
1A	Tdurum_contig75762_377	170.2
1A	Tdurum_contig75762_406	170.2
1A	Tdurum_contig81011_244	170.2
1A	wsnp_BE494527A_Ta_2_1	170.2
1A	wsnp_CAP11_c146_160903	170.2
1A	wsnp_CAP7_rep_c5385_2417464	170.2
1A	wsnp_Ex_c23598_32826926	170.2
1A	wsnp_Ex_c3264_6017750	170.2
1A	wsnp_Ex_c7684_13109335	170.2
1A	wsnp_JD_c13024_13129681	170.2
1A	BobWhite_c37358_208	170.2
1A	BobWhite_c44164_402	170.2
1A	BS00030043_51	170.2
1A	CAP12_c3758_112	170.2
1A	CAP7_c4277_191	170.2
1A	Excalibur_c16947_114	170.2
1A	Excalibur_c21534_1436	170.2
1A	Excalibur_c987_197	170.2
1A	GENE.3098_53	170.2
1A	IAAV5567	170.2
1A	IACX7789	170.2
1A	Jagger_c468_53	170.2
1A	Jagger_c6772_80	170.2
1A	Kukri_c19653_1370	170.2
1A	Kukri_c82086_387	170.2
1A	Ra_c8027_1021	170.2
1A	RAC875_c23586_541	170.2
1A	RAC875_c36980_161	170.2
1A	RAC875_c48804_590	170.2
1A	RFL_Contig399_976	170.2
1A	Tdurum_contig47345_284	170.2
1A	Tdurum_contig51833_439	170.2
1A	Tdurum_contig56662_54	170.2
1A	Tdurum_contig8224_378	170.2
1A	wsnp_Ex_c34594_42877243	170.2
1A	Excalibur_c16947_81	170.2
1A	Kukri_c67703_174	170.2
1A	RAC875_c21673_641	170.2
1A	TA003411.0583	170.2
1A	Excalibur_c73970_243	170.2
1A	RAC875_c49433_308	170.2
1A	Tdurum_contig51167_915	170.2
1A	Tdurum_contig51167_1029	170.2
1A	wsnp_Ex_c12399_19776420	170.2
1A	wsnp_Ex_c28149_37293173	170.2
1A	wsnp_Ra_c19637_28840370	170.2
1A	BS00072408_51	170.2
1A	Excalibur_c23598_1502	170.2
1A	Excalibur_c30974_65	170.2
1A	RAC875_c5016_314	170.2
1A	Kukri_c19251_236	170.2
1A	wsnp_Ex_c28149_37293117	170.2
1A	IACX14	170.2
1A	Excalibur_c23598_1632	170.2
1A	Tdurum_contig80278_250	170.2
1A	BobWhite_c39092_629	170.2
1A	Kukri_c55266_242	170.2
1A	wsnp_CAP12_rep_c8598_3608465	170.2
1A	wsnp_Ex_c6488_11266589	170.2
1A	RAC875_rep_c108284_98	170.2
1A	Tdurum_contig10365_341	170.2
1A	Tdurum_contig18174_283	170.2
1A	BS00085818_51	170.2
1A	Tdurum_contig78830_745	170.2
1A	Tdurum_contig85466_170	170.2
1A	Excalibur_rep_c72906_619	170.2
1A	cfa2219	170.2
1A	cfa2147	170.2
1A	Tdurum_contig15967_90	170.2
1A	wsnp_Ex_c34594_42877119	170.2
1A	wsnp_Ex_c3594_6568869	170.2
1A	Tdurum_contig51167_534	170.2
1A	CAP12_rep_c6128_120	170.2
1A	CAP12_c8163_118	170.2
1A	Tdurum_contig83247_74	170.2
1A	wsnp_JD_c4904_6034093	171
1A	Kukri_c44895_139	171
1A	wsnp_CAP11_rep_c7847_3468669	171
1A	Tdurum_contig5711_242	171
1A	BobWhite_c15256_225	171
1A	RAC875_c3057_2297	171
1A	wsnp_JD_c20553_18260731	171
1A	wsnp_Ex_c10903_17717179	171
1A	BS00079087_51	171
1A	Kukri_c44895_88	171
1A	Tdurum_contig60210_371	171
1A	Tdurum_contig78830_348	171
1A	wsnp_Ra_rep_c108284_91604017	171
1A	Tdurum_contig12152_63	171
1A	RAC875_rep_c119761_111	171
1A	wsnp_JD_c825_1223454	172.6
1A	BS00065268_51	172.6
1A	wmc673b	172.6
1A	RAC875_c9386_358	172.6
1A	RFL_Contig3683_1784	173.3
1A	wsnp_Ex_c10631_17340809	173.3
1A	Excalibur_c88792_93	173.3
1A	wmc254	174.1
1A	wsnp_JD_rep_c49006_33254974	174.1
1A	Kukri_c16271_397	174.1
1A	Tdurum_contig25612_117	174.1
1A	wmc73	176.6
1A	BS00022824_51	178.2
1A	BS00023114_51	178.2
1A	BS00106641_51	178.2
1A	wsnp_Ex_c9343_15514687	178.2
1A	RAC875_c53725_217	178.2
1A	Kukri_c20480_121	178.2
1A	wsnp_Ex_c18499_27344859	179
1A	wsnp_Ex_c9918_16332583	179
1A	BS00043441_51	179.7
1A	BS00011521_51	180.5
1A	RAC875_c68350_61	180.5
1A	wsnp_Ex_c3201_5910642	180.5
1A	BS00021990_51	181.3
1A	Ku_c20664_262	181.3
1A	Kukri_c65610_572	181.3
1A	RAC875_c52947_84	181.3
1A	Tdurum_contig70803_475	181.3
1A	Tdurum_contig84252_155	181.3
1A	BS00084995_51	181.3
1A	wsnp_Ex_c271_521429	181.3
1A	Excalibur_c85499_232	182.1
1A	wsnp_Ex_rep_c66872_65273904	182.1
1A	wsnp_JD_rep_c65095_41464278	182.1
1A	wsnp_Ex_c11939_19147514	182.1
1A	wsnp_Ex_c11939_19147790	182.1
1A	BobWhite_c12305_959	182.1
1A	Excalibur_c10538_1153	182.1
1A	wsnp_Ex_c11939_19147421	182.1
1A	wsnp_Ex_c11939_19147602	182.1
1A	wsnp_Ex_c1557_2973321	182.1
1A	wsnp_Ex_rep_c69932_68893867	182.1
1A	Tdurum_contig29886_139	182.1
1A	wsnp_Ex_rep_c66872_65273203	182.1
1A	wsnp_Ku_c12441_20092792	182.8
1A	wsnp_Ku_c5687_10068945	182.8
1A	wsnp_Ku_rep_c69362_68705297	182.8
1A	BS00062759_51	184.3
1A	Kukri_c44201_497	184.3
1A	Jagger_c2379_114	184.3
1A	Kukri_c19837_432	184.3
1A	RAC875_c43002_382	184.3
1A	IAAV2844	184.3
1A	RAC875_c62550_470	184.3
1A	RAC875_rep_c71278_345	184.3
1A	BS00065170_51	184.3
1A	BS00063847_51	184.3
1A	CAP12_rep_c5332_341	184.3
1A	Kukri_c17412_1249	184.3
1A	IAAV1930	184.3
1A	Kukri_c47559_289	184.3
1A	BS00070695_51	185.2
1A	BS00075271_51	185.2
1A	BobWhite_c1027_1127	185.2
1A	BS00035273_51	185.2
1A	BS00070991_51	185.2
1A	Excalibur_c27376_74	185.2
1A	IAAV2162	185.2
1A	RAC875_c77384_313	185.9
1A	wsnp_Ex_rep_c67492_66096650	185.9
1A	BobWhite_c44947_277	186.7
1A	Excalibur_c12819_216	186.7
1A	Excalibur_c41592_100	186.7
1A	Kukri_rep_c104959_641	186.7
1A	Tdurum_contig13681_286	186.7
1A	wsnp_Ex_c6476_11246531	186.7
1A	wsnp_Ku_c754_1557338	186.7
1A	BS00023417_51	186.7
1A	BS00023419_51	186.7
1A	Kukri_c21396_771	186.7
1A	RAC875_c39312_272	186.7
1A	TA001659.0748	186.7
1A	wsnp_Ku_c26281_36243489	186.7
1A	Kukri_c67939_649	186.7
1A	Excalibur_c65931_377	186.7
1A	Kukri_c3987_386	186.7
1A	TA005335.0665	186.7
1A	Excalibur_c26495_84	186.7
1A	Ku_c70934_340	186.7
1A	BS00022797_51-0_T_R_2063672967	186.7
1A	Excalibur_c26495_567-0_B_R_2063641575	186.7
1A	wsnp_Ex_c1255_2411550	186.7
1A	wsnp_Ku_c330_683203	186.7
1A	IAAV1301	186.7
1A	BS00011855_51	186.7
1A	RAC875_c5882_307	187.4
1A	Tdurum_contig13681_232	188.2
1A	BobWhite_c10251_382	188.2
1A	BS00054271_51	188.2
1A	BS00059314_51	188.2
1A	IAAV3217	188.2
1A	TA003848.0787	188.2
1A	BS00011913_51	188.2
1A	JD_c394_819	188.2
1A	Kukri_rep_c106578_67	188.2
1A	Kukri_c26281_116	188.2
1A	BS00024286_51	188.2
1A	Tdurum_contig97527_318	189
1A	Tdurum_contig9811_127	189
1A	RAC875_rep_c71921_672	191.3
1A	RFL_Contig2961_1806	191.3
1A	wsnp_Ex_c3887_7051325	191.3
1A	wsnp_Ex_c52086_55808193	191.3
1A	Excalibur_c53173_275	191.3
1A	BS00021780_51	191.3
1A	Kukri_c22011_1447	191.3
1A	RAC875_c85550_73	191.3
1A	Ra_c56010_289	192
1A	RAC875_c85550_291	192
1A	RAC875_c29059_648	192
1A	wsnp_Ex_c52086_55808126	192
1A	IAAV1066	192.8
1A	Ku_c72511_106	192.8
1A	BS00032855_51	192.8
1A	Excalibur_c17004_1396	192.8
1A	Excalibur_rep_c71271_247	192.8
1A	Tdurum_contig47006_1105	192.8
1A	tplb0059i08_441	192.8
1A	barc158	192.8
1A	Tdurum_contig47006_2711	192.8
1A	wsnp_Ex_c34694_42959047	192.8
1A	wsnp_Ex_c2918_5381441	192.8
1A	Kukri_c18608_135	193.5
1A	RAC875_rep_c120646_120	196.7
1A	RAC875_c20823_707	196.7
1A	BS00067170_51	199.2
1A	D_contig12592_200	200
1A	wsnp_Ra_c59303_60669172	201.7
1A	BS00068074_51	206.5
1A	Kukri_c7273_1323	213.7
1B	RAC875_c8282_644	0
1B	wsnp_Ku_c7822_13408189	10.9
1B	Kukri_c44369_131	10.9
1B	BS00022820_51	12.9
1B	wsnp_JD_c5316_6447231	12.9
1B	RAC875_c83271_139	12.9
1B	BS00093078_51	12.9
1B	BS00022020_51	12.9
1B	BS00026180_51	12.9
1B	Jagger_c5878_119	12.9
1B	Excalibur_c21898_1423	12.9
1B	Excalibur_c10657_1280	12.9
1B	Excalibur_c10657_796	12.9
1B	BS00015608_51	16.1
1B	BobWhite_c5793_372	16.1
1B	RFL_Contig2831_1012	17.1
1B	Ra_c78638_309	17.1
1B	BS00022505_51	17.1
1B	BS00082565_51-0_T_R_2063569297	17.1
1B	BS00022323_51	17.1
1B	BS00066601_51	17.1
1B	Tdurum_contig28703_293	17.1
1B	Kukri_rep_c106834_139	17.1
1B	Kukri_c79308_278	17.1
1B	BS00022504_51	17.1
1B	BS00083177_51	17.1
1B	BS00111170_51	17.1
1B	Excalibur_c5562_380	17.1
1B	Kukri_c37738_417	17.1
1B	RAC875_c24163_155	17.1
1B	RAC875_c30138_595	17.1
1B	TA001594.0748	17.1
1B	BobWhite_c4246_292	17.1
1B	BS00030768_51	17.1
1B	Tdurum_contig42156_1895	17.1
1B	Kukri_c8390_1102	18
1B	Kukri_c8390_1515	18
1B	BS00023084_51	18
1B	Ra_c40444_302	19.1
1B	Kukri_c8390_441	20
1B	Excalibur_c30569_384	20
1B	Kukri_c38553_173	20
1B	Kukri_c8390_547	20
1B	BS00066271_51	20
1B	Kukri_c47679_85	21
1B	Kukri_c17467_2711	23.8
1B	BS00022429_51	23.8
1B	BS00065487_51	23.8
1B	Excalibur_c16851_232	26.9
1B	Excalibur_c20921_163	26.9
1B	RAC875_c19183_306	28.1
1B	D_contig14142_247	29.3
1B	Excalibur_c10065_411	30.2
1B	BS00003595_51	30.2
1B	gwm374b	30.2
1B	BS00025964_51	30.2
1B	RFL_Contig293_498	30.2
1B	Excalibur_c37693_203	30.2
1B	wsnp_Ex_c14361_22341570	30.2
1B	Kukri_c78135_166	30.2
1B	BS00065073_51	30.2
1B	D_F5XZDLF01B50S3_317	30.2
1B	Excalibur_c46114_728	30.2
1B	Excalibur_c63663_93	30.2
1B	Kukri_c3754_1260	30.2
1B	wsnp_Ex_c7442_12743707	30.2
1B	wsnp_Ex_c7442_12743787	30.2
1B	RAC875_c41114_486	30.2
1B	Excalibur_c105151_200	30.2
1B	wsnp_Ex_c7705_13139890	30.2
1B	Tdurum_contig13811_741	30.2
1B	wsnp_Ex_c5780_10154132	30.2
1B	RAC875_rep_c105658_115	30.2
1B	RAC875_c5243_479	30.2
1B	Excalibur_c45969_370	30.2
1B	Kukri_c8592_121	30.2
1B	Tdurum_contig29247_404	30.2
1B	RAC875_c15942_571	30.2
1B	RAC875_c140_338	30.2
1B	Kukri_rep_c106603_618	30.2
1B	BS00011608_51	30.2
1B	cfd61b	30.2
1B	barc128a	30.2
1B	gwm264b	30.2
1B	RAC875_c50872_470	30.2
1B	RAC875_c78751_587	30.2
1B	RAC875_c63624_1040	30.2
1B	Excalibur_c48622_109	30.2
1B	RFL_Contig4140_1183	30.2
1B	Excalibur_c23515_1177	30.2
1B	Excalibur_c11848_919	30.2
1B	Excalibur_c55959_710	30.2
1B	RFL_Contig4140_1135	30.2
1B	Kukri_c5638_1087	30.2
1B	RFL_Contig5906_310	30.2
1B	RAC875_c8222_773	30.2
1B	Excalibur_c28255_430	30.2
1B	BS00003917_51	30.2
1B	Kukri_c13513_878	30.2
1B	Kukri_c34536_259	30.2
1B	TA005766.0499	30.2
1B	Excalibur_c7252_840	30.2
1B	Excalibur_c10065_570	30.2
1B	RAC875_rep_c69640_88	30.2
1B	Excalibur_c11666_996	30.2
1B	Jagger_c8952_378	30.2
1B	RFL_Contig4104_3352	30.2
1B	Ku_c36151_691	30.2
1B	Kukri_c38845_821	30.2
1B	RAC875_c113582_346	30.2
1B	BS00055738_51	30.2
1B	Kukri_c3754_163	30.2
1B	Ku_c12889_794	30.2
1B	IAAV3809	30.2
1B	IAAV1833	30.2
1B	GENE.1756_115	30.2
1B	Excalibur_rep_c67198_530	30.2
1B	Jagger_c4032_73	30.2
1B	Ku_c20069_531	30.2
1B	RAC875_c64371_209	30.2
1B	RAC875_rep_c70613_78	30.2
1B	wsnp_Ku_c28164_38103270	30.2
1B	Excalibur_c46114_572	30.2
1B	Excalibur_c54439_276	30.2
1B	Kukri_c79135_136	30.2
1B	Kukri_c92979_195	30.2
1B	RAC875_c16352_326	30.2
1B	Kukri_rep_c113971_162	30.2
1B	RAC875_c7926_467	30.2
1B	CAP12_c46_333	30.2
1B	Kukri_c29655_155	30.2
1B	RAC875_c21801_126	30.2
1B	RAC875_c25125_210	30.2
1B	BS00089524_51	30.2
1B	Excalibur_c28255_482	30.2
1B	Excalibur_c11666_134	30.2
1B	BS00053605_51	30.2
1B	Kukri_c76307_259	30.2
1B	Excalibur_c64890_61	30.2
1B	BobWhite_c6558_234	30.2
1B	BS00083340_51	30.2
1B	Excalibur_c38281_82	30.2
1B	Excalibur_rep_c103414_186	30.2
1B	RAC875_c102411_201	30.2
1B	RAC875_c140_650	30.2
1B	RAC875_c140_872	30.2
1B	RAC875_c41481_283	30.2
1B	RAC875_c50835_124	30.2
1B	RAC875_c5243_206	30.2
1B	RAC875_c5243_236	30.2
1B	Tdurum_contig76266_134	30.2
1B	wsnp_Ku_c3097_5801027	30.2
1B	BS00074965_51	30.2
1B	Kukri_c41943_535	30.2
1B	BobWhite_c29613_126	30.2
1B	IAAV6001	30.2
1B	Kukri_rep_c68693_86	30.2
1B	wsnp_Ex_rep_c66774_65133356	30.2
1B	BobWhite_c18592_327	30.2
1B	BobWhite_c28295_256	30.2
1B	BS00004903_51	30.2
1B	BS00011695_51	30.2
1B	BS00055737_51	30.2
1B	BS00068429_51	30.2
1B	BS00070706_51	30.2
1B	BS00098794_51	30.2
1B	BS00105833_51	30.2
1B	BS00110896_51	30.2
1B	BS00110900_51	30.2
1B	Excalibur_c55363_265	30.2
1B	Excalibur_c64866_259	30.2
1B	Excalibur_c95327_126	30.2
1B	Excalibur_c95327_51	30.2
1B	GENE.0387_81	30.2
1B	GENE.3569_500	30.2
1B	GENE.4832_103	30.2
1B	Jagger_c8952_170	30.2
1B	Ku_c31363_2165	30.2
1B	Kukri_c11756_1706	30.2
1B	Kukri_c1312_666	30.2
1B	Kukri_c2464_592	30.2
1B	Kukri_c36151_170	30.2
1B	Kukri_c38553_67	30.2
1B	Kukri_c54054_511	30.2
1B	Ra_c69552_1419	30.2
1B	RAC875_c11201_111	30.2
1B	RAC875_c21801_1262	30.2
1B	RAC875_c21801_1572	30.2
1B	RAC875_c3692_2287	30.2
1B	RAC875_c63624_1002	30.2
1B	RAC875_c65864_437	30.2
1B	RFL_Contig4104_670	30.2
1B	RFL_Contig5906_985	30.2
1B	Tdurum_contig10180_271	30.2
1B	Tdurum_contig44219_318	30.2
1B	Tdurum_contig44861_237	30.2
1B	Tdurum_contig47083_278	30.2
1B	Tdurum_contig50667_306	30.2
1B	Tdurum_contig76266_221	30.2
1B	wsnp_Ex_c5780_10153638	30.2
1B	wsnp_Ex_rep_c67198_65702998	30.2
1B	wsnp_Ku_c1615_3178276	30.2
1B	wsnp_Ku_c2620_4980121	30.2
1B	wsnp_Ku_c8592_14575931	30.2
1B	wsnp_Ra_c5485_9703900	30.2
1B	BobWhite_c27474_65	30.2
1B	BS00064602_51	30.2
1B	BS00066682_51	30.2
1B	BS00067097_51	30.2
1B	BS00067961_51	30.2
1B	BS00081773_51	30.2
1B	BS00108057_51	30.2
1B	Excalibur_c18149_415	30.2
1B	Excalibur_c36792_60	30.2
1B	IAAV4132	30.2
1B	Kukri_c7393_285	30.2
1B	Kukri_c964_1482	30.2
1B	RAC875_c1852_1349	30.2
1B	RAC875_rep_c70720_775	30.2
1B	Tdurum_contig403_122	30.2
1B	Tdurum_contig403_290	30.2
1B	Tdurum_contig50667_671	30.2
1B	BS00074962_51-0_T_R_2063568839	30.2
1B	BS00100994_51-0_B_R_2063626006	30.2
1B	BS00106495_51-0_B_R_2063632528	30.2
1B	D_GBUVHFX01BRJMZ_245-0_T_F_2061571124	30.2
1B	Tdurum_contig62624_190-0_B_F_2063668090	30.2
1B	Tdurum_contig75546_247-0_T_R_2063653463	30.2
1B	barc32b	30.2
1B	TA003422.0757	30.2
1B	wsnp_Ex_c14273_22230844	36
1B	BS00065896_51	41.1
1B	wmc51b	45.5
1B	barc8	45.5
1B	GENE.3653_580	49.4
1B	IAAV8952	55.3
1B	D_contig25392_201	55.3
1B	Kukri_c8533_1398	55.3
1B	Tdurum_contig30113_214	55.3
1B	Tdurum_contig19376_810	55.3
1B	Excalibur_c94756_540	57.4
1B	Ku_c6440_336	59.4
1B	barc119	59.4
1B	wsnp_Ku_rep_c70742_70379526	59.4
1B	wsnp_Ex_c33654_42106735	59.4
1B	wsnp_Ex_c28287_37424983	59.4
1B	wsnp_Ex_c14832_22953906	59.4
1B	Ra_c11488_297	59.4
1B	Excalibur_c5065_566	59.4
1B	BS00067507_51	59.4
1B	Kukri_c23300_267	59.4
1B	wsnp_Ex_c12063_19310114	59.4
1B	BS00070283_51	62.7
1B	BS00073403_51	62.7
1B	wsnp_Ex_c2111_3963339	62.7
1B	RFL_Contig529_963	62.7
1B	BS00022767_51	62.7
1B	TA004123.0331	62.7
1B	BS00099829_51	62.7
1B	BS00068456_51	62.7
1B	BS00022916_51	62.7
1B	Kukri_c8255_1324	62.7
1B	BS00011205_51	62.7
1B	BS00022281_51	62.7
1B	BS00057730_51	62.7
1B	BS00093231_51	62.7
1B	Excalibur_c12710_740	62.7
1B	Kukri_c4911_515	62.7
1B	RAC875_c826_839	62.7
1B	Tdurum_contig29169_84	62.7
1B	wsnp_Ex_c2111_3963161	62.7
1B	wsnp_Ex_c25782_35041189	62.7
1B	wsnp_Ex_c28495_37622019	62.7
1B	wsnp_Ku_c4911_8795151	62.7
1B	gwm413	62.7
1B	BobWhite_c32835_152	62.7
1B	BS00022902_51	62.7
1B	Kukri_c40439_366	62.7
1B	Kukri_rep_c108299_221	62.7
1B	RAC875_c20904_686	63.7
1B	RAC875_c26231_68	63.7
1B	BS00066014_51	63.7
1B	Excalibur_c3510_159	63.7
1B	BS00074034_51	63.7
1B	Tdurum_contig75938_1546	63.7
1B	RAC875_rep_c109416_191	63.7
1B	Excalibur_c58582_169	63.7
1B	BS00022255_51	63.7
1B	BS00022319_51	63.7
1B	BS00022595_51	63.7
1B	CAP8_rep_c9642_82	63.7
1B	Excalibur_c17202_1833	63.7
1B	Kukri_c50086_537	63.7
1B	Kukri_c52742_114	63.7
1B	RAC875_c2257_728	63.7
1B	Kukri_c9170_778	63.7
1B	RAC875_rep_c95066_120	63.7
1B	BS00099158_51	63.7
1B	Tdurum_contig12812_182	64.7
1B	BobWhite_c4147_1429	75.6
1B	BobWhite_c4147_1351	75.6
1B	wmc626	76.8
1B	gwm18	76.8
1B	barc137	76.8
1B	Tdurum_contig42247_2504	81.4
1B	CAP11_c6999_233	82.5
1B	Kukri_c6135_150	83.5
1B	Ra_c15153_324	83.5
1B	Ku_c21412_196	83.5
1B	BS00024603_51	83.5
1B	Kukri_c5098_1902	83.5
1B	RAC875_c8849_134	83.5
1B	Kukri_c11587_99	83.5
1B	wmc611a	84.6
1B	gwm273	84.6
1B	BobWhite_c19327_314	84.6
1B	BobWhite_c3771_441	84.6
1B	BobWhite_c4236_410	84.6
1B	BobWhite_c8218_162	84.6
1B	BS00022104_51	84.6
1B	CAP7_c1241_128	84.6
1B	Excalibur_c18876_334	84.6
1B	Excalibur_c27675_912	84.6
1B	Excalibur_c32608_500	84.6
1B	Excalibur_rep_c106174_390	84.6
1B	Ku_c2115_541	84.6
1B	Kukri_c34519_630	84.6
1B	Kukri_rep_c111517_289	84.6
1B	RAC875_c24429_132	84.6
1B	Tdurum_contig45715_1246	84.6
1B	Tdurum_contig45715_549	84.6
1B	wsnp_BE399980B_Ta_2_1	84.6
1B	wsnp_Ku_c7377_12718554	84.6
1B	wsnp_Ra_c4296_7819139	84.6
1B	wsnp_Ra_c8506_14401408	84.6
1B	Kukri_c45663_496	84.6
1B	Tdurum_contig42633_1483	84.6
1B	BobWhite_c8713_420	84.6
1B	BS00010352_51	84.6
1B	Excalibur_c10319_229	84.6
1B	Ex_c24969_223	84.6
1B	Kukri_rep_c101550_113	84.6
1B	wsnp_Ex_c5947_10431109	84.6
1B	wsnp_Ku_c2115_4089288	84.6
1B	Kukri_rep_c106406_265	84.6
1B	wsnp_Ku_c28591_38511783	84.6
1B	BS00044869_51	84.6
1B	Excalibur_c6497_535	84.6
1B	IAAV1364	84.6
1B	RAC875_rep_c72356_51	84.6
1B	Tdurum_contig29769_202	84.6
1B	D_GBQ4KXB01BEQ1K_84	84.6
1B	Excalibur_c51643_145	84.6
1B	TA004324.0491	84.6
1B	wsnp_RFL_Contig4726_5654774	84.6
1B	tplb0024i20_953	84.6
1B	IAAV3232	84.6
1B	Kukri_c147_1620	84.6
1B	Kukri_c27495_816	84.6
1B	RAC875_rep_c70022_1648	84.6
1B	wsnp_Ku_rep_c71900_71624324	84.6
1B	wsnp_BE637864B_Ta_1_1	84.6
1B	GENE.0522_336	84.6
1B	RAC875_c30569_210	85.6
1B	Kukri_c4951_503	85.6
1B	Kukri_rep_c106158_230	85.6
1B	RFL_Contig5706_1294	85.6
1B	Tdurum_contig70304_781	85.6
1B	tplb0023b14_704	85.6
1B	wsnp_Ex_c17452_26163496	85.6
1B	wsnp_Ex_c52474_56060204	85.6
1B	wsnp_JD_c4485_5618761	85.6
1B	wsnp_Ra_c6724_11703420	85.6
1B	BS00032364_51	85.6
1B	wsnp_CAP11_c76_113375	85.6
1B	wsnp_Ex_c17452_26163465	85.6
1B	wsnp_Ex_c22006_31180883	85.6
1B	wsnp_Ex_c22006_31181239	85.6
1B	Tdurum_contig25641_409	85.6
1B	wsnp_Ex_rep_c67036_65492436	85.6
1B	wsnp_Ra_c8484_14372772	85.6
1B	wsnp_Ra_c8484_14372815	85.6
1B	BS00066046_51	85.6
1B	wsnp_Ku_c4951_8856170	85.6
1B	BS00073530_51	85.6
1B	barc181	85.6
1B	Excalibur_rep_c107001_320	86.6
1B	wmc156	86.6
1B	BS00072982_51	89.6
1B	CAP12_c2759_111	89.6
1B	CAP7_c12162_251	89.6
1B	Excalibur_rep_c103109_88	89.6
1B	Kukri_c13188_256	89.6
1B	Kukri_c22155_1010	89.6
1B	RAC875_rep_c98040_163	89.6
1B	RAC875_rep_c98040_92	89.6
1B	Tdurum_contig50473_889	89.6
1B	Tdurum_contig60509_232	89.6
1B	wsnp_Ex_c53976_57027635	89.6
1B	wsnp_Ex_c5679_9976893	89.6
1B	wsnp_Ra_c11232_18256748	89.6
1B	wsnp_Ra_c29782_39115548	89.6
1B	BobWhite_c20015_225	89.6
1B	Ra_c6701_506	89.6
1B	RAC875_c6701_291	89.6
1B	wsnp_Ex_c17707_26454940	89.6
1B	wsnp_Ra_c5088_9081927	89.6
1B	BS00103166_51	89.6
1B	BobWhite_c20015_300	89.6
1B	GENE.0091_426	90.6
1B	wsnp_Ra_c19148_28288923	90.6
1B	BobWhite_c6803_387	90.6
1B	wsnp_BE495786B_Ta_2_2	90.6
1B	Tdurum_contig63834_340	90.6
1B	wsnp_Ku_c33028_42580216	91.5
1B	wmc419	91.5
1B	CAP7_c1625_317	93.5
1B	Excalibur_c48379_461	93.5
1B	RFL_Contig4977_2333	93.5
1B	RAC875_c102223_220	93.5
1B	CAP12_c1129_220	93.5
1B	Tdurum_contig42016_333	93.5
1B	gdm101b	99.4
1B	BS00003934_51	104.2
1B	BS00065217_51	104.2
1B	IACX6064	104.2
1B	RAC875_c45678_1083	104.2
1B	Tdurum_contig42852_667	104.2
1B	Excalibur_c14911_976	104.2
1B	RAC875_c55891_659	104.2
1B	RAC875_c55891_712	104.2
1B	Tdurum_contig8158_269	104.2
1B	Ex_c11930_509	110.1
1B	GENE.0487_644	110.1
1B	GENE.0487_795	110.1
1B	wsnp_Ex_c24318_33561600	110.1
1B	wsnp_Ex_c24318_33562395	110.1
1B	BS00055866_51	110.1
1B	BS00076394_51	110.1
1B	BS00089031_51	110.1
1B	Excalibur_c64439_87	110.1
1B	IAAV5588	110.1
1B	Kukri_c13043_1293	110.1
1B	Kukri_c25961_166	110.1
1B	Kukri_c7657_651	110.1
1B	Kukri_c7948_86	110.1
1B	Kukri_c8143_355	110.1
1B	Kukri_c9133_2211	110.1
1B	Kukri_c9752_793	110.1
1B	RAC875_c87950_333	110.1
1B	RFL_Contig2686_285	110.1
1B	RFL_Contig2686_571	110.1
1B	Tdurum_contig11896_550	110.1
1B	Tdurum_contig69792_167	110.1
1B	wsnp_Ex_c15611_23929128	110.1
1B	wsnp_Ex_c5101_9052671	110.1
1B	wsnp_Ex_c7585_12955306	110.1
1B	BobWhite_c14158_112	110.1
1B	BS00055864_51	110.1
1B	BS00086083_51	110.1
1B	IACX299	110.1
1B	Ku_c956_1797	110.1
1B	Kukri_c7657_986	110.1
1B	Kukri_c9133_534	110.1
1B	wsnp_Ex_c15611_23928961	110.1
1B	wsnp_Ex_c5101_9053178	110.1
1B	wsnp_Ku_c4175_7603236	110.1
1B	RFL_Contig2686_438	110.1
1B	IAAV2683	110.1
1B	RAC875_c36559_1994	110.1
1B	RAC875_c97479_160	110.1
1B	IACX6346	110.1
1B	IAAV3802	110.1
1B	wsnp_Ex_c9577_15857679	110.1
1B	wsnp_Ku_c13043_20902807	110.1
1B	BS00022551_51	110.1
1B	Kukri_c5336_365	110.1
1B	IACX11274	110.1
1B	BobWhite_c14141_197	110.1
1B	Kukri_c13043_1084	110.1
1B	Kukri_c13043_832	110.1
1B	Kukri_c20486_255	110.1
1B	wsnp_Ex_c7585_12957020	110.1
1B	BS00034012_51	110.1
1B	BS00022614_51	110.1
1B	Excalibur_c15617_425	110.1
1B	RAC875_c1413_597	110.1
1B	Tdurum_contig10222_68	110.1
1B	TA004824.0802	110.1
1B	CAP12_c2858_94	110.1
1B	BS00003743_51	110.1
1B	wsnp_Ex_rep_c67299_65844168	111.2
1B	BS00022789_51	111.2
1B	Kukri_c44709_96	111.2
1B	wsnp_Ex_rep_c67299_65845319	111.2
1B	RAC875_c103613_441	112.2
1B	Kukri_c51864_225	113.3
1B	Excalibur_c1236_840	113.3
1B	RAC875_c13877_1015	113.3
1B	Excalibur_c25353_1171	116.6
1B	IACX7705	116.6
1B	BobWhite_c16206_317	116.6
1B	BS00022775_51	116.6
1B	Excalibur_rep_c107047_742	116.6
1B	Excalibur_rep_c107047_93	116.6
1B	IACX886	116.6
1B	Excalibur_rep_c107047_605	116.6
1B	Excalibur_rep_c107047_679	116.6
1B	wsnp_Ex_c29186_38247956	116.6
1B	CAP7_c1137_53	116.6
1B	Excalibur_rep_c107047_469	116.6
1B	Tdurum_contig96049_200	116.6
1B	BS00072289_51	117.6
1B	Kukri_rep_c104113_252	117.6
1B	IACX1223	117.6
1B	BobWhite_c42716_71	119.5
1B	BobWhite_c8016_301	119.5
1B	BS00006033_51	119.5
1B	BS00095088_51	119.5
1B	Excalibur_c40808_441	119.5
1B	Excalibur_rep_c96924_118	119.5
1B	IACX8280	119.5
1B	Ku_c16636_347	119.5
1B	Ku_c79340_308	119.5
1B	Kukri_c11389_59	119.5
1B	RAC875_c43945_807	119.5
1B	RAC875_c47427_235	119.5
1B	RAC875_c65295_290	119.5
1B	RAC875_c78619_523	119.5
1B	Tdurum_contig15015_883	119.5
1B	wsnp_BE494527B_Ta_2_1	119.5
1B	wsnp_BE590634B_Ta_2_1	119.5
1B	wsnp_Ex_c194_381656	119.5
1B	wsnp_Ex_c9091_15135511	119.5
1B	wsnp_Ku_c56140_59771244	119.5
1B	wsnp_RFL_Contig2818_2601481	119.5
1B	CAP8_c4595_252	119.5
1B	CAP8_rep_c4408_182	119.5
1B	BS00063928_51	119.5
1B	Kukri_c30461_857	119.5
1B	wsnp_Ex_rep_c66255_64400455	119.5
1B	BS00041912_51	119.5
1B	BS00022577_51	119.5
1B	wsnp_CAP11_rep_c4253_2009273	119.5
1B	Kukri_s117372_152	119.5
1B	BS00067024_51	119.5
1B	BS00110231_51	119.5
1B	IACX1891	119.5
1B	Kukri_c19247_711	119.5
1B	RAC875_c4908_1539	119.5
1B	wsnp_BE590634B_Ta_2_5	119.5
1B	wsnp_JD_rep_c63201_40318622	119.5
1B	BS00064349_51	119.5
1B	BS00083060_51	119.5
1B	BobWhite_c48071_144	119.5
1B	wsnp_Ku_c41261_49287074	119.5
1B	Excalibur_c28045_741	119.5
1B	RAC875_s118343_266	119.5
1B	BS00081749_51	119.5
1B	BS00108257_51	119.5
1B	IACX1240	119.5
1B	Excalibur_rep_c72368_68	119.5
1B	BobWhite_c17032_179	119.5
1B	wsnp_Ex_c18384_27213023	119.5
1B	RAC875_c61512_173	119.5
1B	RAC875_c47427_75	120.6
1B	RAC875_c16136_1597	120.6
1B	RFL_Contig5937_1677	120.6
1B	gwm274	132.2
1B	BS00022411_51	132.2
1B	D_GBUVHFX01API9H_416	132.2
1B	BS00072791_51	132.2
1B	CAP11_rep_c7035_189	132.2
1B	wmc673a	132.2
1B	BobWhite_c20621_541	132.2
1B	BobWhite_c20621_683	132.2
1B	BobWhite_rep_c54139_273	132.2
1B	BS00067526_51	132.2
1B	Excalibur_c85432_106	132.2
1B	Kukri_c51735_79	132.2
1B	Ra_c2772_4514	132.2
1B	wsnp_Ex_rep_c78209_74462664	132.2
1B	BS00021938_51	132.2
1B	CAP12_c5744_162	132.2
1B	IACX2961	132.2
1B	RAC875_c22357_1053	132.2
1B	RAC875_c46093_492	132.2
1B	wsnp_JD_c20621_18304110	132.2
1B	BS00096498_51	132.2
1B	JD_c3082_514	132.2
1B	BS00042340_51	132.2
1B	BS00067525_51	132.2
1B	IACX4411	132.2
1B	Jagger_c7235_96	132.2
1B	RAC875_rep_c114694_99	132.2
1B	RAC875_c839_352	132.2
1B	BS00065108_51	132.2
1B	BS00021941_51	132.2
1B	BS00065257_51	133.2
1B	Excalibur_c43793_379	134.2
1B	Kukri_c55861_124	134.2
1B	Kukri_c63336_577	134.2
1B	CAP12_c6260_154	134.2
1B	CAP12_c6260_64	134.2
1B	Kukri_c63336_621	134.2
1B	BS00022176_51	135.2
1B	BS00084216_51	135.2
1B	Excalibur_c43076_405	135.2
1B	Kukri_c42354_263	135.2
1B	Ra_c7324_527	135.2
1B	Tdurum_contig777_260	135.2
1B	BS00039135_51	135.2
1B	BobWhite_c5655_300	135.2
1B	Excalibur_rep_c70674_83	135.2
1B	tplb0043a07_1521	135.2
1B	RAC875_c13258_955	135.2
1B	Ra_c7324_1464	135.2
1B	BobWhite_c2844_569	135.2
1B	tplb0043a07_880	135.2
1B	BS00110435_51	135.2
1B	barc188	135.2
1B	Kukri_c44191_452	135.2
1B	BS00022539_51	136.2
1B	BobWhite_c19733_149	139.2
1B	BS00069044_51	139.2
1B	Excalibur_rep_c67747_629	139.2
1B	GENE.0371_208	139.2
1B	RAC875_c15593_1421	139.2
1B	RAC875_c17188_1696	139.2
1B	RAC875_c27273_334	139.2
1B	RAC875_c38646_985	139.2
1B	TA002362.0954	139.2
1B	wsnp_Ex_c27176_36393952	139.2
1B	wsnp_JD_c19419_17536513	139.2
1B	IAAV5863	139.2
1B	Kukri_c4453_1248	139.2
1B	RAC875_c818_1185	139.2
1B	Excalibur_c96904_336	139.2
1B	IAAV7428	139.2
1B	Tdurum_contig32775_78	139.2
1B	Excalibur_c13879_930	139.2
1B	wsnp_Ku_rep_c107952_93214466	139.2
1B	Tdurum_contig42491_750	139.2
1B	BS00010392_51	140.1
1B	Excalibur_c25597_508	140.1
1B	TA004668.0687	140.1
1B	wsnp_Ex_c48677_53513032	140.1
1B	wsnp_Ku_c18881_28259811	140.1
1B	wsnp_Ku_c51703_56915288	140.1
1B	BS00032076_51	140.1
1B	BS00021876_51	140.1
1B	IACX6230	140.1
1B	BS00032077_51	140.1
1B	BS00084895_51	140.1
1B	BobWhite_c23617_167	142.1
1B	BS00070285_51	142.1
1B	BS00099794_51	142.1
1B	Excalibur_c8585_701	142.1
1B	Jagger_c3757_131	142.1
1B	Kukri_c57725_146	142.1
1B	Tdurum_contig11216_942	142.1
1B	Tdurum_contig50988_500	142.1
1B	BS00002484_51	142.1
1B	BS00021934_51	142.1
1B	RFL_Contig1823_1044	142.1
1B	wsnp_RFL_Contig3951_4390396	142.1
1B	CAP7_c199_62	142.1
1B	wsnp_CAP11_c1902_1022590	142.1
1B	Excalibur_c8585_561	142.1
1B	Tdurum_contig30664_181	142.1
1B	BS00109244_51	142.1
1B	Tdurum_contig29087_757	157.3
1B	CAP12_c590_300	157.3
1B	CAP12_c590_307	157.3
1B	Excalibur_c22205_573	157.3
1B	Excalibur_c7684_54	157.3
1B	Tdurum_contig57153_1356	157.3
1B	Tdurum_contig68980_448	157.3
1B	GENE.0063_68	157.3
1B	Tdurum_contig68980_317	157.3
1B	BobWhite_c9091_160	157.3
1B	Excalibur_c39206_447	157.3
1B	BS00032040_51	157.3
1B	Tdurum_contig29087_628	157.3
1B	wsnp_BE591290B_Ta_2_7	157.3
1B	GENE.3606_1331	160.7
1B	BS00078414_51	160.7
1B	Excalibur_c88292_114	160.7
1B	Excalibur_rep_c71107_517	160.7
1B	GENE.0416_480	160.7
1B	IACX2234	160.7
1B	Kukri_c18230_1633	160.7
1B	Kukri_rep_c101649_404	160.7
1B	Kukri_rep_c102001_420	160.7
1B	RFL_Contig3683_668	160.7
1B	RFL_Contig5022_2001	160.7
1B	Tdurum_contig18557_228	160.7
1B	Tdurum_contig55429_116	160.7
1B	Tdurum_contig55429_147	160.7
1B	wsnp_CAP12_c1337_682282	160.7
1B	GENE.0568_112	160.7
1B	wsnp_Ra_rep_c106049_89905448	160.7
1B	Excalibur_c60382_77	160.7
1B	Kukri_rep_c102001_59	160.7
1B	RAC875_rep_c104133_703	160.7
1B	RAC875_rep_c114580_267	160.7
1B	Tdurum_contig75589_317	160.7
1B	wsnp_Ra_c53181_56932563	160.7
1B	wsnp_RFL_Contig2403_1927045	160.7
1B	IACX8074	160.7
1B	Ku_c39079_214	160.7
1B	tplb0034g09_1257	160.7
1B	GENE.0568_419	160.7
1B	RAC875_c11491_739	160.7
1B	RAC875_c20798_336	160.7
1B	IACX9290	160.7
1B	IAAV5949	160.7
1B	wmc44	161.8
1B	Kukri_c1565_111	163.9
1B	BobWhite_c8293_236	163.9
1B	BS00028747_51	163.9
1B	Ex_c4436_1947	163.9
1B	Excalibur_c63018_386	163.9
1B	wsnp_CAP11_rep_c4138_1957291	163.9
1B	wsnp_Ex_c4436_7981037	163.9
1B	wsnp_Ex_c4436_7981188	163.9
1B	BS00035141_51-0_B_R_2063566000	163.9
1B	IAAV4844	163.9
1B	RAC875_rep_c113481_415	163.9
1B	wsnp_CAP11_rep_c4138_1957470	163.9
1B	Kukri_rep_c103550_213	163.9
1B	RAC875_c9082_267	163.9
1B	Tdurum_contig61914_169	163.9
1B	IAAV4820	163.9
1B	wsnp_Ex_c38849_46284348	163.9
1B	wmc830	165.9
1B	Kukri_c1259_864	169.8
1B	BS00021877_51	169.8
1B	BS00084990_51	169.8
1B	IAAV1913	169.8
1B	IACX17310	169.8
1B	Tdurum_contig10354_270	169.8
1B	Tdurum_contig62905_165	169.8
1B	BS00089959_51	169.8
1B	BS00023105_51-0_B_R_2063614219	169.8
1B	BS00036439_51-0_T_R_2063640867	169.8
1B	BobWhite_s64871_104	169.8
1B	BS00083500_51	169.8
1B	RAC875_c3001_1236	169.8
1B	Tdurum_contig10354_170	169.8
1B	Tdurum_contig93330_656	169.8
1B	wsnp_Ex_c48407_53323801	169.8
1B	BobWhite_rep_c50057_164	169.8
1B	BS00066052_51	169.8
1B	Tdurum_contig93330_263	169.8
1B	GENE.0514_210	169.8
1B	Tdurum_contig94450_255	169.8
1B	IAAV3040	169.8
1B	IACX11266	169.8
1B	RAC875_c3001_808	169.8
1B	Tdurum_contig62905_530	169.8
1B	Excalibur_c64479_512	169.8
1B	BobWhite_c16824_151	171
1B	BS00060686_51	171
1B	BS00103710_51	171
1B	Kukri_c376_3063	171
1B	Tdurum_contig42558_134	171
1B	Tdurum_contig84791_198	171
1B	Tdurum_contig8669_131	171
1B	Tdurum_contig8669_296	171
1B	IAAV6011	171
1B	Kukri_c44604_203	171
1B	BS00065694_51	171
1B	D_GCE8AKX01BOGN5_399	171
1B	Kukri_c5873_645	171
1B	BS00011892_51	172
1B	BobWhite_c11756_79	172
1B	BS00033776_51	172
1B	BobWhite_c1824_1445	172
1B	Jagger_c2379_126	172
1B	RAC875_c13829_108	172
1B	RAC875_c13829_144	172
1B	RAC875_c13829_224	172
1B	RAC875_c13829_413	172
1B	BS00036189_51	172
1B	wsnp_Ex_rep_c88749_79992654	172
1B	Tdurum_contig43162_244	172
1B	RAC875_c11599_494	172
1B	Kukri_c15691_151	172
1B	BS00108585_51	172
1B	Excalibur_c14102_459	173
1B	CAP7_c1788_66	174.1
1B	gwm328	174.1
1B	RAC875_c102886_73	179.8
1B	BS00001128_51	179.8
1B	Tdurum_contig4904_2923	194.8
1D	Kukri_c48951_419	0
1D	gdm33b	7.9
1D	Kukri_c20775_56	7.9
1D	Excalibur_c12254_2003	7.9
1D	BobWhite_c4303_524	7.9
1D	Excalibur_c35316_137	7.9
1D	IAAV1194	7.9
1D	tplb0025b13_2687	7.9
1D	BS00094793_51	9
1D	wsnp_JD_c3091_4079762	9
1D	Kukri_c83523_57	9
1D	BS00000744_51	9
1D	wsnp_Ex_c41048_47969948	9
1D	barc149	11.3
1D	wsnp_Ex_c17884_26647833	18.5
1D	CAP7_c3533_280	18.5
1D	wmc432	18.5
1D	wsnp_Ku_c13229_21141168	18.5
1D	wsnp_BE637971D_Ta_2_3	18.5
1D	wsnp_JD_rep_c48890_33141899	18.5
1D	wsnp_Ra_c48124_53475114	18.5
1D	Jagger_c3179_499	18.5
1D	BobWhite_c1715_887	18.5
1D	BobWhite_c17559_105	18.5
1D	Ex_c13421_2094	18.5
1D	Excalibur_c65104_163	18.5
1D	Excalibur_rep_c105429_528	18.5
1D	Excalibur_rep_c105429_654	18.5
1D	IAAV8085	18.5
1D	Kukri_c22773_59	18.5
1D	Kukri_c37718_187	18.5
1D	Kukri_c57942_177	18.5
1D	Kukri_c837_436	18.5
1D	wsnp_Ex_c1085_2078944	18.5
1D	wsnp_Ex_c1358_2600929	18.5
1D	wsnp_Ex_c1358_2602235	18.5
1D	wsnp_Ex_c1969_3705930	18.5
1D	wsnp_Ku_c3682_6786230	18.5
1D	wsnp_Ra_c2633_5017265	18.5
1D	wsnp_Ra_c48124_53475145	18.5
1D	BobWhite_c32528_251	18.5
1D	BobWhite_rep_c55507_100	18.5
1D	BS00081729_51	18.5
1D	BS00085633_51	18.5
1D	Excalibur_c8065_1275	18.5
1D	wsnp_Ku_c13229_21141117	18.5
1D	Kukri_c24615_823	20.9
1D	Excalibur_s113077_141	22.3
1D	BS00074341_51	27.4
1D	wsnp_CAP11_c8597_3709328	27.4
1D	Kukri_c8211_159	27.4
1D	Kukri_c8211_401	27.4
1D	Excalibur_c98785_249	28.5
1D	wsnp_Ex_rep_c67198_65703538	28.5
1D	wsnp_Ku_c13622_21660346	28.5
1D	BobWhite_c14032_133	28.5
1D	RAC875_c23587_447	31.2
1D	RFL_Contig1338_2062	31.2
1D	BS00089269_51	31.2
1D	BS00089270_51	31.2
1D	Excalibur_c16851_142	31.2
1D	RAC875_c23587_548	31.2
1D	wsnp_Ex_c7252_12454704	31.2
1D	Ku_c12842_664	32.3
1D	CAP8_c2401_433	32.3
1D	cfd61a	39.8
1D	Kukri_c19257_78	43.4
1D	wmc222	43.4
1D	IAAV5327	43.4
1D	BobWhite_c1764_139	43.4
1D	cfa2158b	43.4
1D	Excalibur_c48750_124	43.4
1D	BS00023049_51	43.4
1D	BS00104199_51	43.4
1D	CAP8_c1305_148	43.4
1D	Excalibur_c24303_268	43.4
1D	Kukri_c46169_294	43.4
1D	D_GB5Y7FA01CWYQV_234	43.4
1D	BS00022178_51	43.4
1D	wsnp_RFL_Contig4025_4499792	43.4
1D	Excalibur_c24303_1145	43.4
1D	D_contig08749_250	44.6
1D	D_contig17787_645-0_B_F_2061572065	44.6
1D	gwm337	52.5
1D	GENE.0509_78	52.5
1D	GENE.0509_349	52.5
1D	wsnp_Ex_c15717_24067142	52.5
1D	Ex_c15717_451	52.5
1D	Tdurum_contig11661_598	52.5
1D	wsnp_Ex_c12012_19240943	52.5
1D	IAAV3422	52.5
1D	BS00046672_51	52.5
[truncated: 11,264 more rows]

## Sheet: AAC Concord x CDC Hughes
Chromosome	Marker	Position
1A	RAC875_c5831_1486	0
1A	RAC875_c57939_175	0
1A	RAC875_c57939_78	0
1A	TA001286-0611-w	0.54
1A	Excalibur_c35316_154	1.08
1A	Tdurum_contig42405_197	1.08
1A	BS00064205_51	1.08
1A	BS00009423_51	1.08
1A	BobWhite_c31470_532	1.08
1A	BS00026456_51	1.08
1A	Excalibur_c11258_1700	1.08
1A	Kukri_c3888_1478	1.08
1A	BS00064204_51	1.08
1A	BobWhite_c4246_367	1.08
1A	BS00082567_51	2.16
1A	Kukri_rep_c102231_265	2.16
1A	Kukri_c24962_123	2.16
1A	IAAV392	2.7
1A	BobWhite_c20934_450	2.7
1A	Kukri_c2446_683	2.7
1A	RFL_Contig1027_442	2.7
1A	wsnp_Ex_rep_c106111_90308719	2.7
1A	BS00056550_51	2.7
1A	Tdurum_contig26035_231	2.7
1A	CAP7_c8902_121	2.7
1A	RAC875_c38756_141	2.7
1A	wsnp_RFL_Contig4735_5673999	2.7
1A	D_GA8KES402HR8TV_187	2.7
1A	RAC875_c1710_376	2.7
1A	BS00079769_51	2.7
1A	BS00023102_51	2.7
1A	BS00023201_51	2.7
1A	BS00108242_51	2.7
1A	CAP8_c2499_173	2.7
1A	GENE-0411_723	2.7
1A	GENE-0411_807	2.7
1A	Ku_c8810_903	2.7
1A	Kukri_c32052_171	2.7
1A	Tdurum_contig43475_978	2.7
1A	BS00080187_51	2.7
1A	BS00109985_51	2.7
1A	CAP11_c2581_302	2.7
1A	Excalibur_c1358_794	2.7
1A	Excalibur_c9676_163	2.7
1A	GENE-1118_58	2.7
1A	IAAV8297	2.7
1A	Kukri_c1977_1940	2.7
1A	Kukri_c29150_143	2.7
1A	Kukri_c29655_239	2.7
1A	RAC875_c18640_821	2.7
1A	RAC875_c30399_406	2.7
1A	Tdurum_contig43475_155	2.7
1A	BobWhite_c39996_85	2.7
1A	BS00010039_51	2.7
1A	BS00010267_51	2.7
1A	BS00076278_51	2.7
1A	Excalibur_c21298_515	2.7
1A	Excalibur_c29380_255	2.7
1A	Excalibur_c5139_198	2.7
1A	Excalibur_c82557_201	2.7
1A	IAAV7479	2.7
1A	RAC875_c97040_104	2.7
1A	Tdurum_contig43943_56	2.7
1A	Tdurum_contig46413_680	2.7
1A	BS00022943_51	2.7
1A	Kukri_c46939_83	2.7
1A	Tdurum_contig68827_61	2.7
1A	Excalibur_c97691_225	2.7
1A	BS00074511_51	2.7
1A	CAP11_c852_603	2.7
1A	CAP12_c3074_192	2.7
1A	CAP8_c2448_355	2.7
1A	Excalibur_c2868_451	2.7
1A	Jagger_c6846_109	2.7
1A	RAC875_c75971_349	2.7
1A	BS00010128_51	2.7
1A	Excalibur_c2868_486	2.7
1A	RAC875_rep_c101110_474	2.7
1A	RAC875_rep_c101110_563	2.7
1A	D_GBF1XID02F3H8U_128	3.26
1A	BS00022701_51	3.26
1A	BS00110709_51	3.26
1A	RAC875_c34888_65	3.26
1A	BS00022270_51	3.26
1A	BobWhite_c6558_234	3.26
1A	RAC875_c16352_326	3.26
1A	Kukri_c5715_141	3.26
1A	BobWhite_c18592_327	3.26
1A	BS00101392_51	6.68
1A	Excalibur_c42185_156	6.68
1A	Kukri_c35451_857	6.68
1A	RAC875_c67106_97	6.68
1A	Kukri_c37592_531	6.68
1A	Jagger_rep_c10343_173	6.68
1A	BobWhite_c1265_247	6.68
1A	wsnp_Ex_c7252_12453079	6.68
1A	BS00081680_51	6.68
1A	BS00079071_51	6.68
1A	BS00083459_51	6.68
1A	Ku_c4823_673	6.68
1A	Tdurum_contig42479_1254	6.68
1A	Excalibur_c22240_938	6.68
1A	GENE-3336_136	6.68
1A	Excalibur_c48152_818	6.68
1A	IAAV4132	6.68
1A	Kukri_c41943_535	6.68
1A	tplb0043h23_1346	6.68
1A	wsnp_Ex_c19717_28713417	6.68
1A	IACX9458	6.68
1A	wsnp_Ex_c1137_2182795	6.68
1A	Kukri_c13513_878	6.68
1A	Jagger_c8952_378	6.68
1A	RAC875_c23587_271	7.21
1A	BS00081682_51	7.21
1A	Kukri_c93866_431	7.21
1A	BS00098484_51	8.29
1A	BS00078401_51	8.29
1A	Excalibur_c20777_428	8.29
1A	BobWhite_c1890_712	8.83
1A	tplb0036l23_696	8.83
1A	RFL_Contig1118_1073	8.83
1A	CAP7_c1645_359	8.83
1A	tplb0036l23_243	8.83
1A	RFL_Contig1118_65	8.83
1A	RAC875_c85031_525	8.83
1A	Tdurum_contig15335_249	9.38
1A	BS00039749_51	11.58
1A	Tdurum_contig20965_1446	12.67
1A	Tdurum_contig30956_537	12.67
1A	Kukri_c18434_200	12.67
1A	RAC875_c56994_301	15.97
1A	Excalibur_c11941_612	21.91
1A	Kukri_c16098_95	23.51
1A	wsnp_Ex_c10783_17554146	23.51
1A	CAP7_c4833_141	23.51
1A	Kukri_c7436_2259	23.51
1A	wsnp_Ex_c10783_17555091	23.51
1A	wsnp_Ex_c5323_9408829	23.51
1A	Excalibur_c7026_2635	24.58
1A	RAC875_c14926_589	24.58
1A	Kukri_c13593_203	24.58
1A	BobWhite_c4328_1345	24.58
1A	BobWhite_c48591_394	24.58
1A	Kukri_c13136_1363	24.58
1A	wsnp_JD_c9290_10155594	25.67
1A	GENE-0002_856	29.48
1A	Kukri_c31964_109	29.48
1A	Kukri_c31964_56	29.48
1A	Kukri_rep_c102900_1715	29.48
1A	Tdurum_contig13937_2280	29.48
1A	wsnp_Ra_c26191_35761997	29.48
1A	IAAV5252	29.48
1A	Excalibur_rep_c85213_146	29.48
1A	RFL_Contig2160_524	29.48
1A	Tdurum_contig13946_241	29.48
1A	Tdurum_contig13946_329	29.48
1A	JD_c12243_353	29.48
1A	Kukri_c46010_872	29.48
1A	Tdurum_contig8382_300	29.48
1A	Kukri_c46010_146	29.48
1A	wsnp_Ex_c31983_40709607	29.48
1A	Kukri_c12534_559	29.48
1A	wsnp_Ex_c31983_40709866	29.48
1A	IACX1465	29.48
1A	RAC875_c14066_452	30.03
1A	Kukri_c7579_443	30.56
1A	Kukri_c7579_559	30.56
1A	Excalibur_c7237_1084	31.09
1A	Excalibur_c7237_1208	31.09
1A	RAC875_c10090_963	31.09
1A	RAC875_rep_c111911_116	31.09
1A	IAAV8987	34.31
1A	wsnp_CAP12_c2438_1180601	34.31
1A	BS00029346_51	34.31
1A	RFL_Contig5090_1510	34.31
1A	Tdurum_contig47183_205	34.31
1A	BS00012210_51	34.31
1A	TA003773-0807	34.31
1A	wsnp_Ex_c200_391015	34.31
1A	IAAV5652	34.31
1A	RAC875_c826_2186	34.31
1A	IACX1592	34.31
1A	Excalibur_c200_1664	34.31
1A	CAP7_c2317_217	37.66
1A	Kukri_c23985_229	38.75
1A	RAC875_c5544_4156	39.28
1A	Kukri_rep_c104386_273	39.28
1A	BobWhite_c4646_119	39.82
1A	IACX5982	39.82
1A	Excalibur_c77035_156	39.82
1A	Excalibur_c47654_70	40.36
1A	Kukri_c23985_166	40.36
1A	BS00064197_51	40.36
1A	Ra_c56967_900	41.98
1A	wsnp_Ex_c12117_19381492	41.98
1A	wsnp_Ex_c12117_19381493	41.98
1A	RAC875_rep_c104986_200	41.98
1A	Ex_c68770_506	44.7
1A	IAAV2888	45.78
1A	wsnp_BE445121A_Ta_1_8	45.78
1A	wsnp_Ex_rep_c66980_65419811	45.78
1A	RAC875_c46269_387	45.78
1A	IAAV5931	45.78
1A	BobWhite_c18773_75	48.5
1A	Kukri_c4099_321	48.5
1A	RAC875_c19348_713	48.5
1A	wsnp_Ex_c12101_19360213	48.5
1A	wsnp_Ex_c31525_40302747	48.5
1A	wsnp_Ex_c2749_5091813	48.5
1A	Ex_c60135_528	48.5
1A	Ra_c5696_1556	48.5
1A	wsnp_Ex_c29914_38896441	48.5
1A	IAAV1463	48.5
1A	Ex_c29914_480	48.5
1A	IAAV3306	48.5
1A	IAAV814	48.5
1A	Kukri_c24897_140	48.5
1A	wsnp_Ex_c111741_93530669	48.5
1A	wsnp_Ex_c31525_40302140	48.5
1A	wsnp_Ex_rep_c103028_88077819	48.5
1A	IAAV8458	48.5
1A	Tdurum_contig28369_190	48.5
1A	wsnp_RFL_Contig2185_1520256	48.5
1A	BS00022625_51	49.04
1A	tplb0032d09_1393	49.04
[truncated: 9,423 more rows]

## Sheet: Attila x CDC Go
Chromosome	Marker	Position
[truncated: 5,030 more rows]

[truncated: 6 more sheets: Carberry x Thatcher, Cutler x Barrie, Norstar x Capelle Despres, Norstar x Manitou, Norstar x Winter Manitou, RL4452 x AC Domain]
